# Supplementary material for: Single-nucleus RNA sequencing reveals heterogenous microenvironments and specific drug response between cervical squamous cell carcinoma and adenocarcinoma
Source: eBioMedicine. 2023 Oct 24;97:104846. doi: 10.1016/j.ebiom.2023.104846 (PMC10618708; doi:10.1016/j.ebiom.2023.104846)
Supplement: Supplementary Table S1 [file mmc1.xlsx]

## Sheet: Sheet1
	Supplementary Table 1. Characteristics of included patients with CSCC and CAde
	Patient Number	Pathological Type	Chemotherapy	Tumor Stage	Age	HPV Type
	P08	CSCC	No	NA	46	HPV16
	P21	CSCC	No	IB2	46	HPV33
	P48	CSCC	No	IIA1	48	HPV16
	P53	CSCC	No	IIIC1	43	HPV16
	P54	CSCC	No	IB2	39	HPV18
	Ade-3	CAde	No	IIA1	38	HPV16
	Ade-4	CAde	No	IB2	65	HPV16
	Ade-5	CAde	No	IIA1	41	HPV16
	CSCC:Cervical Squamous Cell Carcinoma; CAde:Cervical Adenocarcinoma; NA: Not Available.
