# Supplementary material for: Single-nucleus RNA sequencing reveals heterogenous microenvironments and specific drug response between cervical squamous cell carcinoma and adenocarcinoma
Source: eBioMedicine. 2023 Oct 24;97:104846. doi: 10.1016/j.ebiom.2023.104846 (PMC10618708; doi:10.1016/j.ebiom.2023.104846)
Supplement: Supplementary Table S2 [file mmc2.xlsx]

## Sheet: Sheet1
	Supplementary Table 2. Characteristics of included patients with cervical cancer for tissue microarray and constructed organoids
	ID	Pathological Type	Age	Clinical Stage	Grade	Lymph node metastasis	HPV infection	Use
	1	CSCC	62	IB2	NA	Yes	Positive	Tissue microarray
	2	CSCC	57	IIB	G3	Yes	Negative	Tissue microarray
	3	CSCC	62	IB1	G1	No	Negative	Tissue microarray
	4	CSCC	53	IB2	G1	Yes	Positive	Tissue microarray
	5	CSCC	65	IIIC1	G2	No	Positive	Tissue microarray
	6	CSCC	42	IB2	G3	Yes	NA	Tissue microarray
	7	CSCC	58	IIA1	G2	No	NA	Tissue microarray
	8	CSCC	42	IB2	G1	Yes	NA	Tissue microarray
	9	CSCC	59	NA	G3	No	NA	Tissue microarray
	10	CSCC	68	IB1	G3	No	NA	Tissue microarray
	11	CSCC	56	IIIC1	G2	No	Positive	Tissue microarray
	12	CSCC	62	IIA1	G1	No	NA	Tissue microarray
	13	CSCC	64	IIB	G3	Yes	NA	Tissue microarray
	14	CSCC	61	IB3	G1	No	NA	Tissue microarray
	15	CSCC	52	IIA2	G2	No	NA	Tissue microarray
	16	CSCC	52	IIA	G1	No	Positive	Tissue microarray
	17	CSCC	51	IIa1	G3	No	Positive	Tissue microarray
	18	CSCC	60	IIA1	G1	No	NA	Tissue microarray
	19	CSCC	50	IIB	G2	No	Positive	Tissue microarray
	20	CSCC	55	IIA2	G1	No	NA	Tissue microarray
	21	CSCC	58	IIA1	G2	No	NA	Tissue microarray
	22	CSCC	73	IB2	G3	No	NA	Tissue microarray
	23	CSCC	51	IB	G2	No	Negative	Tissue microarray
	24	CSCC	47	IIIC	G2	No	Positive	Tissue microarray
	25	CSCC	76	IV	G3	No	Positive	Tissue microarray
	26	CSCC	54	IIA2	NA	No	Positive	Tissue microarray
	27	CSCC	50	IB3	G3	No	Positive	Tissue microarray
	28	CSCC	47	IB1	G2	No	Positive	Tissue microarray
	29	CSCC	46	IB2	G2	No	Positive	Tissue microarray
	30	CSCC	50	IIA1	G1	No	Positive	Tissue microarray
	31	CSCC	54	IIA2	G2	No	Positive	Tissue microarray
	32	CSCC	31	IB3	G2	Yes	NA	Tissue microarray
	33	CAde	42	IB3	G3	Yes	NA	Tissue microarray
	34	CAde	44	IB1	G2	Yes	NA	Tissue microarray
	35	CAde	52	IIIC1	G3	Yes	NA	Tissue microarray
	36	CAde	36	IIIC2	G1	No	NA	Tissue microarray
	37	CAde	63	IIIC	G3	No	NA	Tissue microarray
	38	CAde	43	IB1	NA	No	NA	Tissue microarray
	39	CAde	35	IB3	G1	No	NA	Tissue microarray
	40	CAde	45	NA	G3	No	NA	Tissue microarray
	41	CAde	55	IIA1	G1	No	NA	Tissue microarray
	42	CAde	45	IB2	G3	No	NA	Tissue microarray
	43	CAde	52	IIIC2	G2	No	NA	Tissue microarray
	44	CSCC	65	IIA	G1	No	NA	Constructed organoids
	45	CAde	58	IIA	G2	No	NA	Constructed organoids
	46	CSCC	64	IIA2	G2	No	NA	Primary fibroblast extraction
	47	CSCC	58	IIA1	G3	No	NA	Primary fibroblast extraction
	CSCC:Cervical Squamous Cell Carcinoma; CAde:Cervical Adenocarcinoma; NA: Not Available.
