# Supplementary material for: Single-nucleus RNA sequencing reveals heterogenous microenvironments and specific drug response between cervical squamous cell carcinoma and adenocarcinoma
Source: eBioMedicine. 2023 Oct 24;97:104846. doi: 10.1016/j.ebiom.2023.104846 (PMC10618708; doi:10.1016/j.ebiom.2023.104846)
Supplement: Supplementary Table S3 [file mmc3.xlsx]

## Sheet: Sheet1
	Supplementary Table 3. The characteristics of HPV alignment
	Smaple	Effective HPV depth	HPV coverage	HPV type
	P08	3924.11	0.959514	HPV16
	P21	1820.45	0.344418	HPV33
	P48	2293.43	0.459767	HPV16
	P53	3954.5	0.999494	HPV16
	P54	57.9688	0.493318	HPV18
	Ade3	530.24	0.997723	HPV16
	Ade4	1514.9	0.598153	HPV16
	Ade5	1192.31	1	HPV16
