# Supplementary material for: Single-nucleus RNA sequencing reveals heterogenous microenvironments and specific drug response between cervical squamous cell carcinoma and adenocarcinoma
Source: eBioMedicine. 2023 Oct 24;97:104846. doi: 10.1016/j.ebiom.2023.104846 (PMC10618708; doi:10.1016/j.ebiom.2023.104846)
Supplement: Supplementary Table S4 [file mmc4.xlsx]

## Sheet: Sheet1
	Supplementary Table 4. The scCancer filtering thresholds for the all samples
	Sample	Ade3					Ade4					Ade5
	Index	nUMI	nGene	mito.percent	ribo.percent	diss.percent	nUMI	nGene	mito.percent	ribo.percent	diss.percent	nUMI	nGene	mito.percent	ribo.percent	diss.percent
	Low.threshold	0	200	-Inf	-Inf	-Inf	0	200	-Inf	-Inf	-Inf	0	200	-Inf	-Inf	-Inf
	High.threshold	33567	8066	0.009	0.01	0.016	23425	7503	0.002	0.01	0.031	11621	4559	0.002	0.008	0.024
	Sample	P8					P21					P48
	Index	nUMI	nGene	mito.percent	ribo.percent	diss.percent	nUMI	nGene	mito.percent	ribo.percent	diss.percent	nUMI	nGene	mito.percent	ribo.percent	diss.percent
	Low.threshold	0	200	-Inf	-Inf	-Inf	0	200	-Inf	-Inf	-Inf	0	200	-Inf	-Inf	-Inf
	High.threshold	10598	4984	0.005	0.01	0.021	8184	3523	0.005	0.019	0.03	5905	2819	0.001	0.008	0.033
	Sample	P53					P54
	Index	nUMI	nGene	mito.percent	ribo.percent	diss.percent	nUMI	nGene	mito.percent	ribo.percent	diss.percent
	Low.threshold	0	200	-Inf	-Inf	-Inf	0	200	-Inf	-Inf	-Inf
	High.threshold	11006	4577	0.002	0.009	0.029	3536	2229	0.004	0.01	0.047
