# Supplementary material for: Single-nucleus RNA sequencing reveals heterogenous microenvironments and specific drug response between cervical squamous cell carcinoma and adenocarcinoma
Source: eBioMedicine. 2023 Oct 24;97:104846. doi: 10.1016/j.ebiom.2023.104846 (PMC10618708; doi:10.1016/j.ebiom.2023.104846)
Supplement: Supplementary Table S5 [file mmc5.xlsx]

## Sheet: Sheet1
	Supplementary Table 5. Gene sets used to characterize the function statuses of the cell clusters
	T cell			Macrophage
	Cytotoxicity	Exhaustion	Treg	Angiogenesis	Phagocytosis	M1	M2	MDSC
	GZMK	HAVCR2	IL2RA	CCND2	MRC1	IL23	IL4R	S100A8
	CST7	CXCL13	FOXP3	CCNE1	CD163	TNF	CCL4	S100A9
	GZMA	GZMB	TNFRSF18	CD44	MERTK	CXCL9	CCL13	S100A12
	NKG7	TIGIT	TNFRSF4	CXCR4	C1QB	CXCL10	CCL20	FCN1
	KLRG1	ENTPD1	AC133644.2	E2F3		CXCL11	CCL17	VCAN
	CMC1	TNFRSF18	IL1R2	EDN1		CD86	CCL18	BCL3
	CCL5	CTLA4	TIGIT	EZH2		IL1A	CCL22	NR4A1
	CCL4	CCL3	TNFRSF9	FGF18		IL1B	CCL24	RXRA
	GIMAP4	LAG3	CTLA4	FGFR1		IL6	LYVE1	TCF25
	GZMM	LINC01480	LAIR2	FYN		CCL5	VEGFA
	HLA-DPB1	AKAP5	BATF	HEY1		IRF5	VEGFB
	GIMAP7	MYO7A	TNFRSF1B	ITGAV		IRF1	VEGFC
	EOMES	GNLY	LAYN	JAG1		CD40	VEGFD
	CD74	RBPJ	FANK1	JAG2		IDO1	EGF
	CD27	PTMS	CTSC	MMP9		KYNU	CTSA
	CD81	ACP5	CARD16	NOTCH1		CCR7	CTSB
	SAMD3	TYMP	TYMP	PDGFA			CTSC
	DTHD1	LAYN	IL32	PTK2			CTSD
	APOBEC3G	HLA-DRB1	HLA-DRB1	SPP1			TGFB1
	HLA-DPA1	PDCD1	AC017002.1	STC1			TGFB2
	PLEK	AC133644.2	GBP2	TNFAIP6			TGFB3
	ITM2A	DUSP4	RTKN2	TYMP			MMP14
	GZMH	CD38	IKZF2	VAV2			MMP19
	SH2D1A	IFI6	MIR4435-2HG	VCAN			MMP9
	TRAT1	AHI1	AC002331.1	VEGFA			CLEC7A
	ITM2C	NDFIP2	GADD45A				WNT7B
	CD44	ADGRG1	GLRX				FASL
	CLDND1	EPSTI1	IL1R1				TNFSF12
	HLA-DRB1	SRGAP3	DNPH1				TNFSF8
	KLF2	IFNG	HLA-DQA1				CD276
							VTCN1
							MSR1
							FN1
							IRF4
