# Supplementary material for: Single-nucleus RNA sequencing reveals heterogenous microenvironments and specific drug response between cervical squamous cell carcinoma and adenocarcinoma
Source: eBioMedicine. 2023 Oct 24;97:104846. doi: 10.1016/j.ebiom.2023.104846 (PMC10618708; doi:10.1016/j.ebiom.2023.104846)
Supplement: Supplementary Table S6 [file mmc6.xlsx]

## Sheet: sheet1
	Supplementary Table 6. Characteristics of patients with cervical cancer from TCGA cohort
	Sample _ID	Pathological_type	Clinical_stage	Vital_status	OS	OS.time	DSS	DSS.time	DFI	DFI.time	PFI	PFI.time
	TCGA-ZX-AA5X	CSCC	Stage IIIB	Alive	0	119	0	119	NA	NA	0	119
	TCGA-ZJ-AB0I	CSCC	Stage IIB	Alive	0	0	0	0	NA	NA	0	0
	TCGA-ZJ-AB0H	CSCC	Stage IIIB	Alive	0	0	0	0	NA	NA	0	0
	TCGA-ZJ-AAXU	CSCC	Stage IIB	Alive	0	5	0	5	NA	NA	0	5
	TCGA-ZJ-AAXT	CSCC	Stage IIIB	Alive	0	0	0	0	NA	NA	0	0
	TCGA-ZJ-AAXN	CSCC	Stage IB2	Alive	0	0	0	0	NA	NA	0	0
	TCGA-ZJ-AAXJ	CSCC	Stage IIB	Alive	0	0	0	0	NA	NA	0	0
	TCGA-ZJ-AAXI	CSCC	Stage IIB	Alive	0	0	0	0	NA	NA	0	0
	TCGA-ZJ-AAXF	CSCC	Stage IIB	Alive	0	0	0	0	NA	NA	0	0
	TCGA-ZJ-AAXD	CSCC	Stage IIIB	Alive	0	0	0	0	NA	NA	0	0
	TCGA-ZJ-AAXB	CAde	Stage IB2	Alive	0	0	0	0	NA	NA	0	0
	TCGA-ZJ-AAXA	CSCC	Stage IB1	Alive	0	43	0	43	NA	NA	0	43
	TCGA-ZJ-AAX8	CSCC	Stage IIIB	Alive	0	0	0	0	NA	NA	0	0
	TCGA-ZJ-AAX4	CSCC	Stage II	Alive	0	21	0	21	NA	NA	0	21
	TCGA-ZJ-A8QR	CSCC	Stage I	Dead	1	582	NA	582	NA	NA	0	582
	TCGA-ZJ-A8QQ	CSCC	Stage IIB	Alive	0	2056	0	2056	0	2056	0	2056
	TCGA-ZJ-A8QO	CSCC	NA	Alive	0	0	0	0	NA	NA	0	0
	TCGA-XS-A8TJ	CSCC	Stage IB1	Alive	0	890	0	890	0	890	0	890
	TCGA-WL-A834	CSCC	NA	Alive	0	791	0	791	NA	NA	0	791
	TCGA-VS-AA62	CSCC	Stage IIB	Dead	1	469	1	469	NA	NA	1	469
	TCGA-VS-A9V5	CAde	Stage IIB	Dead	1	494	1	494	NA	NA	1	494
	TCGA-VS-A9V4	CAde	Stage IVA	Dead	1	132	1	132	NA	NA	1	100
	TCGA-VS-A9V3	CSCC	Stage IVB	Alive	0	540	0	540	NA	NA	1	456
	TCGA-VS-A9V2	CSCC	Stage IB1	Alive	0	555	0	555	0	555	0	555
	TCGA-VS-A9V1	CAde	Stage IVB	Dead	1	157	1	157	NA	NA	1	58
	TCGA-VS-A9V0	CAde	Stage IB	Alive	0	573	0	573	1	475	1	475
	TCGA-VS-A9UZ	CAde	Stage IB1	Alive	0	2044	0	2044	0	2044	0	2044
	TCGA-VS-A9UY	CSCC	Stage IVB	Dead	1	555	1	555	NA	NA	1	412
	TCGA-VS-A9UV	CSCC	Stage IVA	Dead	1	104	1	104	NA	NA	1	104
	TCGA-VS-A9UU	CSCC	Stage IIB	Alive	0	442	0	442	0	442	0	442
	TCGA-VS-A9UT	CAde	Stage IB	Alive	0	482	0	482	0	482	0	482
	TCGA-VS-A9UR	CAde	Stage IIA	Alive	0	793	0	793	1	675	1	675
	TCGA-VS-A9UQ	CAde	Stage IB	Alive	0	1263	0	1263	1	561	1	561
	TCGA-VS-A9UP	CAde	Stage IIA	Alive	0	1444	0	1444	1	352	1	352
	TCGA-VS-A9UO	CAde	Stage IIB	Alive	0	1456	0	1456	0	1456	0	1456
	TCGA-VS-A9UM	CSCC	Stage IVB	Dead	1	829	0	829	NA	NA	0	829
	TCGA-VS-A9UL	CSCC	Stage IIIB	Dead	1	442	1	442	NA	NA	1	336
	TCGA-VS-A9UJ	CSCC	Stage IIB	Dead	1	52	1	52	NA	NA	1	52
	TCGA-VS-A9UI	CSCC	Stage IIB	Dead	1	1372	0	1372	0	1372	0	1372
	TCGA-VS-A9UH	CSCC	Stage IVA	Alive	0	1427	0	1427	NA	NA	0	1427
	TCGA-VS-A9UD	CSCC	Stage IIIA	Alive	0	739	0	739	0	739	0	739
	TCGA-VS-A9UC	CSCC	Stage IIB	Alive	0	825	0	825	NA	NA	0	825
	TCGA-VS-A9UB	CSCC	Stage IIB	Alive	0	911	0	911	0	911	0	911
	TCGA-VS-A9U7	CSCC	Stage IB1	Alive	0	1472	0	1472	0	1472	0	1472
	TCGA-VS-A9U6	CSCC	Stage IVB	Alive	0	1320	0	1320	NA	NA	1	711
	TCGA-VS-A9U5	CSCC	Stage IIB	Alive	0	1535	0	1535	0	1535	0	1535
	TCGA-VS-A959	CSCC	Stage IIB	Alive	0	1561	0	1561	0	1561	0	1561
	TCGA-VS-A958	CSCC	Stage IIB	Alive	0	1525	0	1525	0	1525	0	1525
	TCGA-VS-A957	CSCC	Stage IB1	Alive	0	1688	0	1688	0	1688	0	1688
	TCGA-VS-A954	CSCC	Stage IIIB	Alive	0	1714	0	1714	0	1714	0	1714
	TCGA-VS-A953	CSCC	Stage IVA	Dead	1	477	1	477	NA	NA	1	477
	TCGA-VS-A952	CAde	Stage IB1	Alive	0	1778	0	1778	0	1778	0	1778
	TCGA-VS-A950	CSCC	Stage IIIA	Alive	0	1221	0	1221	NA	NA	0	1221
	TCGA-VS-A94Z	CSCC	Stage IIB	Alive	0	1015	0	1015	0	1015	0	1015
	TCGA-VS-A94Y	CSCC	Stage IIB	Dead	1	144	1	144	NA	NA	1	144
	TCGA-VS-A94X	CSCC	Stage IIB	Dead	1	506	1	506	NA	NA	1	506
	TCGA-VS-A94W	CSCC	Stage IIB	Alive	0	1243	0	1243	0	1243	0	1243
	TCGA-VS-A8QM	CSCC	Stage IVB	Dead	1	951	1	951	NA	NA	1	951
	TCGA-VS-A8QH	CAde	Stage IB1	Dead	1	1210	1	1210	NA	NA	1	1210
	TCGA-VS-A8QF	CSCC	Stage IIB	Alive	0	1800	0	1800	0	1800	0	1800
	TCGA-VS-A8QC	CSCC	Stage IVA	Dead	1	350	1	350	NA	NA	1	263
	TCGA-VS-A8QA	CSCC	Stage IB1	Alive	0	1099	0	1099	0	1099	0	1099
	TCGA-VS-A8Q9	CSCC	Stage IB1	Alive	0	1630	0	1630	0	1630	0	1630
	TCGA-VS-A8Q8	CSCC	Stage IB	Dead	1	978	1	978	NA	NA	1	488
	TCGA-VS-A8EL	CSCC	Stage IIB	Alive	0	1992	0	1992	0	1992	0	1992
	TCGA-VS-A8EK	CSCC	Stage IVA	Dead	1	829	1	829	NA	NA	1	829
	TCGA-VS-A8EJ	CSCC	Stage IIB	Dead	1	607	1	607	NA	NA	1	607
	TCGA-VS-A8EI	CSCC	Stage IIB	Alive	0	729	0	729	0	729	0	729
	TCGA-VS-A8EH	CSCC	Stage IIIB	Alive	0	986	0	986	0	986	0	986
	TCGA-VS-A8EG	CSCC	Stage IB1	Alive	0	1386	0	1386	0	1386	0	1386
	TCGA-VS-A8EC	CSCC	Stage IIIB	Alive	0	1415	0	1415	0	1415	0	1415
	TCGA-VS-A8EB	CSCC	Stage IIIB	Dead	1	305	1	305	NA	NA	1	305
	TCGA-UC-A7PI	CAde	Stage IB1	Alive	0	2114	0	2114	1	778	1	778
	TCGA-UC-A7PG	CSCC	Stage IIIB	Dead	1	370	1	370	NA	NA	1	370
	TCGA-UC-A7PF	CSCC	Stage IB1	Dead	1	2859	NA	2859	NA	NA	0	2859
	TCGA-UC-A7PD	CSCC	Stage IB	Dead	1	355	1	355	1	202	1	202
	TCGA-RA-A741	CSCC	Stage IIB	Alive	0	444	0	444	0	444	0	444
	TCGA-R2-A69V	CSCC	Stage IB	Alive	0	596	0	596	0	596	0	596
	TCGA-Q1-A73R	CAde	Stage I	Alive	0	567	0	567	0	567	0	567
	TCGA-Q1-A73Q	CSCC	Stage I	Alive	0	284	0	284	NA	NA	0	284
	TCGA-Q1-A73P	CAde	Stage IB1	Alive	0	483	0	483	0	483	0	483
	TCGA-Q1-A73O	CSCC	Stage IB2	Alive	0	428	0	428	0	428	0	428
	TCGA-Q1-A6DW	CSCC	Stage I	Alive	0	534	0	534	NA	NA	0	534
	TCGA-Q1-A6DV	CAde	Stage IB1	Alive	0	491	0	491	0	491	0	491
	TCGA-Q1-A6DT	CSCC	Stage I	Dead	1	275	1	275	NA	NA	1	275
	TCGA-Q1-A5R3	CSCC	NA	Alive	0	485	0	485	0	485	0	485
	TCGA-Q1-A5R2	CSCC	NA	Alive	0	499	0	499	NA	NA	0	499
	TCGA-Q1-A5R1	CAde	Stage IB1	Alive	0	474	0	474	0	474	0	474
	TCGA-PN-A8MA	CSCC	Stage IIB	Alive	0	90	0	90	NA	NA	0	90
	TCGA-MY-A913	CSCC	Stage IIA	Alive	0	524	0	524	0	524	0	524
	TCGA-MY-A5BF	CSCC	Stage IIA2	Alive	0	634	0	634	NA	NA	0	634
	TCGA-MY-A5BE	CSCC	Stage IB1	Alive	0	1066	0	1066	0	1066	0	1066
	TCGA-MY-A5BD	CSCC	Stage IIB	Alive	0	1667	0	1667	NA	NA	0	1667
	TCGA-MU-A8JM	CSCC	Stage IB1	Alive	0	607	0	607	0	607	0	607
	TCGA-MU-A5YI	CSCC	Stage IA1	Alive	0	1053	0	1053	NA	NA	1	630
	TCGA-MU-A51Y	CSCC	Stage IIA1	Alive	0	854	0	854	0	854	0	854
	TCGA-MA-AA43	CSCC	Stage IIIB	Alive	0	346	0	346	0	346	0	346
	TCGA-MA-AA42	CSCC	Stage IIB	Alive	0	259	0	259	0	259	0	259
	TCGA-MA-AA41	CSCC	Stage IIB	Alive	0	279	0	279	NA	NA	0	279
	TCGA-MA-AA3Z	CSCC	Stage IB2	Alive	0	595	0	595	0	595	0	595
	TCGA-MA-AA3Y	CSCC	Stage IB1	Alive	0	542	0	542	0	542	0	542
	TCGA-MA-AA3X	CSCC	Stage IIIB	Alive	0	617	0	617	0	617	0	617
	TCGA-MA-AA3W	CSCC	Stage IB1	Alive	0	685	0	685	0	685	0	685
	TCGA-LP-A7HU	CAde	Stage II	Alive	0	406	0	406	0	406	0	406
	TCGA-LP-A5U3	CSCC	Stage IB1	Alive	0	25	0	25	0	25	0	25
	TCGA-LP-A5U2	CAde	Stage IIIB	Alive	0	9	0	9	0	9	0	9
	TCGA-LP-A4AX	CSCC	Stage IB1	Alive	0	380	0	380	0	380	0	380
	TCGA-LP-A4AW	CSCC	Stage IA	Alive	0	27	0	27	NA	NA	0	27
	TCGA-LP-A4AV	CSCC	Stage IB	Alive	0	0	0	0	NA	NA	0	0
	TCGA-LP-A4AU	CSCC	Stage IIIB	Alive	0	343	0	343	NA	NA	0	343
	TCGA-JX-A5QV	CSCC	Stage IB1	Alive	0	636	0	636	0	636	0	636
	TCGA-JX-A3Q8	CAde	Stage IB1	Alive	0	1357	0	1357	0	1357	0	1357
	TCGA-JX-A3Q0	CSCC	Stage III	Alive	0	6375	0	6375	0	6375	0	6375
	TCGA-JX-A3PZ	CSCC	Stage IB	Dead	1	642	1	642	1	491	1	491
	TCGA-JW-AAVH	CSCC	Stage IB1	Alive	0	552	0	552	0	552	0	552
	TCGA-JW-A852	CSCC	Stage IIB	Dead	1	252	1	252	0	252	1	153
	TCGA-JW-A69B	CAde	Stage IB2	Alive	0	863	0	863	0	863	0	863
	TCGA-JW-A5VL	CSCC	Stage IB2	Alive	0	474	0	474	0	474	0	474
	TCGA-JW-A5VK	CSCC	Stage IB2	Alive	0	623	0	623	0	623	0	623
	TCGA-JW-A5VJ	CSCC	Stage IIB	Alive	0	652	0	652	NA	NA	1	267
	TCGA-JW-A5VI	CSCC	Stage IIB	Alive	0	747	0	747	1	558	1	558
	TCGA-JW-A5VH	CSCC	Stage IVB	Dead	1	100	1	100	NA	NA	1	94
	TCGA-JW-A5VG	CSCC	Stage IIA	Alive	0	834	0	834	0	834	0	834
	TCGA-IR-A3LL	CSCC	Stage IB1	Alive	0	1106	0	1106	0	1106	0	1106
	TCGA-IR-A3LK	CSCC	Stage IB2	Dead	1	908	1	908	1	574	1	574
	TCGA-IR-A3LI	CAde	Stage IVB	Alive	0	2493	0	2493	NA	NA	0	2493
	TCGA-IR-A3LH	CSCC	Stage IIA1	Alive	0	2394	0	2394	0	2394	0	2394
	TCGA-IR-A3LF	CAde	Stage IB1	Alive	0	2949	0	2949	0	2949	0	2949
	TCGA-IR-A3LC	CSCC	Stage IB1	Alive	0	3935	0	3935	0	3935	0	3935
	TCGA-IR-A3LB	CAde	Stage IB1	Dead	1	2032	1	2032	1	317	1	317
	TCGA-IR-A3LA	CAde	Stage IB1	Alive	0	4172	0	4172	0	4172	0	4172
	TCGA-IR-A3L7	CSCC	Stage IB1	Alive	0	4483	0	4483	0	4483	0	4483
	TCGA-HM-A4S6	CSCC	Stage IIIB	Alive	0	454	0	454	0	454	0	454
	TCGA-HM-A3JK	CSCC	Stage IIA2	Alive	0	632	0	632	0	632	0	632
	TCGA-HM-A3JJ	CSCC	Stage IB1	Dead	1	659	1	659	1	385	1	385
	TCGA-HG-A2PA	CSCC	Stage IB2	Dead	1	773	1	773	NA	NA	1	773
	TCGA-GH-A9DA	CSCC	Stage IB1	Alive	0	540	0	540	0	540	0	540
	TCGA-FU-A770	CAde	Stage IIIB	Alive	0	34	0	34	NA	NA	0	34
	TCGA-FU-A5XV	CSCC	Stage IIIB	Alive	0	321	0	321	0	321	0	321
	TCGA-FU-A57G	CAde	Stage IB2	Alive	0	1078	0	1078	0	1078	0	1078
	TCGA-FU-A40J	CAde	Stage IIIB	Alive	0	426	0	426	0	426	0	426
	TCGA-FU-A3YQ	CSCC	Stage IB1	Alive	0	861	0	861	0	861	0	861
	TCGA-FU-A3WB	CSCC	Stage IIA2	Alive	0	491	0	491	0	491	0	491
	TCGA-FU-A3TX	CSCC	Stage IB2	Alive	0	45	0	45	NA	NA	0	45
	TCGA-FU-A3TQ	CSCC	Stage IIIB	Alive	0	795	0	795	0	795	0	795
	TCGA-FU-A3NI	CSCC	Stage IB1	Dead	1	638	0	638	NA	NA	0	638
	TCGA-FU-A3HZ	CSCC	Stage IIA2	Alive	0	1103	0	1103	0	1103	0	1103
	TCGA-FU-A3HY	CSCC	Stage IB2	Alive	0	954	0	954	0	954	0	954
	TCGA-FU-A3EO	CAde	Stage IIB	Alive	0	490	0	490	0	490	0	490
	TCGA-FU-A2QG	CSCC	Stage IB1	Alive	0	579	0	579	0	579	0	579
	TCGA-FU-A23L	CSCC	Stage IIA1	Alive	0	725	0	725	0	725	0	725
	TCGA-FU-A23K	CSCC	Stage IIIB	Alive	0	372	0	372	0	372	0	372
	TCGA-EX-A8YF	CSCC	Stage IB1	Alive	0	473	0	473	1	396	1	396
	TCGA-EX-A69M	CSCC	Stage IB2	Dead	1	253	0	253	0	253	1	77
	TCGA-EX-A69L	CSCC	Stage IB1	Alive	0	602	0	602	0	602	0	602
	TCGA-EX-A449	CAde	Stage IVB	Alive	0	447	0	447	NA	NA	0	447
	TCGA-EX-A3L1	CSCC	Stage IIA1	Alive	0	463	0	463	0	463	0	463
	TCGA-EX-A1H6	CAde	Stage IB1	Alive	0	241	0	241	0	241	0	241
	TCGA-EX-A1H5	CSCC	Stage IIB	Alive	0	619	0	619	0	619	0	619
	TCGA-EK-A3GN	CSCC	Stage IIIB	Alive	0	27	0	27	NA	NA	0	27
	TCGA-EK-A3GM	CAde	Stage IIA	Alive	0	0	0	0	NA	NA	0	0
	TCGA-EK-A3GK	CAde	Stage IB1	Alive	0	15	0	15	NA	NA	0	15
	TCGA-EK-A3GJ	CSCC	Stage IB1	Alive	0	3	0	3	NA	NA	0	3
	TCGA-EK-A2RO	CSCC	Stage IIB	Alive	0	2	0	2	NA	NA	0	2
	TCGA-EK-A2RN	CSCC	Stage IB1	Alive	0	71	0	71	NA	NA	0	71
	TCGA-EK-A2RM	CSCC	Stage IB	Alive	0	50	0	50	NA	NA	0	50
	TCGA-EK-A2RL	CAde	Stage IB	Dead	1	1453	1	1453	NA	NA	1	1143
	TCGA-EK-A2RK	CSCC	Stage IA2	Alive	0	13	0	13	NA	NA	0	13
	TCGA-EK-A2RJ	CSCC	Stage IB2	Alive	0	53	0	53	NA	NA	0	53
	TCGA-EK-A2RE	CSCC	Stage IIA	Alive	0	57	0	57	NA	NA	0	57
	TCGA-EK-A2RC	CSCC	Stage IB1	Alive	0	129	0	129	NA	NA	0	129
	TCGA-EK-A2RB	CSCC	Stage IVB	Alive	0	9	0	9	NA	NA	0	9
	TCGA-EK-A2RA	CSCC	Stage IIA2	Alive	0	1246	0	1246	NA	NA	0	1246
	TCGA-EK-A2R9	CSCC	Stage IB1	Alive	0	4	0	4	NA	NA	0	4
	TCGA-EK-A2R8	CSCC	Stage IB2	Alive	0	44	0	44	NA	NA	0	44
	TCGA-EK-A2R7	CSCC	Stage IB	Alive	0	27	0	27	NA	NA	0	27
	TCGA-EK-A2PM	CSCC	Stage IIB	Alive	0	18	0	18	NA	NA	0	18
	TCGA-EK-A2PL	CSCC	Stage IIIB	Alive	0	13	0	13	NA	NA	0	13
	TCGA-EK-A2PK	CSCC	Stage IB1	Alive	0	12	0	12	NA	NA	0	12
	TCGA-EK-A2PI	CSCC	Stage IIIB	Alive	0	586	0	586	NA	NA	0	586
	TCGA-EK-A2PG	CSCC	NA	Alive	0	46	0	46	NA	NA	0	46
	TCGA-EK-A2IR	CSCC	Stage IB2	Alive	0	3442	0	3442	0	3442	0	3442
	TCGA-EK-A2IP	CSCC	Stage IB1	Alive	0	202	0	202	NA	NA	0	202
	TCGA-EK-A2H1	CSCC	Stage IB2	Alive	0	799	0	799	NA	NA	0	799
	TCGA-EK-A2H0	CSCC	Stage IIB	Alive	0	1847	0	1847	0	1847	0	1847
	TCGA-EK-A2GZ	CSCC	Stage IIIB	Alive	0	383	0	383	NA	NA	0	383
	TCGA-EA-A97N	CSCC	Stage IB2	Alive	0	11	0	11	0	11	0	11
	TCGA-EA-A78R	CSCC	Stage IB1	Alive	0	410	0	410	0	410	0	410
	TCGA-EA-A6QX	CSCC	Stage IIIB	Alive	0	730	0	730	0	730	0	730
	TCGA-EA-A5ZF	CSCC	Stage IB1	Alive	0	828	0	828	1	440	1	440
	TCGA-EA-A5ZE	CSCC	Stage IB1	Alive	0	829	0	829	1	425	1	425
	TCGA-EA-A5ZD	CSCC	Stage IB1	Alive	0	830	0	830	0	830	0	830
	TCGA-EA-A5O9	CSCC	Stage IB2	Alive	0	788	0	788	0	788	0	788
	TCGA-EA-A5FO	CSCC	Stage IB1	Alive	0	815	0	815	0	815	0	815
	TCGA-EA-A556	CAde	Stage IB1	Alive	0	453	0	453	0	453	0	453
	TCGA-EA-A50E	CSCC	Stage IVA	Dead	1	227	1	227	NA	NA	1	208
	TCGA-EA-A4BA	CAde	Stage IB2	Alive	0	755	0	755	0	755	0	755
	TCGA-EA-A44S	CSCC	Stage IIIB	Alive	0	369	0	369	NA	NA	0	369
	TCGA-EA-A43B	CSCC	Stage IB1	Alive	0	791	0	791	0	791	0	791
	TCGA-EA-A439	CSCC	Stage IIA1	Alive	0	965	0	965	1	316	1	316
	TCGA-EA-A411	CSCC	Stage IB1	Alive	0	747	0	747	0	747	0	747
	TCGA-EA-A410	CSCC	Stage IIA2	Alive	0	803	0	803	0	803	0	803
	TCGA-EA-A3Y4	CSCC	Stage IB	Alive	0	1122	0	1122	0	1122	0	1122
	TCGA-EA-A3QE	CSCC	Stage IB	Alive	0	761	0	761	0	761	0	761
	TCGA-EA-A3QD	CSCC	Stage IIIB	Alive	0	397	0	397	0	397	0	397
	TCGA-EA-A3HU	CSCC	Stage II	Alive	0	1013	0	1013	0	1013	0	1013
	TCGA-EA-A3HT	CSCC	Stage IB	Alive	0	954	0	954	0	954	0	954
	TCGA-EA-A3HS	CSCC	Stage IB	Alive	0	959	0	959	0	959	0	959
	TCGA-EA-A3HR	CSCC	Stage II	Alive	0	940	0	940	0	940	0	940
	TCGA-EA-A3HQ	CSCC	Stage II	Alive	0	1136	0	1136	0	1136	0	1136
	TCGA-EA-A1QT	CSCC	Stage IB	Alive	0	1243	0	1243	0	1243	0	1243
	TCGA-EA-A1QS	CSCC	Stage IB1	Alive	0	1203	0	1203	0	1203	0	1203
	TCGA-DS-A7WI	CSCC	Stage IIA2	Dead	1	252	1	252	1	206	1	206
	TCGA-DS-A7WH	CAde	Stage IB1	Alive	0	533	0	533	0	533	0	533
	TCGA-DS-A5RQ	CSCC	Stage IB1	Alive	0	512	0	512	0	512	0	512
	TCGA-DS-A3LQ	CSCC	Stage IIIB	Alive	0	699	0	699	0	699	0	699
	TCGA-DS-A1OD	CSCC	Stage IB1	Alive	0	3874	0	3874	0	3874	0	3874
	TCGA-DS-A1OC	CSCC	Stage IB	Alive	0	376	0	376	0	376	0	376
	TCGA-DS-A1OB	CSCC	Stage IB	Dead	1	861	1	861	1	652	1	652
	TCGA-DS-A1OA	CSCC	Stage IB	Dead	1	879	1	879	NA	NA	1	379
	TCGA-DS-A1O9	CSCC	Stage IVA	Dead	1	266	1	266	NA	NA	1	266
	TCGA-DS-A0VN	CSCC	Stage IB	Alive	0	3609	0	3609	0	3609	0	3609
	TCGA-DS-A0VM	CSCC	Stage IB	Alive	0	3589	0	3589	1	868	1	868
	TCGA-DS-A0VL	CSCC	Stage IB	Alive	0	81	0	81	0	81	0	81
	TCGA-DS-A0VK	CSCC	Stage IB	Dead	1	1118	1	1118	NA	NA	1	209
	TCGA-DR-A0ZM	CSCC	Stage IIIB	Alive	0	1791	0	1791	0	1791	0	1791
	TCGA-DR-A0ZL	CSCC	Stage IB	Alive	0	2669	0	2669	0	2669	0	2669
	TCGA-DG-A2KM	CSCC	Stage IB1	Alive	0	1946	0	1946	0	1946	0	1946
	TCGA-DG-A2KL	CSCC	Stage IIA	Alive	0	1367	0	1367	0	1367	0	1367
	TCGA-DG-A2KK	CSCC	Stage IIIB	Alive	0	2496	0	2496	0	2496	0	2496
	TCGA-DG-A2KJ	CSCC	Stage IIIB	Alive	0	2893	0	2893	0	2893	0	2893
	TCGA-C5-A907	CSCC	Stage IB2	Alive	0	448	0	448	NA	NA	0	448
	TCGA-C5-A905	CSCC	Stage IB	Alive	0	4879	0	4879	NA	NA	0	4879
	TCGA-C5-A902	CSCC	Stage IB2	Alive	0	149	0	149	NA	NA	0	149
	TCGA-C5-A901	CSCC	NA	Alive	0	518	0	518	NA	NA	0	518
	TCGA-C5-A8ZZ	CSCC	Stage IIB	Alive	0	636	0	636	NA	NA	0	636
	TCGA-C5-A8YT	CSCC	Stage IB1	Dead	1	633	1	633	NA	NA	1	633
	TCGA-C5-A8YR	CSCC	Stage IB	Dead	1	837	NA	837	NA	NA	1	272
	TCGA-C5-A8YQ	CSCC	Stage IB1	Dead	1	715	1	715	NA	NA	1	715
	TCGA-C5-A8XK	CSCC	NA	Alive	0	3039	0	3039	NA	NA	0	3039
	TCGA-C5-A8XJ	CSCC	Stage IB	Alive	0	4467	0	4467	NA	NA	0	4467
	TCGA-C5-A8XI	CSCC	Stage IB2	Alive	0	254	0	254	NA	NA	0	254
	TCGA-C5-A8XH	CSCC	Stage IB1	Dead	1	1394	0	1394	NA	NA	0	1394
	TCGA-C5-A7XC	CSCC	Stage IB1	Alive	0	1551	0	1551	NA	NA	0	1551
	TCGA-C5-A7X8	CAde	Stage IB1	Alive	0	83	0	83	NA	NA	0	83
	TCGA-C5-A7X5	CSCC	Stage IVB	Dead	1	414	1	414	NA	NA	1	414
	TCGA-C5-A7X3	CSCC	Stage IIIB	Dead	1	284	0	284	NA	NA	0	284
	TCGA-C5-A7UI	CSCC	Stage IB1	Dead	1	2888	0	2888	NA	NA	0	2888
	TCGA-C5-A7UH	CSCC	Stage IIIB	Alive	0	3988	0	3988	NA	NA	0	3988
	TCGA-C5-A7UE	CSCC	Stage IB1	Alive	0	4738	0	4738	0	4738	0	4738
	TCGA-C5-A7UC	CSCC	Stage IB	Dead	1	523	0	523	NA	NA	0	523
	TCGA-C5-A7CO	CSCC	Stage IB2	Alive	0	4482	0	4482	0	4482	0	4482
	TCGA-C5-A7CM	CAde	Stage IB2	Alive	0	619	0	619	0	619	0	619
	TCGA-C5-A7CL	CSCC	Stage IIIB	Dead	1	471	1	471	NA	NA	1	471
	TCGA-C5-A7CK	CSCC	Stage IVA	Dead	1	4086	0	4086	NA	NA	0	4086
	TCGA-C5-A7CJ	CSCC	Stage IIA	Dead	1	3097	0	3097	NA	NA	0	3097
	TCGA-C5-A7CH	CSCC	Stage IIB	Alive	0	4694	0	4694	NA	NA	0	4694
	TCGA-C5-A7CG	CSCC	Stage IB	Alive	0	6408	0	6408	NA	NA	0	6408
	TCGA-C5-A3HL	CSCC	Stage IB2	Alive	0	621	0	621	0	621	0	621
	TCGA-C5-A3HF	CAde	Stage IB2	Dead	1	543	1	543	NA	NA	1	450
	TCGA-C5-A3HE	CSCC	Stage IB2	Alive	0	548	0	548	NA	NA	1	252
	TCGA-C5-A3HD	CSCC	Stage IIB	Alive	0	1582	0	1582	0	1582	0	1582
	TCGA-C5-A2M2	CAde	Stage IB2	Dead	1	1011	NA	1011	NA	NA	0	1011
	TCGA-C5-A2M1	CAde	Stage IB1	Alive	0	1169	0	1169	0	1169	0	1169
	TCGA-C5-A2LZ	CSCC	Stage IIIB	Dead	1	3046	1	3046	1	2893	1	2893
	TCGA-C5-A2LY	CSCC	Stage IB1	Alive	0	2383	0	2383	0	2383	0	2383
	TCGA-C5-A2LX	CSCC	Stage IB1	Alive	0	2526	0	2526	0	2526	0	2526
	TCGA-C5-A2LV	CSCC	Stage IB	Alive	0	2234	0	2234	0	2234	0	2234
	TCGA-C5-A2LT	CSCC	Stage IB	Alive	0	2226	0	2226	0	2226	0	2226
	TCGA-C5-A2LS	CAde	Stage IB2	Alive	0	1345	0	1345	0	1345	0	1345
	TCGA-C5-A1MQ	CSCC	Stage IIA	Alive	0	1031	0	1031	0	1031	0	1031
	TCGA-C5-A1MP	CSCC	Stage IB2	Alive	0	109	0	109	0	109	0	109
	TCGA-C5-A1MN	CSCC	Stage IIIB	Dead	1	1245	0	1245	0	1245	0	1245
	TCGA-C5-A1ML	CSCC	Stage IB2	Dead	1	636	1	636	NA	NA	1	636
	TCGA-C5-A1MK	CSCC	Stage IIIB	Dead	1	74	1	74	NA	NA	1	74
	TCGA-C5-A1MJ	CAde	Stage IB1	Dead	1	14	0	14	NA	NA	0	14
	TCGA-C5-A1MI	CSCC	Stage IB1	Dead	1	1083	1	1083	1	805	1	805
	TCGA-C5-A1MH	CSCC	Stage IIIB	Dead	1	1186	1	1186	1	178	1	178
	TCGA-C5-A1MF	CSCC	Stage IB2	Alive	0	1617	0	1617	0	1617	0	1617
	TCGA-C5-A1ME	CAde	Stage IB1	Alive	0	1756	0	1756	0	1756	0	1756
	TCGA-C5-A1M9	CAde	Stage IB1	Dead	1	1065	1	1065	1	555	1	555
	TCGA-C5-A1M8	CSCC	Stage IB1	Alive	0	919	0	919	0	919	0	919
	TCGA-C5-A1M7	CSCC	Stage IB	Alive	0	1409	0	1409	0	1409	0	1409
	TCGA-C5-A1M6	CSCC	Stage IIB	Dead	1	955	1	955	1	316	1	316
	TCGA-C5-A1M5	CSCC	Stage IB	Dead	1	2052	1	2052	1	693	1	693
	TCGA-C5-A1BQ	CSCC	Stage IIIB	Dead	1	604	1	604	NA	NA	0	604
	TCGA-C5-A1BN	CSCC	Stage IB2	Dead	1	166	1	166	NA	NA	1	166
	TCGA-C5-A1BM	CSCC	Stage IB	Dead	1	2520	0	2520	0	2520	0	2520
	TCGA-C5-A1BL	CSCC	Stage IB	Alive	0	5271	0	5271	0	5271	0	5271
	TCGA-C5-A1BK	CSCC	Stage IB	Alive	0	5385	0	5385	0	5385	0	5385
	TCGA-C5-A1BJ	CSCC	Stage IIB	Alive	0	4385	0	4385	0	4385	0	4385
	TCGA-C5-A1BI	CSCC	Stage IIIB	Alive	0	1112	0	1112	0	1112	0	1112
	TCGA-C5-A1BF	CSCC	Stage IB	Dead	1	570	1	570	1	93	1	93
	TCGA-C5-A1BE	CSCC	Stage IB2	Dead	1	2094	1	2094	1	1674	1	1674
	TCGA-C5-A0TN	CSCC	Stage IB2	Dead	1	348	1	348	NA	NA	1	62
	TCGA-BI-A20A	CSCC	Stage IB1	Alive	0	720	0	720	0	720	0	720
	TCGA-BI-A0VS	CSCC	Stage IB	Alive	0	1735	0	1735	0	1735	0	1735
	TCGA-BI-A0VR	CSCC	Stage IIIB	Alive	0	1505	0	1505	NA	NA	0	1505
	TCGA-4J-AA1J	CSCC	Stage IB2	Alive	0	542	0	542	0	542	0	542
	CSCC:Cervical Squamous Cell Carcinoma; CAde:Cervical Adenocarcinoma; NA: Not Available.
