# Supplementary material for: Single-nucleus RNA sequencing reveals heterogenous microenvironments and specific drug response between cervical squamous cell carcinoma and adenocarcinoma
Source: eBioMedicine. 2023 Oct 24;97:104846. doi: 10.1016/j.ebiom.2023.104846 (PMC10618708; doi:10.1016/j.ebiom.2023.104846)
Supplement: Supplementary Table S7 [file mmc7.xlsx]

## Sheet: Sheet1
	Supplementary Table 7. Reagent validation file.
	Type	Name	Reagent brand	Catalog number	Validation (RRID tag or relevant reference)
	Antibody	MTSS1	Atlas Antibodies	#HPA075540	RRID:AB_2686756
	Antibody	POLA1	Atlas Antibodies	#HPA002947	RRID:AB_1079652
	Antibody	POSTN	Abcam	#ab215199	RRID:AB_2924310
	Antibody	COL1A1	Cell Signaling Technology	#72026	RRID:AB_2904565
	Antibody	LMCD1	Immunoway	#YT7409	NA
	Antibody	MRC1	Cell Signaling Technology	#91992	RRID:AB_2800175
	Antibody	CD68	MXB Biotechnologies	#kit-0026	NA
	Antibody	PROX1	Proteintech	#67834-1-Ig	RRID:AB_2918596
	Antibody	SOD2	Proteintech	#CL594-66474	RRID:AB_2883586
	Antibody	COL1A1	Proteintech	#14695-1-AP	RRID:AB_2082037
	Antibody	POSTN	Proteintech	#66491-1-Ig	RRID:AB_2881856
	Cell line	SiHa	ATCC	#HTB-35	RRID:CVCL_0032
	Cell line	ME-180	ATCC	#HTB-33	RRID:CVCL_1401
	Cell line	CaSki	ATCC	#CRM-CRL-1550	RRID:CVCL_1100
	Cell line	HeLa	ATCC	#CRM-CCL-2	RRID:CVCL_0030
	Cell line	HUVEC	iCell Bioscience Inc	#h110	[1]
	References: [1] Shen C, Wang X, Zheng Z, et al. Doxorubicin and indocyanine green loaded superparamagnetic iron oxide nanoparticles with PEGylated phospholipid coating for magnetic resonance with fluorescence imaging and chemotherapy of glioma. Int J Nanomedicine. 2018 Dec 20;14:101-117. Abbreviation lists: NA:Not Available; ATCC:American Type Culture Collection.
