# Supplementary material for: Single-nucleus RNA sequencing reveals heterogenous microenvironments and specific drug response between cervical squamous cell carcinoma and adenocarcinoma
Source: eBioMedicine. 2023 Oct 24;97:104846. doi: 10.1016/j.ebiom.2023.104846 (PMC10618708; doi:10.1016/j.ebiom.2023.104846)
Supplement: Supplementary Table S8 [file mmc8.xlsx]

## Sheet: Sheet1
	Supplementary Table 8. Primer sequences of target genes
	Primers	Sequences (5'to3')
	VEGFA-F	TTGCCTTGCTGCTCTACCTCCA
	VEGFA-R	GATGGCAGTAGCTGCGCTGATA
	GAPDH-F	GGAGCGAGATCCCTCCAAAAT
	GAPDH-R	GGCTGTTGTCATACTTCTCATGG
	ACTA2-F	CTATGCCTCTGGACGCACAACT
	ACTA2-R	CAGATCCAGACGCATGATGGCA
	COL8A1-F	AGGAAGCCGTACCCAAGAAAGG
	COL8A1-R	GGTATCCCATGACCTGGCAAAC
	MYL6-F	CGAACAGGTGATGGCAAGATCC
	MYL6-R	GCTCAAAGTCCAGCACCTTCAC
	MYH11-F	GTCCAGGAGATGAGGCAGAAAC
	MYH11-R	GTCTGCGTTCTCTTTCTCCAGC
	MYH9-F	ATCCTGGAGGACCAGAACTGCA
	MYH9-R	GGCGAGGCTCTTAGATTTCTCC
	POSTN-F	CAGCAAACCACCTTCACGGATC
	POSTN-R	TTAAGGAGGCGCTGAACCATGC
	SOD2-F	CTGGACAAACCTCAGCCCTAAC
	SOD2-R	AACCTGAGCCTTGGACACCAAC
	TGFB1-F	TACCTGAACCCGTGTTGCTCTC
	TGFB1-R	GTTGCTGAGGTATCGCCAGGAA
