# Supplementary material for: Single-nucleus RNA sequencing reveals heterogenous microenvironments and specific drug response between cervical squamous cell carcinoma and adenocarcinoma
Source: eBioMedicine. 2023 Oct 24;97:104846. doi: 10.1016/j.ebiom.2023.104846 (PMC10618708; doi:10.1016/j.ebiom.2023.104846)
Supplement: Supplementary Table S9 [file mmc9.xlsx]

## Sheet: Sheet1
	Supplementary Table 9. Identified differentially expressed genes of different identified cell clusters
	Gene	p_val	avg_log2FC	pct.1	pct.2	p_val_adj	cluster
	SLC8A1	0	3.39703	0.88	0.187	0	Myeloid Cell
	PLXDC2	0	3.24729	0.902	0.281	0	Myeloid Cell
	FMNL2	0	3.03105	0.855	0.43	0	Myeloid Cell
	DOCK4	0	2.84971	0.902	0.345	0	Myeloid Cell
	TFEC	0	2.77193	0.58	0.031	0	Myeloid Cell
	HS3ST2	0	2.77091	0.204	0.016	0	Myeloid Cell
	LNCAROD	0	2.73175	0.446	0.014	0	Myeloid Cell
	FRMD4A	0	2.72341	0.761	0.219	0	Myeloid Cell
	SLC16A10	0	2.72221	0.316	0.028	0	Myeloid Cell
	ABCA1	0	2.72067	0.713	0.176	0	Myeloid Cell
	MSR1	0	2.70896	0.567	0.027	0	Myeloid Cell
	DMXL2	0	2.69445	0.741	0.22	0	Myeloid Cell
	LGMN	0	2.64568	0.586	0.132	0	Myeloid Cell
	ITGAX	0	2.64409	0.632	0.029	0	Myeloid Cell
	ZEB2	0	2.63905	0.803	0.181	0	Myeloid Cell
	CSF2RA	0	2.4991	0.556	0.032	0	Myeloid Cell
	SLCO2B1	0	2.49235	0.6	0.028	0	Myeloid Cell
	ABR	0	2.4599	0.865	0.344	0	Myeloid Cell
	CTSB	0	2.44325	0.75	0.299	0	Myeloid Cell
	PSAP	0	2.43711	0.687	0.178	0	Myeloid Cell
	BMP2K	0	2.43085	0.804	0.259	0	Myeloid Cell
	ZNF804A	0	2.42804	0.518	0.015	0	Myeloid Cell
	MERTK	0	2.42755	0.524	0.083	0	Myeloid Cell
	RASSF4	0	2.42594	0.617	0.042	0	Myeloid Cell
	2023-03-01	0	2.39746	0.602	0.037	0	Myeloid Cell
	CDH20	0	2.37873	0.107	0.009	0	Myeloid Cell
	NPL	0	2.3559	0.568	0.061	0	Myeloid Cell
	MS4A6A	0	2.34773	0.554	0.017	0	Myeloid Cell
	ATP8B4	0	2.29066	0.622	0.069	0	Myeloid Cell
	ALOX5	0	2.28877	0.651	0.096	0	Myeloid Cell
	CD86	0	2.28666	0.513	0.013	0	Myeloid Cell
	CD83	0	2.25728	0.542	0.095	0	Myeloid Cell
	TBXAS1	0	2.254	0.644	0.067	0	Myeloid Cell
	SRGN	0	2.2398	0.505	0.066	0	Myeloid Cell
	GLUL	0	2.2248	0.596	0.162	0	Myeloid Cell
	F13A1	0	2.22108	0.27	0.024	0	Myeloid Cell
	PLXNC1	0	2.17502	0.647	0.091	0	Myeloid Cell
	TGFBI	0	2.16662	0.446	0.035	0	Myeloid Cell
	RTN1	0	2.14458	0.402	0.018	0	Myeloid Cell
	CIITA	0	2.14299	0.685	0.173	0	Myeloid Cell
	RAB20	0	2.1324	0.483	0.074	0	Myeloid Cell
	WDFY4	0	2.04658	0.572	0.031	0	Myeloid Cell
	SPRED1	0	2.04122	0.642	0.292	0	Myeloid Cell
	MRC1	0	2.03132	0.321	0.021	0	Myeloid Cell
	ADAP2	0	2.01916	0.52	0.02	0	Myeloid Cell
	DOCK8	0	2.01761	0.836	0.234	0	Myeloid Cell
	SLC1A3	0	2.01413	0.452	0.054	0	Myeloid Cell
	TYMP	0	2.01323	0.69	0.19	0	Myeloid Cell
	ARHGAP22	0	2.00957	0.516	0.041	0	Myeloid Cell
	CCDC88A	0	1.9962	0.731	0.184	0	Myeloid Cell
	TPRG1	0	1.98479	0.322	0.096	0	Myeloid Cell
	STAB1	0	1.98065	0.42	0.032	0	Myeloid Cell
	CHST11	0	1.97831	0.894	0.317	0	Myeloid Cell
	FRMD4B	0	1.94364	0.757	0.306	0	Myeloid Cell
	EPB41L3	0	1.93964	0.551	0.059	0	Myeloid Cell
	CYBB	0	1.93062	0.453	0.019	0	Myeloid Cell
	TRPM2	0	1.91936	0.502	0.016	0	Myeloid Cell
	DOCK2	0	1.91339	0.82	0.164	0	Myeloid Cell
	DOCK10	0	1.90773	0.796	0.248	0	Myeloid Cell
	FPR3	0	1.90267	0.422	0.005	0	Myeloid Cell
	GRK3	0	1.89915	0.742	0.244	0	Myeloid Cell
	LYN	0	1.89818	0.74	0.289	0	Myeloid Cell
	MYO9B	0	1.89302	0.849	0.41	0	Myeloid Cell
	UBE2E2	0	1.88783	0.857	0.421	0	Myeloid Cell
	SFMBT2	0	1.8865	0.82	0.265	0	Myeloid Cell
	QKI	0	1.88312	0.872	0.556	0	Myeloid Cell
	TFRC	0	1.87454	0.478	0.274	0	Myeloid Cell
	MANBA	0	1.8593	0.711	0.225	0	Myeloid Cell
	HCK	0	1.85835	0.461	0.009	0	Myeloid Cell
	CD163L1	0	1.85132	0.283	0.013	0	Myeloid Cell
	MYO5A	0	1.8404	0.769	0.253	0	Myeloid Cell
	PIK3R5	0	1.83937	0.593	0.065	0	Myeloid Cell
	MYO1F	0	1.83838	0.626	0.075	0	Myeloid Cell
	ATG7	0	1.83527	0.839	0.515	0	Myeloid Cell
	FYB1	0	1.83431	0.701	0.138	0	Myeloid Cell
	PLEK	0	1.83013	0.412	0.019	0	Myeloid Cell
	SLC11A1	0	1.8274	0.257	0.01	0	Myeloid Cell
	SLC9A9	0	1.82483	0.602	0.156	0	Myeloid Cell
	DAPK1	0	1.81285	0.81	0.369	0	Myeloid Cell
	FAM49A	0	1.81232	0.528	0.101	0	Myeloid Cell
	MB21D2	0	1.80499	0.5	0.112	0	Myeloid Cell
	NRP1	0	1.80134	0.566	0.173	0	Myeloid Cell
	RNF130	0	1.80125	0.741	0.3	0	Myeloid Cell
	ZNF710	0	1.80114	0.686	0.247	0	Myeloid Cell
	HLA-DRB1	0	1.78372	0.568	0.115	0	Myeloid Cell
	CTSZ	0	1.7702	0.476	0.069	0	Myeloid Cell
	TTYH3	0	1.76463	0.515	0.119	0	Myeloid Cell
	GPNMB	0	1.75721	0.412	0.06	0	Myeloid Cell
	RAPGEF1	0	1.75671	0.86	0.461	0	Myeloid Cell
	LCP2	0	1.75453	0.605	0.089	0	Myeloid Cell
	RBPJ	0	1.75433	0.68	0.388	0	Myeloid Cell
	ARHGAP18	0	1.75282	0.635	0.208	0	Myeloid Cell
	CD74	0	1.74491	0.689	0.233	0	Myeloid Cell
	TMEM163	0	1.73874	0.249	0.025	0	Myeloid Cell
	ELMO1	0	1.73788	0.86	0.281	0	Myeloid Cell
	SIGLEC1	0	1.72471	0.394	0.009	0	Myeloid Cell
	FCGR2A	0	1.71447	0.382	0.011	0	Myeloid Cell
	CPVL	0	1.7052	0.399	0.022	0	Myeloid Cell
	CTSL	0	1.70342	0.332	0.032	0	Myeloid Cell
	GAB2	0	1.7015	0.729	0.267	0	Myeloid Cell
	FCHO2	0	1.69593	0.673	0.393	0	Myeloid Cell
	HLA-DQA1	0	1.69576	0.445	0.04	0	Myeloid Cell
	SDS	0	1.69524	0.248	0.007	0	Myeloid Cell
	PLA2G7	0	1.69374	0.348	0.006	0	Myeloid Cell
	CEP170	0	1.69317	0.68	0.228	0	Myeloid Cell
	SAMHD1	0	1.67803	0.637	0.177	0	Myeloid Cell
	GRB2	0	1.67679	0.713	0.276	0	Myeloid Cell
	AL162414.1	0	1.67598	0.232	0.006	0	Myeloid Cell
	SAMSN1	0	1.6735	0.625	0.128	0	Myeloid Cell
	GNA13	0	1.67097	0.556	0.217	0	Myeloid Cell
	RAB31	0	1.66472	0.697	0.303	0	Myeloid Cell
	GPR183	0	1.6647	0.335	0.024	0	Myeloid Cell
	ENTPD1	0	1.65936	0.527	0.12	0	Myeloid Cell
	ME1	0	1.65934	0.369	0.052	0	Myeloid Cell
	PTPRJ	0	1.65319	0.844	0.432	0	Myeloid Cell
	PLAU	0	1.64343	0.357	0.039	0	Myeloid Cell
	PFKFB3	0	1.63549	0.605	0.258	0	Myeloid Cell
	ZNF331	0	1.62527	0.452	0.234	0	Myeloid Cell
	SYK	0	1.62493	0.606	0.175	0	Myeloid Cell
	HLA-DPB1	0	1.62453	0.458	0.065	0	Myeloid Cell
	EMILIN2	0	1.61817	0.395	0.034	0	Myeloid Cell
	CSF1R	0	1.61404	0.422	0.014	0	Myeloid Cell
	GSAP	0	1.60819	0.591	0.198	0	Myeloid Cell
	PIK3AP1	0	1.60646	0.455	0.045	0	Myeloid Cell
	GPR137B	0	1.60431	0.486	0.116	0	Myeloid Cell
	ST18	0	1.60318	0.282	0.007	0	Myeloid Cell
	SH2B3	0	1.59647	0.507	0.066	0	Myeloid Cell
	ITPR2	0	1.5957	0.843	0.542	0	Myeloid Cell
	KYNU	0	1.58826	0.635	0.188	0	Myeloid Cell
	PHACTR1	0	1.58756	0.547	0.128	0	Myeloid Cell
	TLR2	0	1.58197	0.399	0.045	0	Myeloid Cell
	MFSD1	0	1.57343	0.506	0.106	0	Myeloid Cell
	IFI30	0	1.57123	0.374	0.018	0	Myeloid Cell
	IL18	0	1.56115	0.425	0.063	0	Myeloid Cell
	DPYD	0	1.55906	0.851	0.593	0	Myeloid Cell
	HLA-DRA	0	1.55404	0.48	0.082	0	Myeloid Cell
	FTL	0	1.55314	0.447	0.091	0	Myeloid Cell
	CD163	0	1.55027	0.311	0.007	0	Myeloid Cell
	SLC38A6	0	1.55013	0.491	0.164	0	Myeloid Cell
	MS4A7	0	1.54489	0.377	0.009	0	Myeloid Cell
	SNX29	0	1.53332	0.828	0.515	0	Myeloid Cell
	LRMDA	0	1.53303	0.932	0.646	0	Myeloid Cell
	CTSC	0	1.53202	0.47	0.092	0	Myeloid Cell
	DTNA	0	1.52827	0.356	0.029	0	Myeloid Cell
	FAM49B	0	1.5181	0.824	0.447	0	Myeloid Cell
	RGS1	0	1.51433	0.447	0.062	0	Myeloid Cell
	APBB1IP	0	1.50402	0.586	0.107	0	Myeloid Cell
	DISC1	0	1.50313	0.646	0.281	0	Myeloid Cell
	RBM47	0	1.49628	0.877	0.549	0	Myeloid Cell
	SLC43A2	0	1.49032	0.381	0.094	0	Myeloid Cell
	AL035446.2	0	1.48997	0.301	0.007	0	Myeloid Cell
	ARHGAP25	0	1.48817	0.555	0.117	0	Myeloid Cell
	GAS2L3	0	1.47539	0.387	0.063	0	Myeloid Cell
	MALT1	0	1.47478	0.481	0.215	0	Myeloid Cell
	ACSL1	0	1.47432	0.416	0.138	0	Myeloid Cell
	TNFRSF1B	0	1.4735	0.434	0.109	0	Myeloid Cell
	CTSS	0	1.46944	0.477	0.102	0	Myeloid Cell
	NCKAP1L	0	1.46674	0.518	0.058	0	Myeloid Cell
	PALD1	0	1.45768	0.319	0.032	0	Myeloid Cell
	CLEC7A	0	1.45209	0.395	0.012	0	Myeloid Cell
	MGAT4A	0	1.44549	0.545	0.195	0	Myeloid Cell
	FGD2	0	1.44285	0.44	0.051	0	Myeloid Cell
	TMEM51	0	1.43951	0.562	0.221	0	Myeloid Cell
	LRRK1	0	1.43406	0.585	0.188	0	Myeloid Cell
	ATP6V1B2	0	1.42997	0.394	0.071	0	Myeloid Cell
	CTSD	0	1.42862	0.418	0.097	0	Myeloid Cell
	SNX8	0	1.42803	0.431	0.117	0	Myeloid Cell
	PPARG	0	1.42655	0.285	0.067	0	Myeloid Cell
	NABP1	0	1.41871	0.522	0.176	0	Myeloid Cell
	AMPD3	0	1.41759	0.434	0.103	0	Myeloid Cell
	CMKLR1	0	1.40914	0.316	0.008	0	Myeloid Cell
	SPI1	0	1.40731	0.395	0.011	0	Myeloid Cell
	AOAH	0	1.40425	0.57	0.122	0	Myeloid Cell
	LINC01374	0	1.40226	0.251	0.011	0	Myeloid Cell
	INPP5D	0	1.40033	0.675	0.227	0	Myeloid Cell
	MS4A4E	0	1.39793	0.304	0.006	0	Myeloid Cell
	AC011586.2	0	1.397	0.161	0.008	0	Myeloid Cell
	OLR1	0	1.3918	0.228	0.012	0	Myeloid Cell
	CR1	0	1.38653	0.271	0.017	0	Myeloid Cell
	LRRK2	0	1.38494	0.411	0.061	0	Myeloid Cell
	KLHL6	0	1.37861	0.423	0.065	0	Myeloid Cell
	GSN	0	1.37754	0.568	0.205	0	Myeloid Cell
	GPRIN3	0	1.36884	0.559	0.133	0	Myeloid Cell
	CELF2	0	1.35997	0.809	0.312	0	Myeloid Cell
	RASSF3	0	1.3585	0.588	0.234	0	Myeloid Cell
	ARHGAP31	0	1.35843	0.471	0.11	0	Myeloid Cell
	GK	0	1.35803	0.352	0.11	0	Myeloid Cell
	CCDC26	0	1.35005	0.123	0.013	0	Myeloid Cell
	BASP1	0	1.34852	0.346	0.082	0	Myeloid Cell
	FNIP2	0	1.33997	0.558	0.281	0	Myeloid Cell
	HAVCR2	0	1.32919	0.371	0.04	0	Myeloid Cell
	AP1B1	0	1.3258	0.448	0.109	0	Myeloid Cell
	AL356124.1	0	1.32395	0.355	0.055	0	Myeloid Cell
	TNS3	0	1.31567	0.745	0.498	0	Myeloid Cell
	ASAH1	0	1.31235	0.43	0.09	0	Myeloid Cell
	ARRB1	0	1.30907	0.49	0.132	0	Myeloid Cell
	P2RX7	0	1.30453	0.319	0.027	0	Myeloid Cell
	EPB41L2	0	1.30397	0.578	0.29	0	Myeloid Cell
	PLAUR	0	1.30216	0.462	0.194	0	Myeloid Cell
	HLA-DQB1	0	1.29959	0.388	0.047	0	Myeloid Cell
	GAS7	0	1.29951	0.598	0.198	0	Myeloid Cell
	MCTP1	0	1.29597	0.685	0.131	0	Myeloid Cell
	TAOK3	0	1.29529	0.765	0.421	0	Myeloid Cell
	LAPTM5	0	1.29313	0.373	0.028	0	Myeloid Cell
	FMN1	0	1.29257	0.708	0.408	0	Myeloid Cell
	MOB3B	0	1.29149	0.468	0.205	0	Myeloid Cell
	VAV3	0	1.28815	0.626	0.254	0	Myeloid Cell
	ABHD12	0	1.28567	0.484	0.188	0	Myeloid Cell
	MCOLN2	0	1.28169	0.327	0.046	0	Myeloid Cell
	SLC36A1	0	1.27976	0.359	0.054	0	Myeloid Cell
	DSE	0	1.27777	0.481	0.149	0	Myeloid Cell
	PPARD	0	1.27745	0.512	0.237	0	Myeloid Cell
	RNF144B	0	1.27058	0.443	0.182	0	Myeloid Cell
	JAK2	0	1.26829	0.616	0.304	0	Myeloid Cell
	FAM102B	0	1.266	0.436	0.153	0	Myeloid Cell
	ACER3	0	1.25952	0.582	0.253	0	Myeloid Cell
	VASH1	0	1.25901	0.355	0.033	0	Myeloid Cell
	STX7	0	1.25424	0.552	0.211	0	Myeloid Cell
	STAT1	0	1.25363	0.525	0.249	0	Myeloid Cell
	NCF2	0	1.25218	0.327	0.011	0	Myeloid Cell
	PAPSS2	0	1.24916	0.278	0.084	0	Myeloid Cell
	ANKH	0	1.24897	0.415	0.209	0	Myeloid Cell
	DAB2	0	1.24423	0.328	0.038	0	Myeloid Cell
	HLA-DMB	0	1.23711	0.38	0.045	0	Myeloid Cell
	MIR181A1HG	0	1.23685	0.391	0.084	0	Myeloid Cell
	RNF149	0	1.23684	0.653	0.389	0	Myeloid Cell
	GAB3	0	1.23548	0.411	0.045	0	Myeloid Cell
	DENND3	0	1.22435	0.474	0.163	0	Myeloid Cell
	ATP6V0A1	0	1.22409	0.54	0.218	0	Myeloid Cell
	IQGAP2	0	1.22297	0.669	0.416	0	Myeloid Cell
	EPSTI1	0	1.21942	0.58	0.258	0	Myeloid Cell
	KCNAB2	0	1.21778	0.427	0.079	0	Myeloid Cell
	CSF3R	0	1.21626	0.31	0.006	0	Myeloid Cell
	SH3BGRL	0	1.21488	0.59	0.248	0	Myeloid Cell
	ARHGAP10	0	1.21483	0.591	0.291	0	Myeloid Cell
	MGAT1	0	1.2146	0.369	0.079	0	Myeloid Cell
	ARRB2	0	1.21391	0.388	0.058	0	Myeloid Cell
	KCNMA1	0	1.21358	0.669	0.398	0	Myeloid Cell
	RASSF2	0	1.2122	0.374	0.054	0	Myeloid Cell
	ABCG1	0	1.20915	0.421	0.141	0	Myeloid Cell
	HEXA	0	1.20834	0.471	0.184	0	Myeloid Cell
	CYTH4	0	1.20577	0.355	0.034	0	Myeloid Cell
	ADGRE2	0	1.20071	0.27	0.021	0	Myeloid Cell
	KCNK13	0	1.19759	0.252	0.006	0	Myeloid Cell
	TMCC3	0	1.19748	0.286	0.051	0	Myeloid Cell
	CD80	0	1.19552	0.246	0.007	0	Myeloid Cell
	PREX1	0	1.1935	0.635	0.226	0	Myeloid Cell
	RALA	0	1.19328	0.472	0.237	0	Myeloid Cell
	CD4	0	1.19206	0.328	0.018	0	Myeloid Cell
	MITF	0	1.18956	0.607	0.287	0	Myeloid Cell
	UVRAG	0	1.1882	0.692	0.441	0	Myeloid Cell
	MKNK1	0	1.18708	0.464	0.138	0	Myeloid Cell
	ALCAM	0	1.18382	0.59	0.392	0	Myeloid Cell
	SIRPA	0	1.18375	0.345	0.021	0	Myeloid Cell
	ST3GAL1	0	1.18134	0.556	0.282	0	Myeloid Cell
	ARHGAP15	0	1.18122	0.781	0.206	0	Myeloid Cell
	FLVCR2	0	1.17837	0.289	0.018	0	Myeloid Cell
	TBC1D22A	0	1.17677	0.873	0.661	0	Myeloid Cell
	SGK1	0	1.17449	0.493	0.149	0	Myeloid Cell
	FMNL3	0	1.17177	0.476	0.115	0	Myeloid Cell
	AC009093.2	0	1.17098	0.418	0.13	0	Myeloid Cell
	PTPRC	0	1.17079	0.809	0.207	0	Myeloid Cell
	VAC14	0	1.16675	0.42	0.152	0	Myeloid Cell
	SLC2A9	0	1.16622	0.371	0.087	0	Myeloid Cell
	FMNL1	0	1.16332	0.395	0.058	0	Myeloid Cell
	SMAP2	0	1.16229	0.5	0.208	0	Myeloid Cell
	ADCY7	0	1.16015	0.393	0.073	0	Myeloid Cell
	MTSS1	0	1.15984	0.352	0.127	0	Myeloid Cell
	AC025580.2	0	1.15728	0.264	0.101	0	Myeloid Cell
	SAMD9L	0	1.155	0.441	0.116	0	Myeloid Cell
	CPM	0	1.15449	0.334	0.102	0	Myeloid Cell
	PLXND1	0	1.15401	0.463	0.127	0	Myeloid Cell
	FCHSD2	0	1.15364	0.796	0.545	0	Myeloid Cell
	SLC9A7	0	1.15275	0.389	0.117	0	Myeloid Cell
	MEF2C	0	1.15076	0.573	0.167	0	Myeloid Cell
	LY86	0	1.1465	0.278	0.006	0	Myeloid Cell
	DOP1B	0	1.14644	0.472	0.174	0	Myeloid Cell
	RIN3	0	1.14205	0.521	0.178	0	Myeloid Cell
	ZNF438	0	1.14181	0.51	0.23	0	Myeloid Cell
	ST8SIA4	0	1.14044	0.407	0.097	0	Myeloid Cell
	PRKCB	0	1.13988	0.471	0.182	0	Myeloid Cell
	DOCK11	0	1.13874	0.567	0.178	0	Myeloid Cell
	CYP27A1	0	1.1383	0.221	0.049	0	Myeloid Cell
	SNX24	0	1.13492	0.461	0.213	0	Myeloid Cell
	COLEC12	0	1.1346	0.278	0.077	0	Myeloid Cell
	TGFBR1	0	1.1339	0.468	0.17	0	Myeloid Cell
	GNB4	0	1.13319	0.426	0.132	0	Myeloid Cell
	CYTH1	0	1.13238	0.774	0.477	0	Myeloid Cell
	ABCC5	0	1.1322	0.479	0.198	0	Myeloid Cell
	RIPK2	0	1.12991	0.323	0.092	0	Myeloid Cell
	PBX3	0	1.12905	0.647	0.347	0	Myeloid Cell
	VOPP1	0	1.12433	0.642	0.374	0	Myeloid Cell
	ARAP1	0	1.11913	0.454	0.143	0	Myeloid Cell
	AP2A2	0	1.11602	0.561	0.313	0	Myeloid Cell
	H2AFY	0	1.11455	0.607	0.319	0	Myeloid Cell
	SKAP2	0	1.11407	0.577	0.271	0	Myeloid Cell
	LCP1	0	1.11224	0.359	0.075	0	Myeloid Cell
	RNF13	0	1.11157	0.584	0.341	0	Myeloid Cell
	PIK3R6	0	1.10726	0.254	0.011	0	Myeloid Cell
	LAIR1	0	1.10484	0.298	0.013	0	Myeloid Cell
	NR1H3	0	1.10403	0.242	0.04	0	Myeloid Cell
	FKBP15	0	1.10318	0.45	0.144	0	Myeloid Cell
	LPAR6	0	1.10249	0.361	0.089	0	Myeloid Cell
	THEMIS2	0	1.0951	0.325	0.042	0	Myeloid Cell
	PLCL1	0	1.08474	0.448	0.134	0	Myeloid Cell
	C22orf34	0	1.08409	0.566	0.147	0	Myeloid Cell
	ARL4C	0	1.08309	0.304	0.041	0	Myeloid Cell
	ITGAM	0	1.08004	0.27	0.01	0	Myeloid Cell
	PARVG	0	1.07825	0.373	0.065	0	Myeloid Cell
	VAV1	0	1.07723	0.441	0.106	0	Myeloid Cell
	LRP1	0	1.07393	0.444	0.155	0	Myeloid Cell
	PLCB2	0	1.06727	0.32	0.031	0	Myeloid Cell
	TNFSF13B	0	1.06721	0.322	0.062	0	Myeloid Cell
	RGL1	0	1.05971	0.449	0.255	0	Myeloid Cell
	HLA-DPA1	0	1.05519	0.299	0.04	0	Myeloid Cell
	SCARB1	0	1.05501	0.345	0.089	0	Myeloid Cell
	PLEKHO1	0	1.05093	0.332	0.048	0	Myeloid Cell
	LST1	0	1.04965	0.23	0.007	0	Myeloid Cell
	CTSH	0	1.04837	0.375	0.112	0	Myeloid Cell
	CD84	0	1.04593	0.335	0.028	0	Myeloid Cell
	PAG1	0	1.04514	0.499	0.148	0	Myeloid Cell
	ZFYVE16	0	1.04408	0.55	0.323	0	Myeloid Cell
	RGS2	0	1.04358	0.232	0.027	0	Myeloid Cell
	ARSB	0	1.04058	0.395	0.106	0	Myeloid Cell
	COTL1	0	1.03741	0.323	0.081	0	Myeloid Cell
	ST3GAL6	0	1.03732	0.406	0.137	0	Myeloid Cell
	DENND1A	0	1.03649	0.754	0.533	0	Myeloid Cell
	SOAT1	0	1.03531	0.386	0.134	0	Myeloid Cell
	NFKBID	0	1.03486	0.286	0.065	0	Myeloid Cell
	MEF2A	0	1.03236	0.798	0.595	0	Myeloid Cell
	MPP1	0	1.0315	0.261	0.012	0	Myeloid Cell
	IKZF1	0	1.02978	0.575	0.148	0	Myeloid Cell
	SCO2	0	1.02809	0.29	0.058	0	Myeloid Cell
	RASGRP3	0	1.02776	0.404	0.078	0	Myeloid Cell
	KMO	0	1.02616	0.185	0.013	0	Myeloid Cell
	TBC1D14	0	1.02094	0.476	0.225	0	Myeloid Cell
	BCAT1	0	1.01583	0.285	0.051	0	Myeloid Cell
	SGK3	0	1.01286	0.577	0.302	0	Myeloid Cell
	ZNF124	0	1.00797	0.363	0.117	0	Myeloid Cell
	EHBP1L1	0	1.00597	0.517	0.21	0	Myeloid Cell
	HMOX1	0	1.00482	0.182	0.007	0	Myeloid Cell
	TET3	0	1.00428	0.582	0.3	0	Myeloid Cell
	SLC7A7	0	1.00108	0.28	0.037	0	Myeloid Cell
	PRKAG2	0	0.999599	0.669	0.41	0	Myeloid Cell
	GRAMD4	0	0.99911	0.418	0.173	0	Myeloid Cell
	IGF2R	0	0.996163	0.607	0.401	0	Myeloid Cell
	AGAP3	0	0.992594	0.416	0.171	0	Myeloid Cell
	MGAT5	0	0.988693	0.764	0.515	0	Myeloid Cell
	SDCCAG8	0	0.988505	0.711	0.455	0	Myeloid Cell
	C20orf194	0	0.987075	0.684	0.432	0	Myeloid Cell
	PLAGL1	0	0.986636	0.395	0.119	0	Myeloid Cell
	WDFY2	0	0.985015	0.542	0.298	0	Myeloid Cell
	PTK2B	0	0.983058	0.52	0.23	0	Myeloid Cell
	NRP2	0	0.981026	0.498	0.232	0	Myeloid Cell
	ME2	0	0.97947	0.371	0.136	0	Myeloid Cell
	SRGAP2	0	0.968616	0.504	0.227	0	Myeloid Cell
	NFAM1	0	0.965716	0.226	0.011	0	Myeloid Cell
	LPCAT2	0	0.963985	0.343	0.105	0	Myeloid Cell
	WIPF1	0	0.962877	0.618	0.252	0	Myeloid Cell
	MAFB	0	0.960408	0.222	0.011	0	Myeloid Cell
	RNF213	0	0.956446	0.82	0.573	0	Myeloid Cell
	TLR4	0	0.956226	0.26	0.016	0	Myeloid Cell
	DNM2	0	0.955425	0.645	0.425	0	Myeloid Cell
	FTH1	0	0.953098	0.446	0.202	0	Myeloid Cell
	STEAP1B	0	0.952325	0.185	0.045	0	Myeloid Cell
	OGFRL1	0	0.951533	0.266	0.035	0	Myeloid Cell
	FCGRT	0	0.950867	0.374	0.102	0	Myeloid Cell
	PILRA	0	0.950353	0.257	0.038	0	Myeloid Cell
	SNX10	0	0.948889	0.291	0.036	0	Myeloid Cell
	MS4A4A	0	0.948098	0.227	0.004	0	Myeloid Cell
	SDCBP	0	0.94741	0.394	0.175	0	Myeloid Cell
	VPS8	0	0.947155	0.669	0.425	0	Myeloid Cell
	MAN2B1	0	0.946903	0.323	0.062	0	Myeloid Cell
	TPK1	0	0.942929	0.447	0.162	0	Myeloid Cell
	ST3GAL5	0	0.939262	0.309	0.057	0	Myeloid Cell
	MICAL1	0	0.939019	0.321	0.058	0	Myeloid Cell
	IFNGR2	0	0.937422	0.447	0.194	0	Myeloid Cell
	PARVB	0	0.934768	0.313	0.068	0	Myeloid Cell
	CYFIP1	0	0.933826	0.559	0.316	0	Myeloid Cell
	RHBDF2	0	0.933152	0.356	0.116	0	Myeloid Cell
	FOXN3	0	0.93312	0.863	0.671	0	Myeloid Cell
	ATP2B1	0	0.932438	0.531	0.317	0	Myeloid Cell
	GNAO1	0	0.931707	0.113	0.024	0	Myeloid Cell
	NAIP	0	0.930916	0.402	0.153	0	Myeloid Cell
	SERPINB9	0	0.930556	0.261	0.086	0	Myeloid Cell
	PARP14	0	0.928145	0.626	0.378	0	Myeloid Cell
	ENPP2	0	0.92682	0.267	0.051	0	Myeloid Cell
	ADPGK	0	0.922673	0.45	0.169	0	Myeloid Cell
	GALM	0	0.920745	0.371	0.125	0	Myeloid Cell
	PADI2	0	0.920263	0.126	0.013	0	Myeloid Cell
	SLC22A15	0	0.918568	0.277	0.093	0	Myeloid Cell
	AL160272.1	0	0.91283	0.213	0.009	0	Myeloid Cell
	FHAD1	0	0.909285	0.291	0.105	0	Myeloid Cell
	SLC15A3	0	0.907672	0.247	0.017	0	Myeloid Cell
	L3MBTL4	0	0.907312	0.484	0.244	0	Myeloid Cell
	CPPED1	0	0.906041	0.319	0.092	0	Myeloid Cell
	ZNF267	0	0.903593	0.321	0.1	0	Myeloid Cell
	PTPN1	0	0.902742	0.538	0.33	0	Myeloid Cell
	IL10RA	0	0.902602	0.319	0.048	0	Myeloid Cell
	TRAF3	0	0.902094	0.628	0.36	0	Myeloid Cell
	TIGAR	0	0.901177	0.294	0.067	0	Myeloid Cell
	HCLS1	0	0.900337	0.389	0.103	0	Myeloid Cell
	DLEU1	0	0.895495	0.684	0.305	0	Myeloid Cell
	TTC7B	0	0.89139	0.427	0.193	0	Myeloid Cell
	CPQ	0	0.890908	0.539	0.242	0	Myeloid Cell
	MXD1	0	0.888446	0.271	0.107	0	Myeloid Cell
	MOB1B	0	0.888105	0.4	0.171	0	Myeloid Cell
	LINC00996	0	0.887829	0.171	0.011	0	Myeloid Cell
	STK10	0	0.884965	0.489	0.175	0	Myeloid Cell
	RFTN1	0	0.882244	0.401	0.151	0	Myeloid Cell
	RUBCNL	0	0.881202	0.252	0.037	0	Myeloid Cell
	GPR155	0	0.880734	0.28	0.059	0	Myeloid Cell
	ADAM8	0	0.880438	0.207	0.061	0	Myeloid Cell
	CD53	0	0.880353	0.379	0.071	0	Myeloid Cell
	SPECC1	0	0.878144	0.354	0.163	0	Myeloid Cell
	ARHGAP4	0	0.877996	0.351	0.088	0	Myeloid Cell
	CD58	0	0.877721	0.453	0.232	0	Myeloid Cell
	IL6R	0	0.875877	0.404	0.149	0	Myeloid Cell
	ATP2C1	0	0.875317	0.587	0.371	0	Myeloid Cell
	ETV6	0	0.87519	0.912	0.741	0	Myeloid Cell
	AGPAT4	0	0.873883	0.351	0.171	0	Myeloid Cell
	JAML	0	0.871709	0.189	0.032	0	Myeloid Cell
	ADAM28	0	0.870966	0.525	0.307	0	Myeloid Cell
	OTULINL	0	0.870858	0.263	0.027	0	Myeloid Cell
	LY96	0	0.861656	0.248	0.022	0	Myeloid Cell
	ID2	0	0.860684	0.282	0.093	0	Myeloid Cell
	LILRB3	0	0.859656	0.194	0.004	0	Myeloid Cell
	MCOLN1	0	0.859637	0.223	0.026	0	Myeloid Cell
	LINC01500	0	0.856057	0.123	0.011	0	Myeloid Cell
	RAB7B	0	0.853725	0.158	0.016	0	Myeloid Cell
	ZBTB46	0	0.853491	0.381	0.156	0	Myeloid Cell
	PLEKHA2	0	0.852379	0.578	0.299	0	Myeloid Cell
	BACH1	0	0.852099	0.632	0.359	0	Myeloid Cell
	CAPZB	0	0.850916	0.745	0.552	0	Myeloid Cell
	LRRC8C	0	0.850564	0.401	0.128	0	Myeloid Cell
	SUMF1	0	0.848878	0.667	0.434	0	Myeloid Cell
	LILRB1	0	0.843636	0.216	0.015	0	Myeloid Cell
	NAGK	0	0.841934	0.323	0.087	0	Myeloid Cell
	GPAT3	0	0.841213	0.148	0.031	0	Myeloid Cell
	USP4	0	0.83969	0.47	0.223	0	Myeloid Cell
	SLC39A11	0	0.834998	0.673	0.454	0	Myeloid Cell
	ALPK1	0	0.83261	0.53	0.316	0	Myeloid Cell
	LILRB4	0	0.831223	0.2	0.003	0	Myeloid Cell
	DRAM1	0	0.830833	0.324	0.127	0	Myeloid Cell
	TNFRSF14	0	0.826699	0.438	0.219	0	Myeloid Cell
	TRPS1	0	0.825536	0.762	0.478	0	Myeloid Cell
	SH3KBP1	0	0.823229	0.586	0.279	0	Myeloid Cell
	MNDA	0	0.823167	0.19	0.003	0	Myeloid Cell
	CFLAR	0	0.819294	0.667	0.456	0	Myeloid Cell
	ARL8B	0	0.816443	0.474	0.263	0	Myeloid Cell
	HNMT	0	0.815258	0.335	0.143	0	Myeloid Cell
	OSBPL1A	0	0.813526	0.448	0.224	0	Myeloid Cell
	IFNGR1	0	0.812355	0.38	0.166	0	Myeloid Cell
	TIMP2	0	0.811029	0.405	0.128	0	Myeloid Cell
	PLIN2	0	0.806527	0.164	0.027	0	Myeloid Cell
	RELT	0	0.799588	0.229	0.029	0	Myeloid Cell
	APOC1	0	0.796141	0.169	0.007	0	Myeloid Cell
	TMEM176B	0	0.795073	0.24	0.051	0	Myeloid Cell
	PLEKHO2	0	0.794159	0.241	0.033	0	Myeloid Cell
	ATP6V1C1	0	0.794028	0.362	0.161	0	Myeloid Cell
	SPIRE1	0	0.793394	0.438	0.206	0	Myeloid Cell
	TBC1D2B	0	0.790725	0.457	0.212	0	Myeloid Cell
	SNX2	0	0.789684	0.386	0.166	0	Myeloid Cell
	DYSF	0	0.789102	0.247	0.052	0	Myeloid Cell
	TYROBP	0	0.788091	0.202	0.005	0	Myeloid Cell
	SLC23A2	0	0.783212	0.472	0.256	0	Myeloid Cell
	RCSD1	0	0.782694	0.29	0.061	0	Myeloid Cell
	GRAMD1B	0	0.782331	0.333	0.106	0	Myeloid Cell
	DAPP1	0	0.781602	0.21	0.073	0	Myeloid Cell
	MEIKIN	0	0.779487	0.128	0.005	0	Myeloid Cell
	CPED1	0	0.777211	0.375	0.105	0	Myeloid Cell
	MINK1	0	0.777034	0.4	0.21	0	Myeloid Cell
	LINC02328	0	0.776191	0.284	0.056	0	Myeloid Cell
	LINC01094	0	0.773711	0.142	0.003	0	Myeloid Cell
	ADA2	0	0.766787	0.254	0.039	0	Myeloid Cell
	AXL	0	0.76562	0.355	0.099	0	Myeloid Cell
	AP003086.1	0	0.765332	0.255	0.052	0	Myeloid Cell
	CAMK1D	0	0.763158	0.829	0.595	0	Myeloid Cell
	SLC8B1	0	0.761797	0.32	0.122	0	Myeloid Cell
	HLA-DRB5	0	0.761199	0.228	0.041	0	Myeloid Cell
	SLC11A2	0	0.760899	0.455	0.242	0	Myeloid Cell
	SH3TC1	0	0.759395	0.26	0.08	0	Myeloid Cell
	TBC1D12	0	0.759367	0.389	0.187	0	Myeloid Cell
	FLI1	0	0.759045	0.567	0.187	0	Myeloid Cell
	GIT2	0	0.758015	0.45	0.216	0	Myeloid Cell
	LAP3	0	0.757406	0.254	0.061	0	Myeloid Cell
	CBL	0	0.755268	0.452	0.238	0	Myeloid Cell
	AKR1A1	0	0.754985	0.308	0.121	0	Myeloid Cell
	C9orf72	0	0.751808	0.315	0.116	0	Myeloid Cell
	JARID2	0	0.751361	0.73	0.522	0	Myeloid Cell
	PARP12	0	0.751084	0.397	0.166	0	Myeloid Cell
	GNAQ	0	0.749896	0.824	0.649	0	Myeloid Cell
	FGR	0	0.749521	0.181	0.012	0	Myeloid Cell
	SLA	0	0.746139	0.29	0.056	0	Myeloid Cell
	RNASET2	0	0.746102	0.42	0.223	0	Myeloid Cell
	ITGA4	0	0.745742	0.387	0.123	0	Myeloid Cell
	CLCN7	0	0.745098	0.327	0.118	0	Myeloid Cell
	TENT2	0	0.74184	0.662	0.464	0	Myeloid Cell
	GNPTAB	0	0.739613	0.455	0.245	0	Myeloid Cell
	ITPR1	0	0.737346	0.497	0.221	0	Myeloid Cell
	ASAP1	0	0.737186	0.779	0.613	0	Myeloid Cell
	CD300LF	0	0.736546	0.198	0.01	0	Myeloid Cell
	SEMA4A	0	0.735216	0.23	0.077	0	Myeloid Cell
	PLEKHM2	0	0.731907	0.393	0.17	0	Myeloid Cell
	APOE	0	0.73016	0.196	0.02	0	Myeloid Cell
	ACTR2	0	0.72839	0.479	0.263	0	Myeloid Cell
	TLR1	0	0.727271	0.22	0.017	0	Myeloid Cell
	CAB39	0	0.726864	0.557	0.35	0	Myeloid Cell
	GNS	0	0.723485	0.283	0.106	0	Myeloid Cell
	PHC2	0	0.722529	0.369	0.187	0	Myeloid Cell
	PTPRE	0	0.721883	0.48	0.251	0	Myeloid Cell
	RGS10	0	0.721813	0.288	0.078	0	Myeloid Cell
	HEXB	0	0.718818	0.283	0.099	0	Myeloid Cell
	CAPG	0	0.718741	0.216	0.035	0	Myeloid Cell
	HTRA4	0	0.718535	0.141	0.005	0	Myeloid Cell
	HLA-DMA	0	0.716973	0.278	0.089	0	Myeloid Cell
	FERMT3	0	0.71683	0.217	0.023	0	Myeloid Cell
	ANOS1	0	0.715223	0.212	0.07	0	Myeloid Cell
	DNAJC5	0	0.714897	0.56	0.345	0	Myeloid Cell
	ANKRD44	0	0.713953	0.717	0.42	0	Myeloid Cell
	MAP3K8	0	0.712592	0.357	0.165	0	Myeloid Cell
	DIRC3	0	0.712359	0.162	0.043	0	Myeloid Cell
	OSBPL3	0	0.711807	0.617	0.407	0	Myeloid Cell
	TBC1D5	0	0.709347	0.818	0.662	0	Myeloid Cell
	SLC8A1-AS1	0	0.708462	0.182	0.014	0	Myeloid Cell
	UBE2W	0	0.707933	0.504	0.3	0	Myeloid Cell
	MAPKAP1	0	0.707151	0.639	0.443	0	Myeloid Cell
	FNBP1	0	0.705175	0.784	0.554	0	Myeloid Cell
	PTGER4	0	0.704858	0.203	0.019	0	Myeloid Cell
	HSPA6	0	0.703459	0.154	0.011	0	Myeloid Cell
	DUSP10	0	0.703043	0.258	0.105	0	Myeloid Cell
	OSTF1	0	0.702874	0.355	0.148	0	Myeloid Cell
	CSGALNACT2	0	0.702561	0.392	0.177	0	Myeloid Cell
	LILRB2	0	0.700898	0.145	0.003	0	Myeloid Cell
	ETV5	0	0.699737	0.201	0.053	0	Myeloid Cell
	GGA1	0	0.699438	0.36	0.165	0	Myeloid Cell
	STX11	0	0.698676	0.192	0.02	0	Myeloid Cell
	PICALM	0	0.698544	0.798	0.632	0	Myeloid Cell
	PLA2G4C	0	0.697868	0.234	0.053	0	Myeloid Cell
	SETDB2	0	0.697189	0.333	0.147	0	Myeloid Cell
	NIN	0	0.696249	0.468	0.237	0	Myeloid Cell
	PDE4DIP	0	0.696124	0.293	0.127	0	Myeloid Cell
	ITGB2	0	0.695703	0.225	0.035	0	Myeloid Cell
	HERPUD1	0	0.695141	0.306	0.127	0	Myeloid Cell
	C6orf62	0	0.693889	0.388	0.2	0	Myeloid Cell
	IL21R	0	0.69377	0.204	0.041	0	Myeloid Cell
	EPHB2	0	0.692105	0.229	0.083	0	Myeloid Cell
	LAT2	0	0.689173	0.194	0.02	0	Myeloid Cell
	PDCD1LG2	0	0.688727	0.157	0.012	0	Myeloid Cell
	PRCP	0	0.688447	0.243	0.078	0	Myeloid Cell
	FTCDNL1	0	0.687733	0.219	0.062	0	Myeloid Cell
	SH3BP2	0	0.686554	0.283	0.102	0	Myeloid Cell
	IL2RA	0	0.685258	0.118	0.017	0	Myeloid Cell
	SDC3	0	0.684916	0.216	0.052	0	Myeloid Cell
	TFEB	0	0.683977	0.275	0.095	0	Myeloid Cell
	FIG4	0	0.683972	0.339	0.156	0	Myeloid Cell
	LINC01146	0	0.680734	0.135	0.007	0	Myeloid Cell
	PRMT2	0	0.68048	0.464	0.261	0	Myeloid Cell
	TANGO2	0	0.677808	0.282	0.108	0	Myeloid Cell
	TRIM14	0	0.676174	0.325	0.137	0	Myeloid Cell
	COLGALT1	0	0.676109	0.284	0.108	0	Myeloid Cell
	PIK3CD	0	0.674924	0.349	0.096	0	Myeloid Cell
	UPP1	0	0.674837	0.212	0.052	0	Myeloid Cell
	ZFYVE26	0	0.674329	0.279	0.104	0	Myeloid Cell
	ATG4C	0	0.672777	0.3	0.118	0	Myeloid Cell
	LHFPL2	0	0.672346	0.396	0.192	0	Myeloid Cell
	CD300A	0	0.671726	0.171	0.012	0	Myeloid Cell
	IL17RA	0	0.671401	0.255	0.102	0	Myeloid Cell
	TM6SF1	0	0.670987	0.2	0.008	0	Myeloid Cell
	ARID3B	0	0.670622	0.249	0.091	0	Myeloid Cell
	NR3C1	0	0.666914	0.594	0.345	0	Myeloid Cell
	DPYSL2	0	0.666843	0.275	0.1	0	Myeloid Cell
	SUSD6	0	0.663244	0.583	0.371	0	Myeloid Cell
	SLC29A3	0	0.662459	0.197	0.037	0	Myeloid Cell
	STX4	0	0.66139	0.21	0.057	0	Myeloid Cell
	FGL2	0	0.661167	0.15	0.009	0	Myeloid Cell
	INPP4A	0	0.65996	0.563	0.346	0	Myeloid Cell
	CORO7	0	0.658092	0.277	0.09	0	Myeloid Cell
	SRGAP2B	0	0.653866	0.321	0.141	0	Myeloid Cell
	PTPRO	0	0.65257	0.18	0.008	0	Myeloid Cell
	AC120193.1	0	0.648532	0.171	0.053	0	Myeloid Cell
	DLEU2	0	0.648435	0.758	0.49	0	Myeloid Cell
	ZBED3-AS1	0	0.645063	0.206	0.059	0	Myeloid Cell
	HERC1	0	0.644969	0.757	0.591	0	Myeloid Cell
	DENND4B	0	0.643298	0.29	0.115	0	Myeloid Cell
	S100Z	0	0.642013	0.126	0.005	0	Myeloid Cell
	DOK3	0	0.641969	0.182	0.019	0	Myeloid Cell
	HEATR3	0	0.641962	0.216	0.066	0	Myeloid Cell
	TNFAIP2	0	0.639151	0.536	0.301	0	Myeloid Cell
	LDLRAD4	0	0.63892	0.827	0.575	0	Myeloid Cell
	ACAP2	0	0.63443	0.693	0.501	0	Myeloid Cell
	RAP1A	0	0.633675	0.601	0.385	0	Myeloid Cell
	SSH1	0	0.633621	0.448	0.242	0	Myeloid Cell
	BTK	0	0.633269	0.193	0.015	0	Myeloid Cell
	TMEM106A	0	0.63171	0.206	0.042	0	Myeloid Cell
	ARPC2	0	0.630877	0.545	0.336	0	Myeloid Cell
	SULT1C2	0	0.629091	0.165	0.035	0	Myeloid Cell
	PRAM1	0	0.628924	0.152	0.01	0	Myeloid Cell
	LOXL3	0	0.626556	0.166	0.012	0	Myeloid Cell
	ARPC1B	0	0.62642	0.284	0.111	0	Myeloid Cell
	SGPP1	0	0.623932	0.312	0.131	0	Myeloid Cell
	BLNK	0	0.623341	0.315	0.143	0	Myeloid Cell
	BIN2	0	0.622698	0.244	0.044	0	Myeloid Cell
	HBEGF	0	0.616462	0.133	0.025	0	Myeloid Cell
	A2M	0	0.612738	0.301	0.087	0	Myeloid Cell
	LINC02785	0	0.60909	0.134	0.002	0	Myeloid Cell
	RNF135	0	0.607767	0.208	0.059	0	Myeloid Cell
	IFFO1	0	0.606032	0.198	0.027	0	Myeloid Cell
	AC090559.1	0	0.605539	0.15	0.002	0	Myeloid Cell
	UBE2F	0	0.60509	0.281	0.119	0	Myeloid Cell
	RENBP	0	0.60401	0.175	0.023	0	Myeloid Cell
	METRNL	0	0.603767	0.188	0.045	0	Myeloid Cell
	TTYH2	0	0.603564	0.134	0.008	0	Myeloid Cell
	ATP6V0D1	0	0.602652	0.233	0.083	0	Myeloid Cell
	PI4K2A	0	0.60254	0.224	0.063	0	Myeloid Cell
	MOB3A	0	0.602087	0.258	0.097	0	Myeloid Cell
	GRN	0	0.601441	0.214	0.056	0	Myeloid Cell
	MIR646HG	0	0.59879	0.16	0.042	0	Myeloid Cell
	CLIC2	0	0.596848	0.17	0.046	0	Myeloid Cell
	PLCG2	0	0.593856	0.486	0.162	0	Myeloid Cell
	LILRB5	0	0.593427	0.117	0.003	0	Myeloid Cell
	PLA2G15	0	0.592144	0.165	0.023	0	Myeloid Cell
	SEPTIN6	0	0.589364	0.409	0.179	0	Myeloid Cell
	CCL3	0	0.587692	0.119	0.006	0	Myeloid Cell
	IL4I1	0	0.586106	0.106	0.009	0	Myeloid Cell
	ARHGAP30	0	0.582901	0.272	0.102	0	Myeloid Cell
	LIPA	0	0.581849	0.195	0.061	0	Myeloid Cell
	MAF	0	0.58055	0.223	0.059	0	Myeloid Cell
	DRAM2	0	0.580169	0.273	0.115	0	Myeloid Cell
	HTR7	0	0.579734	0.114	0.008	0	Myeloid Cell
	CARD8	0	0.578881	0.41	0.202	0	Myeloid Cell
	SMCO4	0	0.578465	0.214	0.076	0	Myeloid Cell
	ARID3A	0	0.575619	0.25	0.089	0	Myeloid Cell
	FPR1	0	0.575381	0.118	0.002	0	Myeloid Cell
	SRGAP2C	0	0.574888	0.289	0.122	0	Myeloid Cell
	RCN3	0	0.569137	0.171	0.029	0	Myeloid Cell
	NEU3	0	0.567951	0.214	0.058	0	Myeloid Cell
	SLC26A11	0	0.567389	0.176	0.051	0	Myeloid Cell
	ICAM1	0	0.566865	0.24	0.059	0	Myeloid Cell
	DPEP2	0	0.563195	0.142	0.007	0	Myeloid Cell
	SCPEP1	0	0.562781	0.218	0.065	0	Myeloid Cell
	PTAFR	0	0.561455	0.163	0.033	0	Myeloid Cell
	RAB39A	0	0.559736	0.132	0.002	0	Myeloid Cell
	SNHG12	0	0.557462	0.192	0.059	0	Myeloid Cell
	MMP2-AS1	0	0.557233	0.128	0.003	0	Myeloid Cell
	LSP1	0	0.551369	0.184	0.048	0	Myeloid Cell
	CREBL2	0	0.550356	0.21	0.062	0	Myeloid Cell
	KCNE1	0	0.546555	0.132	0.017	0	Myeloid Cell
	MYO1G	0	0.545672	0.133	0.021	0	Myeloid Cell
	CLECL1	0	0.544777	0.143	0.009	0	Myeloid Cell
	MDFIC	0	0.543691	0.46	0.227	0	Myeloid Cell
	SMPDL3A	0	0.543301	0.141	0.026	0	Myeloid Cell
	LRMP	0	0.541682	0.22	0.061	0	Myeloid Cell
	IFITM10	0	0.541205	0.14	0.023	0	Myeloid Cell
	CLEC5A	0	0.539983	0.102	0.001	0	Myeloid Cell
	APBA1	0	0.539946	0.217	0.076	0	Myeloid Cell
	GLIPR2	0	0.536083	0.17	0.035	0	Myeloid Cell
	ENG	0	0.534941	0.241	0.071	0	Myeloid Cell
	SLC37A2	0	0.5342	0.138	0.007	0	Myeloid Cell
	FCER1G	0	0.53196	0.138	0.004	0	Myeloid Cell
	PRKCD	0	0.529166	0.196	0.061	0	Myeloid Cell
	GNAI2	0	0.528649	0.262	0.101	0	Myeloid Cell
	IGSF6	0	0.52575	0.131	0.011	0	Myeloid Cell
	AC008105.3	0	0.521397	0.184	0.051	0	Myeloid Cell
	CLEC12A	0	0.518886	0.126	0.009	0	Myeloid Cell
	GAA	0	0.518517	0.191	0.055	0	Myeloid Cell
	KLHL5	0	0.515034	0.351	0.152	0	Myeloid Cell
	LACTB	0	0.513902	0.181	0.04	0	Myeloid Cell
	TMEM72-AS1	0	0.513386	0.131	0.029	0	Myeloid Cell
	CD37	0	0.506013	0.16	0.022	0	Myeloid Cell
	HRH2	0	0.505869	0.108	0.004	0	Myeloid Cell
	LINC02391	0	0.505227	0.14	0.02	0	Myeloid Cell
	CD274	0	0.504785	0.117	0.015	0	Myeloid Cell
	EPDR1	0	0.504455	0.158	0.045	0	Myeloid Cell
	CXorf21	0	0.500121	0.128	0.007	0	Myeloid Cell
	ABI3	0	0.497479	0.142	0.011	0	Myeloid Cell
	OSCAR	0	0.497256	0.117	0.003	0	Myeloid Cell
	OLFML2B	0	0.497191	0.122	0.014	0	Myeloid Cell
	FCGR3A	0	0.495785	0.112	0.003	0	Myeloid Cell
	C1QB	0	0.493557	0.125	0.003	0	Myeloid Cell
	PLBD2	0	0.493385	0.165	0.046	0	Myeloid Cell
	BNC2	0	0.493363	0.552	0.225	0	Myeloid Cell
	LPXN	0	0.4931	0.281	0.112	0	Myeloid Cell
	LYZ	0	0.493008	0.115	0.011	0	Myeloid Cell
	PTGS1	0	0.492369	0.142	0.011	0	Myeloid Cell
	FAR2	0	0.487244	0.21	0.071	0	Myeloid Cell
	GLA	0	0.487212	0.121	0.022	0	Myeloid Cell
	CD200R1	0	0.486134	0.14	0.023	0	Myeloid Cell
	ZNF433-AS1	0	0.483625	0.177	0.055	0	Myeloid Cell
	SP140	0	0.482804	0.241	0.083	0	Myeloid Cell
	NCF4	0	0.482466	0.141	0.026	0	Myeloid Cell
	TAGAP	0	0.482351	0.147	0.023	0	Myeloid Cell
	SCARF1	0	0.479604	0.143	0.025	0	Myeloid Cell
	CASS4	0	0.478726	0.135	0.012	0	Myeloid Cell
	ZSWIM6	0	0.47867	0.851	0.699	0	Myeloid Cell
	SIRPB2	0	0.477927	0.117	0.002	0	Myeloid Cell
	P2RY6	0	0.477568	0.126	0.031	0	Myeloid Cell
	RAP2B	0	0.477362	0.166	0.04	0	Myeloid Cell
	RNF166	0	0.476839	0.201	0.059	0	Myeloid Cell
	MILR1	0	0.476627	0.131	0.01	0	Myeloid Cell
	FCGR2B	0	0.476168	0.127	0.006	0	Myeloid Cell
	ACP5	0	0.475132	0.114	0.009	0	Myeloid Cell
	NCF1	0	0.470117	0.123	0.015	0	Myeloid Cell
	GIMAP8	0	0.468997	0.127	0.015	0	Myeloid Cell
	ABHD6	0	0.468705	0.152	0.039	0	Myeloid Cell
	CD40	0	0.464356	0.133	0.026	0	Myeloid Cell
	ARHGAP45	0	0.464081	0.214	0.066	0	Myeloid Cell
	CYTIP	0	0.463173	0.273	0.102	0	Myeloid Cell
	MPEG1	0	0.461867	0.116	0.004	0	Myeloid Cell
	AKT1S1	0	0.46153	0.112	0.019	0	Myeloid Cell
	CD14	0	0.461452	0.104	0.004	0	Myeloid Cell
	AC078845.1	0	0.461288	0.129	0.02	0	Myeloid Cell
	TPP1	0	0.46017	0.166	0.045	0	Myeloid Cell
	WDR81	0	0.459078	0.163	0.039	0	Myeloid Cell
	TMC8	0	0.457924	0.262	0.084	0	Myeloid Cell
	RAP2A	0	0.457873	0.158	0.047	0	Myeloid Cell
	ITGAD	0	0.455349	0.101	0.004	0	Myeloid Cell
	BTN2A2	0	0.452378	0.17	0.052	0	Myeloid Cell
	LINC01684	0	0.451017	0.124	0.015	0	Myeloid Cell
	SNX18	0	0.450138	0.154	0.04	0	Myeloid Cell
	GMIP	0	0.448756	0.141	0.03	0	Myeloid Cell
	HVCN1	0	0.444958	0.139	0.021	0	Myeloid Cell
	NAAA	0	0.444947	0.148	0.039	0	Myeloid Cell
	AC011933.4	0	0.444466	0.138	0.029	0	Myeloid Cell
	DYRK4	0	0.442996	0.135	0.025	0	Myeloid Cell
	AC007376.2	0	0.441808	0.113	0.013	0	Myeloid Cell
	SIGLEC9	0	0.437294	0.107	0.001	0	Myeloid Cell
	FAM198B-AS1	0	0.436091	0.159	0.041	0	Myeloid Cell
	ADAMTSL4	0	0.435921	0.109	0.014	0	Myeloid Cell
	GSDME	0	0.434637	0.127	0.016	0	Myeloid Cell
	CXCR4	0	0.434578	0.176	0.048	0	Myeloid Cell
	UNC13D	0	0.433326	0.157	0.04	0	Myeloid Cell
	CREG1	0	0.431251	0.144	0.035	0	Myeloid Cell
	MS4A14	0	0.431182	0.105	0.001	0	Myeloid Cell
	GRINA	0	0.426306	0.123	0.027	0	Myeloid Cell
	SLC25A19	0	0.422813	0.122	0.023	0	Myeloid Cell
	TNFSF13	0	0.41594	0.115	0.017	0	Myeloid Cell
	FES	0	0.41149	0.133	0.027	0	Myeloid Cell
	SCIMP	0	0.410795	0.109	0.011	0	Myeloid Cell
	CSF2RB	0	0.40983	0.104	0.01	0	Myeloid Cell
	NINJ1	0	0.406619	0.112	0.023	0	Myeloid Cell
	ARHGEF6	0	0.406271	0.251	0.083	0	Myeloid Cell
	CYSLTR1	0	0.402966	0.13	0.028	0	Myeloid Cell
	PACC1	0	0.402674	0.142	0.038	0	Myeloid Cell
	C1orf162	0	0.392435	0.105	0.007	0	Myeloid Cell
	PFKFB4	0	0.388411	0.14	0.037	0	Myeloid Cell
	PIK3CG	0	0.384665	0.158	0.035	0	Myeloid Cell
	NOD2	0	0.381828	0.113	0.018	0	Myeloid Cell
	HSD17B14	0	0.381025	0.122	0.029	0	Myeloid Cell
	STARD8	0	0.378043	0.102	0.013	0	Myeloid Cell
	CASP1	0	0.376253	0.116	0.019	0	Myeloid Cell
	TMEM273	0	0.373361	0.12	0.02	0	Myeloid Cell
	HGF	0	0.372974	0.121	0.023	0	Myeloid Cell
	WAS	0	0.372763	0.112	0.013	0	Myeloid Cell
	GPR65	0	0.370132	0.117	0.014	0	Myeloid Cell
	CD302	0	0.369544	0.119	0.028	0	Myeloid Cell
	TLR6	0	0.365261	0.108	0.009	0	Myeloid Cell
	SLC31A2	0	0.362872	0.102	0.008	0	Myeloid Cell
	AKR1B1	0	0.361026	0.1	0.013	0	Myeloid Cell
	ZNF385A	0	0.359724	0.102	0.019	0	Myeloid Cell
	UAP1L1	0	0.353346	0.12	0.028	0	Myeloid Cell
	TMEM26	0	0.345979	0.101	0.019	0	Myeloid Cell
	TRPV2	0	0.32927	0.114	0.022	0	Myeloid Cell
	CD48	0	0.325047	0.104	0.017	0	Myeloid Cell
	AC079793.1	0	0.319424	0.119	0.021	0	Myeloid Cell
	AL078590.2	0	0.311697	0.109	0.017	0	Myeloid Cell
	ZC3H12D	0	0.307672	0.12	0.024	0	Myeloid Cell
	AC024084.1	0	0.306673	0.102	0.016	0	Myeloid Cell
	CD38	0	0.299777	0.243	0.082	0	Myeloid Cell
	Z97192.3	0	0.269793	0.116	0.026	0	Myeloid Cell
	MALAT1	0	-0.306816	1	1	0	Myeloid Cell
	LIMCH1	0	-0.739072	0.081	0.316	0	Myeloid Cell
	LRP5	0	-0.759021	0.031	0.248	0	Myeloid Cell
	PTPRS	0	-0.774449	0.044	0.268	0	Myeloid Cell
	AUTS2	0	-0.797762	0.273	0.555	0	Myeloid Cell
	LRP6	0	-0.809369	0.037	0.264	0	Myeloid Cell
	GABRE	0	-0.810477	0.052	0.279	0	Myeloid Cell
	SUN1	0	-0.85253	0.169	0.415	0	Myeloid Cell
	EXPH5	0	-0.854283	0.049	0.271	0	Myeloid Cell
	SYNJ2	0	-0.877485	0.065	0.303	0	Myeloid Cell
	SCNN1A	0	-0.885532	0.051	0.298	0	Myeloid Cell
	OTUD7B	0	-0.904305	0.068	0.315	0	Myeloid Cell
	GNG12	0	-0.9088	0.046	0.264	0	Myeloid Cell
	ZNF827	0	-0.912305	0.068	0.303	0	Myeloid Cell
	MLPH	0	-0.912856	0.101	0.344	0	Myeloid Cell
	UBE2H	0	-0.935007	0.468	0.676	0	Myeloid Cell
	SPATA6L	0	-0.935749	0.027	0.253	0	Myeloid Cell
	CTTN	0	-0.946798	0.062	0.35	0	Myeloid Cell
	ZNRF1	0	-0.948275	0.099	0.346	0	Myeloid Cell
	NEO1	0	-0.956477	0.05	0.305	0	Myeloid Cell
	HIVEP2	0	-0.961461	0.373	0.601	0	Myeloid Cell
	USP54	0	-0.964106	0.144	0.4	0	Myeloid Cell
	EPN2	0	-0.965885	0.096	0.364	0	Myeloid Cell
	ARID5B	0	-0.967576	0.484	0.667	0	Myeloid Cell
	CDC14B	0	-0.972452	0.088	0.324	0	Myeloid Cell
	MYH14	0	-0.977895	0.037	0.267	0	Myeloid Cell
	PPP1R13B	0	-0.985667	0.131	0.401	0	Myeloid Cell
	NPAS2	0	-0.986924	0.03	0.249	0	Myeloid Cell
	EHBP1	0	-0.997468	0.321	0.555	0	Myeloid Cell
	SPATA13	0	-0.999702	0.181	0.422	0	Myeloid Cell
	SCMH1	0	-1.00213	0.272	0.54	0	Myeloid Cell
	PLA2R1	0	-1.00571	0.055	0.323	0	Myeloid Cell
	LLGL2	0	-1.01154	0.104	0.378	0	Myeloid Cell
	TLE1	0	-1.01519	0.038	0.248	0	Myeloid Cell
	ERN2	0	-1.01633	0.043	0.287	0	Myeloid Cell
	PTPN3	0	-1.02348	0.047	0.326	0	Myeloid Cell
	PAWR	0	-1.02739	0.078	0.361	0	Myeloid Cell
	MET	0	-1.03151	0.036	0.282	0	Myeloid Cell
	MAP7	0	-1.03213	0.159	0.399	0	Myeloid Cell
	PER2	0	-1.03289	0.088	0.339	0	Myeloid Cell
	MIPOL1	0	-1.03971	0.046	0.302	0	Myeloid Cell
	MARK1	0	-1.04317	0.039	0.289	0	Myeloid Cell
	ASAP2	0	-1.04832	0.136	0.412	0	Myeloid Cell
	DGKH	0	-1.05398	0.333	0.545	0	Myeloid Cell
	ABHD17C	0	-1.05453	0.047	0.286	0	Myeloid Cell
	ACTN4	0	-1.05475	0.294	0.532	0	Myeloid Cell
	ARHGEF3	0	-1.05526	0.356	0.58	0	Myeloid Cell
	CMTM8	0	-1.06152	0.066	0.286	0	Myeloid Cell
	FNBP1L	0	-1.06294	0.138	0.421	0	Myeloid Cell
	ARFGEF3	0	-1.06614	0.035	0.291	0	Myeloid Cell
	DOCK1	0	-1.06739	0.444	0.657	0	Myeloid Cell
	GAREM1	0	-1.0713	0.107	0.345	0	Myeloid Cell
	ARHGEF38	0	-1.07837	0.033	0.276	0	Myeloid Cell
	HOXB3	0	-1.08091	0.067	0.341	0	Myeloid Cell
	AFAP1	0	-1.09253	0.055	0.3	0	Myeloid Cell
	PDLIM1	0	-1.10007	0.035	0.27	0	Myeloid Cell
	COL18A1	0	-1.10667	0.077	0.319	0	Myeloid Cell
	GPHN	0	-1.11077	0.395	0.663	0	Myeloid Cell
	LDLR	0	-1.11213	0.07	0.304	0	Myeloid Cell
	ATP2C2	0	-1.11222	0.029	0.272	0	Myeloid Cell
	GPR39	0	-1.11328	0.054	0.287	0	Myeloid Cell
	DOCK9	0	-1.11496	0.188	0.47	0	Myeloid Cell
	MCF2L	0	-1.11839	0.029	0.27	0	Myeloid Cell
	MAGI3	0	-1.12095	0.141	0.408	0	Myeloid Cell
	ATP9A	0	-1.12928	0.044	0.337	0	Myeloid Cell
	DDAH1	0	-1.13894	0.038	0.261	0	Myeloid Cell
	TMPRSS4	0	-1.14103	0.042	0.289	0	Myeloid Cell
	MLLT3	0	-1.14104	0.194	0.432	0	Myeloid Cell
	ENAH	0	-1.14188	0.061	0.327	0	Myeloid Cell
	ZBTB20	0	-1.14577	0.751	0.882	0	Myeloid Cell
	ANKRD28	0	-1.15087	0.237	0.512	0	Myeloid Cell
	KCNK1	0	-1.15153	0.035	0.287	0	Myeloid Cell
	WFDC2	0	-1.16123	0.098	0.353	0	Myeloid Cell
	PLEKHS1	0	-1.16253	0.076	0.322	0	Myeloid Cell
	PLCH1	0	-1.16704	0.039	0.277	0	Myeloid Cell
	PREX2	0	-1.17313	0.073	0.298	0	Myeloid Cell
	GRIP1	0	-1.17716	0.101	0.332	0	Myeloid Cell
	ARHGAP32	0	-1.1865	0.195	0.49	0	Myeloid Cell
	NOS1AP	0	-1.1883	0.033	0.298	0	Myeloid Cell
	ZFPM2-AS1	0	-1.19039	0.037	0.26	0	Myeloid Cell
	BCR	0	-1.19307	0.125	0.413	0	Myeloid Cell
	RHPN2	0	-1.19796	0.032	0.29	0	Myeloid Cell
	LAMC1	0	-1.20034	0.08	0.346	0	Myeloid Cell
	MIR31HG	0	-1.20063	0.066	0.32	0	Myeloid Cell
	FRAS1	0	-1.20727	0.043	0.277	0	Myeloid Cell
	DLG5	0	-1.21393	0.078	0.384	0	Myeloid Cell
	RALGAPA2	0	-1.21748	0.449	0.627	0	Myeloid Cell
	SETBP1	0	-1.21816	0.15	0.449	0	Myeloid Cell
	AOPEP	0	-1.2214	0.432	0.645	0	Myeloid Cell
	KANK1	0	-1.22153	0.068	0.34	0	Myeloid Cell
	ARHGAP42	0	-1.22212	0.116	0.35	0	Myeloid Cell
	ARHGEF28	0	-1.22938	0.051	0.345	0	Myeloid Cell
	FGFR2	0	-1.22965	0.045	0.308	0	Myeloid Cell
	NCKAP1	0	-1.23039	0.077	0.438	0	Myeloid Cell
	ITGA6	0	-1.23734	0.185	0.438	0	Myeloid Cell
	SHROOM3	0	-1.23976	0.042	0.296	0	Myeloid Cell
	CACHD1	0	-1.24233	0.041	0.26	0	Myeloid Cell
	ECE1	0	-1.24943	0.076	0.38	0	Myeloid Cell
	CASZ1	0	-1.24967	0.054	0.355	0	Myeloid Cell
	OSMR	0	-1.25308	0.053	0.336	0	Myeloid Cell
	KIAA1671	0	-1.25537	0.055	0.385	0	Myeloid Cell
	PLCE1	0	-1.26091	0.042	0.322	0	Myeloid Cell
	TACC2	0	-1.265	0.04	0.322	0	Myeloid Cell
	PROM1	0	-1.28171	0.054	0.307	0	Myeloid Cell
	TTC28	0	-1.28235	0.319	0.567	0	Myeloid Cell
	LRIG1	0	-1.28245	0.055	0.333	0	Myeloid Cell
	PAX8	0	-1.28763	0.067	0.308	0	Myeloid Cell
	ATP8B1	0	-1.29081	0.18	0.425	0	Myeloid Cell
	MYO5C	0	-1.29443	0.072	0.412	0	Myeloid Cell
	AL139383.1	0	-1.30451	0.059	0.316	0	Myeloid Cell
	BMERB1	0	-1.30852	0.11	0.347	0	Myeloid Cell
	PTK2	0	-1.31354	0.371	0.702	0	Myeloid Cell
	NFIA	0	-1.3141	0.328	0.591	0	Myeloid Cell
	LAMA3	0	-1.31614	0.055	0.326	0	Myeloid Cell
	KLF5	0	-1.31968	0.079	0.331	0	Myeloid Cell
	EPB41L4A	0	-1.33181	0.105	0.436	0	Myeloid Cell
	SPTBN1	0	-1.33407	0.087	0.368	0	Myeloid Cell
	MYO6	0	-1.33434	0.13	0.477	0	Myeloid Cell
	SH3D19	0	-1.34315	0.076	0.405	0	Myeloid Cell
	TOX3	0	-1.34637	0.033	0.269	0	Myeloid Cell
	RAPGEF5	0	-1.3466	0.056	0.286	0	Myeloid Cell
	COBL	0	-1.34726	0.041	0.294	0	Myeloid Cell
	PPFIBP1	0	-1.35326	0.156	0.473	0	Myeloid Cell
	LMO7	0	-1.35791	0.176	0.42	0	Myeloid Cell
	TSPAN9	0	-1.35936	0.05	0.376	0	Myeloid Cell
	PLEKHG1	0	-1.36242	0.115	0.419	0	Myeloid Cell
	MCTP2	0	-1.36458	0.109	0.454	0	Myeloid Cell
	FOXO1	0	-1.36496	0.395	0.647	0	Myeloid Cell
	BAIAP2L1	0	-1.37045	0.072	0.389	0	Myeloid Cell
	DANT2	0	-1.37173	0.172	0.479	0	Myeloid Cell
	BICD1	0	-1.38132	0.357	0.558	0	Myeloid Cell
	WWC1	0	-1.38217	0.046	0.315	0	Myeloid Cell
	ZNF704	0	-1.38323	0.096	0.4	0	Myeloid Cell
	GULP1	0	-1.39108	0.064	0.361	0	Myeloid Cell
	TRIM2	0	-1.39198	0.087	0.417	0	Myeloid Cell
	MSI2	0	-1.40886	0.372	0.698	0	Myeloid Cell
	EYA2	0	-1.41202	0.338	0.551	0	Myeloid Cell
	EHF	0	-1.41298	0.09	0.372	0	Myeloid Cell
	C4orf19	0	-1.41434	0.06	0.356	0	Myeloid Cell
	SMAD3	0	-1.41585	0.141	0.485	0	Myeloid Cell
	CRIM1	0	-1.41636	0.161	0.425	0	Myeloid Cell
	MTUS1	0	-1.42149	0.119	0.478	0	Myeloid Cell
	TPST1	0	-1.42699	0.083	0.365	0	Myeloid Cell
	NCALD	0	-1.42918	0.082	0.357	0	Myeloid Cell
	MYO5B	0	-1.43766	0.064	0.381	0	Myeloid Cell
	GRHL2	0	-1.43919	0.077	0.409	0	Myeloid Cell
	SNED1	0	-1.44421	0.127	0.409	0	Myeloid Cell
	ELF3	0	-1.44459	0.124	0.412	0	Myeloid Cell
	PARVA	0	-1.44477	0.061	0.421	0	Myeloid Cell
	APBB2	0	-1.45367	0.097	0.405	0	Myeloid Cell
	PRICKLE2	0	-1.45883	0.034	0.285	0	Myeloid Cell
	MAST4	0	-1.45993	0.122	0.441	0	Myeloid Cell
	SVIL	0	-1.46515	0.215	0.495	0	Myeloid Cell
	NAALADL2	0	-1.46516	0.27	0.56	0	Myeloid Cell
	ITGB8	0	-1.46689	0.123	0.418	0	Myeloid Cell
	DACH1	0	-1.46857	0.093	0.315	0	Myeloid Cell
	PLEKHA7	0	-1.47217	0.124	0.456	0	Myeloid Cell
	MID1	0	-1.47937	0.067	0.369	0	Myeloid Cell
	FAAH2	0	-1.47984	0.068	0.387	0	Myeloid Cell
	MYRIP	0	-1.48225	0.052	0.288	0	Myeloid Cell
	OSBPL10	0	-1.51381	0.08	0.436	0	Myeloid Cell
	KIAA1324	0	-1.52471	0.069	0.383	0	Myeloid Cell
	PPP1R9A	0	-1.52498	0.08	0.389	0	Myeloid Cell
	UBE2D2	0	-1.53036	0.459	0.623	0	Myeloid Cell
	YAP1	0	-1.53177	0.113	0.521	0	Myeloid Cell
	CNKSR3	0	-1.54019	0.054	0.344	0	Myeloid Cell
	CATSPERB	0	-1.54472	0.047	0.311	0	Myeloid Cell
	SOX6	0	-1.54531	0.102	0.341	0	Myeloid Cell
	B4GALNT3	0	-1.54895	0.056	0.344	0	Myeloid Cell
	BACH2	0	-1.55257	0.109	0.366	0	Myeloid Cell
	EGFR	0	-1.57552	0.067	0.394	0	Myeloid Cell
	PLEKHA5	0	-1.58165	0.307	0.662	0	Myeloid Cell
	PARD3B	0	-1.58567	0.198	0.543	0	Myeloid Cell
	DIP2C	0	-1.58698	0.175	0.558	0	Myeloid Cell
	SKAP1	0	-1.59801	0.147	0.43	0	Myeloid Cell
	LTBP1	0	-1.60837	0.06	0.337	0	Myeloid Cell
	MAPK10	0	-1.6096	0.081	0.365	0	Myeloid Cell
	IGF2BP2	0	-1.63271	0.16	0.488	0	Myeloid Cell
	PTPN14	0	-1.63549	0.08	0.465	0	Myeloid Cell
	SLC7A2	0	-1.63677	0.027	0.241	0	Myeloid Cell
	PKP4	0	-1.6516	0.314	0.638	0	Myeloid Cell
	MEIS2	0	-1.65942	0.041	0.295	0	Myeloid Cell
	ANK3	0	-1.6627	0.302	0.643	0	Myeloid Cell
	SHANK2	0	-1.66362	0.04	0.381	0	Myeloid Cell
	GMDS	0	-1.66757	0.509	0.701	0	Myeloid Cell
	FAM160A1	0	-1.67413	0.146	0.438	0	Myeloid Cell
	TANC1	0	-1.68116	0.138	0.572	0	Myeloid Cell
	MUC5B	0	-1.69257	0.212	0.442	0	Myeloid Cell
	TJP1	0	-1.70196	0.103	0.522	0	Myeloid Cell
	CDC42BPA	0	-1.70636	0.186	0.58	0	Myeloid Cell
	PDE4D	0	-1.7107	0.322	0.64	0	Myeloid Cell
	RAI14	0	-1.71788	0.118	0.511	0	Myeloid Cell
	SAMD12	0	-1.74537	0.159	0.515	0	Myeloid Cell
	RBFOX2	0	-1.75836	0.125	0.58	0	Myeloid Cell
	PAM	0	-1.76343	0.409	0.67	0	Myeloid Cell
	RBMS3	0	-1.76637	0.098	0.35	0	Myeloid Cell
	EVA1C	0	-1.76842	0.103	0.485	0	Myeloid Cell
	SORBS2	0	-1.77944	0.071	0.421	0	Myeloid Cell
	PDZRN3	0	-1.78537	0.069	0.321	0	Myeloid Cell
	PATJ	0	-1.78828	0.194	0.601	0	Myeloid Cell
	PALLD	0	-1.79318	0.199	0.517	0	Myeloid Cell
	TGFBR3	0	-1.81456	0.08	0.403	0	Myeloid Cell
	NXN	0	-1.82609	0.11	0.446	0	Myeloid Cell
	NR2F2-AS1	0	-1.82786	0.045	0.323	0	Myeloid Cell
	SORBS1	0	-1.82852	0.048	0.271	0	Myeloid Cell
	MPPED2	0	-1.83887	0.155	0.372	0	Myeloid Cell
	LARGE1	0	-1.84133	0.117	0.539	0	Myeloid Cell
	PLCB1	0	-1.84925	0.2	0.533	0	Myeloid Cell
	WWTR1	0	-1.87512	0.09	0.444	0	Myeloid Cell
	ABLIM1	0	-1.8785	0.096	0.513	0	Myeloid Cell
	NPAS3	0	-1.89958	0.24	0.467	0	Myeloid Cell
	PDE3A	0	-1.90805	0.132	0.395	0	Myeloid Cell
	NFIB	0	-1.9147	0.066	0.422	0	Myeloid Cell
	BACE2	0	-1.91812	0.121	0.505	0	Myeloid Cell
	TMC5	0	-1.92555	0.054	0.375	0	Myeloid Cell
	INPP4B	0	-1.93074	0.244	0.603	0	Myeloid Cell
	SDK1	0	-1.93263	0.15	0.431	0	Myeloid Cell
	CADPS2	0	-1.94258	0.145	0.576	0	Myeloid Cell
	NHS	0	-1.95315	0.132	0.503	0	Myeloid Cell
	MACROD2	0	-1.9588	0.153	0.491	0	Myeloid Cell
	SOX5	0	-1.96244	0.217	0.447	0	Myeloid Cell
	KIF26B	0	-1.96278	0.115	0.424	0	Myeloid Cell
	IGF1R	0	-1.97131	0.31	0.695	0	Myeloid Cell
	TC2N	0	-1.97751	0.115	0.494	0	Myeloid Cell
	AGAP1	0	-1.99404	0.286	0.699	0	Myeloid Cell
	RBPMS	0	-1.99476	0.12	0.552	0	Myeloid Cell
	SLC24A3	0	-2.00445	0.076	0.323	0	Myeloid Cell
	FBXL7	0	-2.01574	0.095	0.411	0	Myeloid Cell
	LINC00511	0	-2.0223	0.122	0.461	0	Myeloid Cell
	PCDH7	0	-2.0541	0.158	0.535	0	Myeloid Cell
	ADAMTS9-AS2	0	-2.07111	0.054	0.312	0	Myeloid Cell
	PTPRK	0	-2.07996	0.191	0.637	0	Myeloid Cell
	MUC16	0	-2.08015	0.1	0.463	0	Myeloid Cell
	MUC4	0	-2.16632	0.158	0.422	0	Myeloid Cell
	EFNA5	0	-2.16855	0.162	0.541	0	Myeloid Cell
	TEAD1	0	-2.174	0.104	0.6	0	Myeloid Cell
	SYNE2	0	-2.17926	0.277	0.77	0	Myeloid Cell
	ESR1	0	-2.18412	0.475	0.694	0	Myeloid Cell
	GLIS3	0	-2.18938	0.247	0.599	0	Myeloid Cell
	PTPRG	0	-2.2336	0.102	0.544	0	Myeloid Cell
	RHEX	0	-2.24934	0.176	0.47	0	Myeloid Cell
	KAZN	0	-2.25581	0.096	0.473	0	Myeloid Cell
	MAGI1	0	-2.28158	0.139	0.591	0	Myeloid Cell
	CD55	0	-2.31966	0.282	0.587	0	Myeloid Cell
	BMPR1B	0	-2.33053	0.229	0.517	0	Myeloid Cell
	PARD3	0	-2.33498	0.184	0.708	0	Myeloid Cell
	KIAA1217	0	-2.34348	0.194	0.631	0	Myeloid Cell
	ERBB4	0	-2.35634	0.263	0.482	0	Myeloid Cell
	MEIS1	0	-2.367	0.15	0.601	0	Myeloid Cell
	PBX1	0	-2.41362	0.148	0.647	0	Myeloid Cell
	RIMKLB	0	-2.4787	0.2	0.521	0	Myeloid Cell
	PRKG1	0	-2.52716	0.097	0.378	0	Myeloid Cell
	TSHZ2	0	-2.56114	0.157	0.636	0	Myeloid Cell
	THSD4	0	-2.64667	0.407	0.662	0	Myeloid Cell
	RORA	0	-2.6951	0.216	0.666	0	Myeloid Cell
	AC024230.1	0	-2.72809	0.087	0.322	0	Myeloid Cell
	MECOM	0	-2.81301	0.346	0.702	0	Myeloid Cell
	SLIT2	1.43946e-307	-1.90493	0.207	0.415	4.54324e-303	Myeloid Cell
	TMEM140	1.7142e-307	0.413085	0.157	0.045	5.41037e-303	Myeloid Cell
	DDX60L	2.74121e-307	0.685148	0.369	0.182	8.6518e-303	Myeloid Cell
	DNAH7	4.02417e-307	-0.952994	0.041	0.25	1.27011e-302	Myeloid Cell
	ZFYVE9	4.31299e-307	-0.790899	0.045	0.258	1.36127e-302	Myeloid Cell
	SUFU	9.55252e-307	0.648917	0.338	0.16	3.01497e-302	Myeloid Cell
	MIR34AHG	3.28484e-306	0.754398	0.393	0.21	1.03676e-301	Myeloid Cell
	COL4A2	1.66227e-305	-1.94988	0.069	0.279	5.24644e-301	Myeloid Cell
	MRAS	2.78363e-305	0.355944	0.106	0.023	8.78569e-301	Myeloid Cell
	SGPP2	4.21551e-305	-0.955441	0.035	0.242	1.3305e-300	Myeloid Cell
	FGD3	1.17764e-304	0.3774	0.212	0.073	3.71687e-300	Myeloid Cell
	SLC7A1	1.28439e-304	-1.14484	0.14	0.364	4.05379e-300	Myeloid Cell
	LIMS1	2.44176e-304	0.801385	0.682	0.498	7.70667e-300	Myeloid Cell
	GPRC5A	2.98695e-304	-1.53626	0.056	0.267	9.4274e-300	Myeloid Cell
	ZMIZ2	4.74203e-304	0.68645	0.355	0.176	1.49668e-299	Myeloid Cell
	ANKFN1	1.37879e-303	-1.38437	0.063	0.274	4.35174e-299	Myeloid Cell
	PVT1	1.63972e-303	-1.06055	0.241	0.474	5.17528e-299	Myeloid Cell
	DLEU7	2.12516e-303	0.447315	0.14	0.039	6.70743e-299	Myeloid Cell
	ESRP1	3.06079e-303	-0.727927	0.038	0.247	9.66046e-299	Myeloid Cell
	MIR155HG	9.11556e-303	0.518938	0.108	0.024	2.87705e-298	Myeloid Cell
	SGCD	1.58197e-302	-1.99272	0.114	0.326	4.99303e-298	Myeloid Cell
	NEBL	5.84832e-302	-1.3454	0.067	0.279	1.84585e-297	Myeloid Cell
	ARHGAP9	1.94298e-301	0.352703	0.132	0.034	6.13242e-297	Myeloid Cell
	RASAL2	5.00284e-301	0.783374	0.681	0.51	1.579e-296	Myeloid Cell
	VCL	5.00913e-301	-1.111	0.181	0.414	1.58098e-296	Myeloid Cell
	NEK6	3.14929e-300	0.758326	0.445	0.256	9.93979e-296	Myeloid Cell
	ADAM9	9.79499e-300	0.741194	0.463	0.268	3.0915e-295	Myeloid Cell
	PIAS1	4.41209e-299	0.620514	0.713	0.549	1.39254e-294	Myeloid Cell
	SNCA	1.90539e-298	0.360308	0.126	0.032	6.01378e-294	Myeloid Cell
	TET2	1.23629e-297	0.73571	0.599	0.404	3.90198e-293	Myeloid Cell
	PIK3R1	2.44303e-297	0.591724	0.486	0.275	7.71069e-293	Myeloid Cell
	PLEKHA6	3.18627e-297	-0.922723	0.029	0.227	1.00565e-292	Myeloid Cell
	SIPA1L1	4.49417e-297	1.21863	0.708	0.558	1.41845e-292	Myeloid Cell
	DLG1	5.17964e-296	-0.81143	0.539	0.671	1.6348e-291	Myeloid Cell
	GLB1	2.78653e-295	0.557641	0.307	0.14	8.79484e-291	Myeloid Cell
	STXBP6	3.9953e-295	-1.22167	0.05	0.253	1.261e-290	Myeloid Cell
	TOM1L1	8.15843e-295	-0.715557	0.045	0.253	2.57496e-290	Myeloid Cell
	EXT1	1.25143e-294	-0.788106	0.533	0.703	3.94976e-290	Myeloid Cell
	STAT5A	1.63173e-294	0.471765	0.214	0.078	5.15007e-290	Myeloid Cell
	INSR	2.15762e-294	-1.32704	0.204	0.433	6.80988e-290	Myeloid Cell
	CLIC6	3.5854e-293	-0.879854	0.022	0.216	1.13162e-288	Myeloid Cell
	BDKRB2	3.60066e-293	-0.988507	0.022	0.217	1.13644e-288	Myeloid Cell
	COBLL1	7.6883e-293	-0.993557	0.105	0.328	2.42658e-288	Myeloid Cell
	EPS8	6.08465e-292	-1.1446	0.289	0.503	1.92044e-287	Myeloid Cell
	GGA2	1.36085e-291	0.680252	0.447	0.258	4.2951e-287	Myeloid Cell
	SLAMF7	2.17419e-291	0.458665	0.165	0.05	6.86216e-287	Myeloid Cell
	HSPG2	2.886e-291	-0.956828	0.075	0.292	9.1088e-287	Myeloid Cell
	EMX2OS	7.27322e-291	-0.851538	0.018	0.209	2.29557e-286	Myeloid Cell
	CEPT1	1.29953e-290	0.617432	0.32	0.155	4.10159e-286	Myeloid Cell
	BID	2.87682e-290	0.553359	0.172	0.056	9.07983e-286	Myeloid Cell
	ARHGDIB	7.70235e-290	0.341274	0.172	0.054	2.43102e-285	Myeloid Cell
	CYBA	7.92363e-290	0.571967	0.298	0.135	2.50085e-285	Myeloid Cell
	MTMR14	2.26949e-289	0.533665	0.261	0.109	7.16297e-285	Myeloid Cell
	SLC2A3	7.18775e-289	0.911397	0.358	0.171	2.2686e-284	Myeloid Cell
	PNPLA6	7.44925e-289	0.522685	0.217	0.081	2.35113e-284	Myeloid Cell
	VSIR	8.1553e-289	0.472267	0.152	0.045	2.57398e-284	Myeloid Cell
	ITPR3	1.52394e-288	-0.77994	0.067	0.278	4.80986e-284	Myeloid Cell
	SAMD4A	2.1068e-288	0.293611	0.546	0.328	6.64948e-284	Myeloid Cell
	PAK1	6.50054e-288	0.986781	0.484	0.302	2.0517e-283	Myeloid Cell
	MRC2	1.43885e-287	0.553742	0.264	0.108	4.54129e-283	Myeloid Cell
	COL4A5	1.62367e-287	-0.982596	0.032	0.228	5.12463e-283	Myeloid Cell
	FBLN1	2.30867e-287	-1.15247	0.038	0.236	7.28664e-283	Myeloid Cell
	ZNF608	2.62181e-287	-0.944663	0.056	0.262	8.27496e-283	Myeloid Cell
	SELENOP	4.47888e-287	0.955375	0.189	0.068	1.41362e-282	Myeloid Cell
	FHL2	8.36197e-287	-0.851574	0.035	0.232	2.6392e-282	Myeloid Cell
	PTPN9	9.11413e-287	0.690284	0.438	0.248	2.8766e-282	Myeloid Cell
	LNX1	1.62876e-286	-0.774104	0.033	0.229	5.14069e-282	Myeloid Cell
	CYB5R4	1.90712e-286	0.602111	0.348	0.173	6.01925e-282	Myeloid Cell
	CHIC1	2.64796e-286	-0.803116	0.094	0.312	8.35749e-282	Myeloid Cell
	IFNAR2	2.56131e-285	0.668969	0.527	0.329	8.084e-281	Myeloid Cell
	MUC1	7.98036e-285	-0.874013	0.1	0.318	2.51876e-280	Myeloid Cell
	MINDY4	9.56759e-285	-0.668719	0.025	0.217	3.01972e-280	Myeloid Cell
	MOK	1.75791e-284	-0.801439	0.045	0.246	5.54833e-280	Myeloid Cell
	ROR2	4.23389e-284	-1.42917	0.062	0.267	1.3363e-279	Myeloid Cell
	TEC	4.50803e-284	0.60637	0.302	0.14	1.42283e-279	Myeloid Cell
	GNA15	2.73253e-283	0.512118	0.141	0.041	8.62442e-279	Myeloid Cell
	LINC01250	3.43805e-283	-1.40759	0.028	0.216	1.08512e-278	Myeloid Cell
	NADK	3.66211e-283	0.630539	0.272	0.121	1.15584e-278	Myeloid Cell
	FAT1	5.73028e-283	-0.811647	0.036	0.233	1.80859e-278	Myeloid Cell
	GREB1	1.60354e-282	-1.17819	0.048	0.245	5.06108e-278	Myeloid Cell
	SNTB1	3.33034e-282	0.695075	0.352	0.17	1.05112e-277	Myeloid Cell
	TNK2	4.13396e-282	0.532156	0.337	0.16	1.30476e-277	Myeloid Cell
	MPRIP	3.25838e-281	-0.833793	0.203	0.43	1.02841e-276	Myeloid Cell
	PTPRD	3.51919e-281	-1.8451	0.15	0.348	1.11073e-276	Myeloid Cell
	HDAC9	4.1776e-281	1.21053	0.403	0.222	1.31853e-276	Myeloid Cell
	CNTRL	6.01569e-281	0.580668	0.419	0.225	1.89867e-276	Myeloid Cell
	EBF1	2.42967e-280	-1.87227	0.06	0.258	7.66854e-276	Myeloid Cell
	AP004608.1	2.78767e-280	-0.723116	0.019	0.205	8.79845e-276	Myeloid Cell
	RANBP17	2.82779e-280	-1.07678	0.162	0.377	8.92508e-276	Myeloid Cell
	RIMBP2	3.37552e-280	-0.806415	0.023	0.211	1.06538e-275	Myeloid Cell
	CPNE8	3.57642e-280	0.406017	0.41	0.211	1.12879e-275	Myeloid Cell
	MAP2K1	1.5469e-279	0.735767	0.429	0.244	4.88232e-275	Myeloid Cell
	TBC1D9	1.54714e-279	0.694738	0.401	0.22	4.88308e-275	Myeloid Cell
	2023-03-02	1.81152e-279	0.472684	0.147	0.044	5.71752e-275	Myeloid Cell
	ADGRA3	3.12427e-279	-0.789579	0.076	0.285	9.86081e-275	Myeloid Cell
	BMPR1A	6.13523e-279	-0.857462	0.195	0.419	1.9364e-274	Myeloid Cell
	PPT1	5.76648e-278	0.359637	0.124	0.033	1.82002e-273	Myeloid Cell
	SLC38A7	3.14137e-277	0.381657	0.124	0.033	9.9148e-273	Myeloid Cell
	RASEF	3.53129e-277	-0.832267	0.022	0.207	1.11455e-272	Myeloid Cell
	LMTK2	4.51951e-277	-0.765083	0.124	0.346	1.42645e-272	Myeloid Cell
	HPS5	7.31752e-277	0.578321	0.28	0.126	2.30955e-272	Myeloid Cell
	CACNA1C	1.09257e-276	-2.01239	0.048	0.24	3.44836e-272	Myeloid Cell
	CERS6	3.92681e-276	0.919209	0.621	0.425	1.23938e-271	Myeloid Cell
	CCDC60	4.28906e-276	-0.96621	0.02	0.203	1.35371e-271	Myeloid Cell
	ATG16L2	7.69577e-276	0.621871	0.341	0.172	2.42894e-271	Myeloid Cell
	ATP6V1H	1.35785e-275	0.718466	0.466	0.283	4.28563e-271	Myeloid Cell
	FAM20A	2.28461e-275	0.715812	0.371	0.188	7.21069e-271	Myeloid Cell
	PTPN22	5.71518e-275	0.406603	0.323	0.15	1.80383e-270	Myeloid Cell
	ARHGEF12	2.1641e-274	-0.861844	0.355	0.561	6.83032e-270	Myeloid Cell
	LPCAT1	2.38932e-274	0.78013	0.292	0.138	7.54118e-270	Myeloid Cell
	CELSR1	3.4051e-274	-0.754873	0.137	0.36	1.07472e-269	Myeloid Cell
	GATA2-AS1	5.77611e-274	-0.648237	0.016	0.198	1.82306e-269	Myeloid Cell
	PLCB4	6.18618e-274	-1.45451	0.036	0.225	1.95248e-269	Myeloid Cell
	AP1S2	1.2895e-273	0.52364	0.224	0.089	4.06992e-269	Myeloid Cell
	IL1R1	1.33718e-272	-1.53931	0.179	0.382	4.2204e-268	Myeloid Cell
	PTPN13	2.72023e-272	-1.09186	0.093	0.301	8.5856e-268	Myeloid Cell
	DDHD1	5.22005e-272	0.678939	0.404	0.224	1.64755e-267	Myeloid Cell
	ESRRG	5.80622e-272	-1.32181	0.064	0.259	1.83256e-267	Myeloid Cell
	STK4	3.66369e-271	0.5354	0.519	0.315	1.15633e-266	Myeloid Cell
	LRRFIP1	1.36886e-270	0.598231	0.726	0.563	4.32038e-266	Myeloid Cell
	NBEA	4.64456e-270	-1.09599	0.195	0.403	1.46592e-265	Myeloid Cell
	DOCK5	1.45919e-269	0.625419	0.584	0.386	4.60548e-265	Myeloid Cell
	C1orf54	1.73756e-269	0.340166	0.116	0.03	5.48409e-265	Myeloid Cell
	FLNB	2.07689e-269	-0.917173	0.169	0.393	6.55507e-265	Myeloid Cell
	LGALS9	5.60203e-269	0.538739	0.215	0.085	1.76811e-264	Myeloid Cell
	KLHL13	1.35925e-268	-1.29678	0.072	0.269	4.29005e-264	Myeloid Cell
	CEP70	1.91899e-268	-0.719689	0.069	0.272	6.05671e-264	Myeloid Cell
	CP	5.13998e-268	-1.17816	0.1	0.304	1.62228e-263	Myeloid Cell
	TCIRG1	5.71433e-268	0.576024	0.245	0.103	1.80356e-263	Myeloid Cell
	STAG1	1.47743e-267	-0.627522	0.741	0.818	4.66306e-263	Myeloid Cell
	MIRLET7BHG	2.18165e-267	-0.906383	0.22	0.435	6.88574e-263	Myeloid Cell
	GRAMD2B	2.37362e-267	-0.941083	0.142	0.356	7.49163e-263	Myeloid Cell
	SNX30	4.43613e-267	0.550565	0.318	0.153	1.40013e-262	Myeloid Cell
	CELF6	6.78282e-267	0.458884	0.167	0.056	2.14079e-262	Myeloid Cell
	SSBP3	1.8453e-266	-0.909227	0.268	0.484	5.82412e-262	Myeloid Cell
	ARHGEF10L	1.88895e-266	0.862472	0.434	0.268	5.9619e-262	Myeloid Cell
	JUP	2.05109e-266	-0.725668	0.06	0.261	6.47365e-262	Myeloid Cell
	PRKAR2B	5.16145e-266	0.475037	0.143	0.043	1.62906e-261	Myeloid Cell
	RRAS2	1.48209e-265	-0.818596	0.046	0.237	4.67778e-261	Myeloid Cell
	SIDT1	2.57767e-265	-0.839859	0.065	0.263	8.13565e-261	Myeloid Cell
	DNAH14	2.98382e-265	-0.996639	0.177	0.384	9.41753e-261	Myeloid Cell
	OXR1	4.16368e-265	-0.92678	0.289	0.49	1.31414e-260	Myeloid Cell
	SSBP2	4.27511e-265	-0.854116	0.362	0.56	1.34931e-260	Myeloid Cell
	TCEA3	3.72088e-264	-0.612262	0.026	0.209	1.17438e-259	Myeloid Cell
	ACTR3	1.7689e-263	0.608707	0.585	0.401	5.58299e-259	Myeloid Cell
	HNF4G	2.85179e-263	-0.760543	0.029	0.211	9.00081e-259	Myeloid Cell
	LINC00472	7.62284e-263	-0.936091	0.081	0.281	2.40592e-258	Myeloid Cell
	SOBP	8.71997e-263	-0.910609	0.028	0.209	2.7522e-258	Myeloid Cell
	PELI2	2.37851e-262	-0.966995	0.16	0.378	7.50704e-258	Myeloid Cell
	MFSD12	7.2696e-262	0.486351	0.208	0.08	2.29443e-257	Myeloid Cell
	CDH11	8.09372e-262	-1.46484	0.05	0.236	2.55454e-257	Myeloid Cell
	SGPL1	1.00528e-261	0.857302	0.412	0.245	3.17286e-257	Myeloid Cell
	COL4A1	2.59889e-261	-2.12871	0.069	0.257	8.20261e-257	Myeloid Cell
	ZFPM2	5.28191e-261	-1.0684	0.047	0.235	1.66708e-256	Myeloid Cell
	M6PR	6.31706e-261	0.45735	0.195	0.073	1.99379e-256	Myeloid Cell
	RAD9A	2.60102e-260	-0.776215	0.138	0.351	8.20933e-256	Myeloid Cell
	MAPRE2	3.31189e-260	0.606076	0.296	0.137	1.0453e-255	Myeloid Cell
	TANK	3.85063e-260	0.736803	0.562	0.382	1.21534e-255	Myeloid Cell
	CGNL1	2.93105e-259	-0.873917	0.022	0.198	9.25097e-255	Myeloid Cell
	CD24	4.52832e-259	-0.807238	0.042	0.228	1.42923e-254	Myeloid Cell
	CMTM6	9.65533e-259	0.495925	0.218	0.086	3.04741e-254	Myeloid Cell
	PCLO	1.45524e-258	-0.903982	0.052	0.24	4.59303e-254	Myeloid Cell
	MPP7	1.69711e-258	-0.797247	0.067	0.263	5.35642e-254	Myeloid Cell
	TMEM144	1.71915e-258	0.490686	0.191	0.071	5.42599e-254	Myeloid Cell
	RGS12	3.25219e-258	0.720424	0.444	0.271	1.02646e-253	Myeloid Cell
	PBRM1	2.8572e-257	0.624311	0.587	0.407	9.01789e-253	Myeloid Cell
	PKDCC	3.7099e-257	-0.870045	0.037	0.218	1.17092e-252	Myeloid Cell
	GOLM1	6.38673e-257	-0.66816	0.039	0.224	2.01578e-252	Myeloid Cell
	RASGEF1B	1.79034e-256	0.665732	0.539	0.334	5.65067e-252	Myeloid Cell
	SP110	2.78147e-256	0.513426	0.309	0.146	8.77888e-252	Myeloid Cell
	CHST15	3.76251e-256	0.660183	0.348	0.175	1.18752e-251	Myeloid Cell
	LIMA1	4.29894e-256	-0.846132	0.142	0.353	1.35683e-251	Myeloid Cell
	PSTPIP1	5.04257e-256	0.338689	0.12	0.032	1.59154e-251	Myeloid Cell
	HIF1A	6.36288e-256	0.749918	0.745	0.592	2.00825e-251	Myeloid Cell
	RAB8B	1.99945e-255	0.531308	0.391	0.201	6.31066e-251	Myeloid Cell
	XPR1	2.33701e-255	-0.828338	0.325	0.52	7.37608e-251	Myeloid Cell
	ZNRF3	2.53631e-255	-0.992083	0.075	0.27	8.00511e-251	Myeloid Cell
	LDB2	4.93384e-254	-2.22695	0.068	0.251	1.55722e-249	Myeloid Cell
	MRTFB	1.52464e-253	-0.871561	0.253	0.463	4.81207e-249	Myeloid Cell
	FHIT	2.17409e-253	0.632813	0.735	0.548	6.86186e-249	Myeloid Cell
	BMF	5.42854e-253	0.343433	0.116	0.031	1.71336e-248	Myeloid Cell
	ARHGEF10	7.07366e-253	-0.754011	0.061	0.252	2.23259e-248	Myeloid Cell
	MICOS10	1.77582e-252	0.547497	0.14	0.043	5.60483e-248	Myeloid Cell
	RNF144A	3.62363e-252	-0.908822	0.034	0.214	1.14369e-247	Myeloid Cell
	ASRGL1	3.93786e-252	-0.866019	0.085	0.281	1.24287e-247	Myeloid Cell
	CHD9	2.29063e-251	0.621258	0.75	0.628	7.2297e-247	Myeloid Cell
	SPAG1	2.44343e-251	-0.721293	0.053	0.241	7.71195e-247	Myeloid Cell
	GNA12	1.10024e-250	0.86044	0.45	0.276	3.47258e-246	Myeloid Cell
	PPARGC1B	1.30315e-250	0.609185	0.273	0.128	4.11299e-246	Myeloid Cell
	CALD1	1.61765e-250	-1.91597	0.092	0.279	5.10562e-246	Myeloid Cell
	CLIC5	1.64808e-250	-1.08069	0.035	0.212	5.20167e-246	Myeloid Cell
	LIMD1	7.85583e-250	0.660148	0.367	0.2	2.47946e-245	Myeloid Cell
	GNA14	1.30848e-249	-1.0316	0.031	0.206	4.12982e-245	Myeloid Cell
	SNX6	1.37831e-249	0.672459	0.516	0.338	4.35021e-245	Myeloid Cell
	TBC1D4	1.79508e-249	0.652665	0.331	0.164	5.66565e-245	Myeloid Cell
	RUNX3	3.79047e-249	1.17726	0.3	0.149	1.19635e-244	Myeloid Cell
	PLD2	5.97235e-249	0.366638	0.149	0.048	1.88499e-244	Myeloid Cell
	DYNC1H1	1.14553e-248	0.677999	0.522	0.341	3.61551e-244	Myeloid Cell
	STK39	4.83642e-248	-0.856816	0.226	0.435	1.52647e-243	Myeloid Cell
	SCLT1	6.32277e-248	0.640263	0.569	0.376	1.99559e-243	Myeloid Cell
	TTC39B	7.64932e-248	-0.769095	0.124	0.33	2.41428e-243	Myeloid Cell
	DAB2IP	9.64344e-248	-0.742955	0.066	0.257	3.04366e-243	Myeloid Cell
	NAV1	1.40666e-247	0.794026	0.36	0.194	4.43971e-243	Myeloid Cell
	ZNF618	2.8383e-247	0.713984	0.384	0.215	8.95825e-243	Myeloid Cell
	PECAM1	3.29372e-246	0.356483	0.385	0.194	1.03956e-241	Myeloid Cell
	DEPTOR	7.66175e-246	-1.17747	0.13	0.324	2.4182e-241	Myeloid Cell
	ABCC3	1.31689e-245	0.706847	0.462	0.281	4.15638e-241	Myeloid Cell
	P2RY8	1.34335e-245	0.426374	0.192	0.069	4.23988e-241	Myeloid Cell
	ZBTB7C	1.40522e-245	-0.815606	0.058	0.246	4.43516e-241	Myeloid Cell
	NPC1	2.69053e-245	0.71973	0.404	0.236	8.49186e-241	Myeloid Cell
	COL27A1	4.7054e-245	-1.05608	0.1	0.298	1.48512e-240	Myeloid Cell
	OSBPL11	1.14336e-244	0.573134	0.273	0.129	3.60866e-240	Myeloid Cell
	AMDHD2	2.46007e-244	0.371348	0.12	0.034	7.76448e-240	Myeloid Cell
	DNMT3A	1.75439e-243	0.643217	0.435	0.263	5.53719e-239	Myeloid Cell
	AGO4	5.70099e-243	0.595606	0.394	0.223	1.79935e-238	Myeloid Cell
	NR3C2	7.36895e-243	-0.946514	0.159	0.36	2.32579e-238	Myeloid Cell
	CENPP	9.27003e-243	0.504719	0.484	0.282	2.92581e-238	Myeloid Cell
	DAGLB	1.15568e-242	0.50608	0.202	0.081	3.64755e-238	Myeloid Cell
	TTL	1.26026e-242	0.450839	0.205	0.082	3.97762e-238	Myeloid Cell
	ARHGEF2	3.30959e-242	0.527778	0.318	0.159	1.04457e-237	Myeloid Cell
	SMURF2	3.82739e-242	0.645133	0.608	0.44	1.208e-237	Myeloid Cell
	EFR3A	5.0453e-242	0.642496	0.523	0.352	1.5924e-237	Myeloid Cell
	C15orf48	5.68456e-242	0.449683	0.124	0.037	1.79416e-237	Myeloid Cell
	REL	1.20719e-241	0.695043	0.468	0.291	3.81012e-237	Myeloid Cell
	SEMA5A	1.26898e-241	-1.29798	0.024	0.191	4.00516e-237	Myeloid Cell
	PIGR	3.59243e-241	-0.679102	0.038	0.214	1.13384e-236	Myeloid Cell
	KIZ	4.27602e-241	-0.777572	0.142	0.343	1.3496e-236	Myeloid Cell
	SLC44A4	5.07975e-241	-0.610785	0.019	0.183	1.60327e-236	Myeloid Cell
	MAL2	7.04283e-241	-0.696865	0.026	0.196	2.22286e-236	Myeloid Cell
	WDFY3	1.68573e-240	0.636896	0.634	0.482	5.32051e-236	Myeloid Cell
	LAMA5	3.13608e-240	-0.6904	0.063	0.25	9.89809e-236	Myeloid Cell
	SYCP2	1.00204e-239	-1.05062	0.061	0.239	3.16263e-235	Myeloid Cell
	TMC6	3.2572e-239	0.538424	0.273	0.128	1.02804e-234	Myeloid Cell
	PTPN7	3.4427e-239	0.295753	0.117	0.032	1.08659e-234	Myeloid Cell
	PSTPIP2	9.19205e-239	0.715298	0.229	0.099	2.90119e-234	Myeloid Cell
	ITGA3	1.14714e-238	-0.677619	0.04	0.216	3.62061e-234	Myeloid Cell
	TSC22D1	1.42112e-238	-0.819724	0.262	0.459	4.48533e-234	Myeloid Cell
	PDZD2	6.95765e-238	-0.913174	0.057	0.238	2.19597e-233	Myeloid Cell
	IL7R	7.92117e-238	0.630792	0.138	0.043	2.50008e-233	Myeloid Cell
	SPAG17	2.3523e-237	-0.700719	0.029	0.198	7.42431e-233	Myeloid Cell
	RNF152	2.68957e-237	-1.03871	0.029	0.197	8.48881e-233	Myeloid Cell
	RAI1	2.94552e-236	-0.711017	0.179	0.387	9.29665e-232	Myeloid Cell
	WDR91	3.64478e-236	0.469427	0.207	0.084	1.15037e-231	Myeloid Cell
	EPB41L5	4.66813e-236	-0.674563	0.064	0.249	1.47336e-231	Myeloid Cell
	AAK1	6.6226e-236	0.476296	0.621	0.431	2.09022e-231	Myeloid Cell
	SEMA3B	1.12117e-235	-1.14047	0.095	0.281	3.53863e-231	Myeloid Cell
	RXRA	1.67606e-235	0.764416	0.271	0.132	5.28999e-231	Myeloid Cell
	PTPRU	2.10368e-235	-0.566285	0.023	0.189	6.63962e-231	Myeloid Cell
	IGFBP7	2.85558e-235	-1.72276	0.072	0.247	9.01279e-231	Myeloid Cell
	NFE2L2	3.05371e-235	0.671066	0.618	0.445	9.63813e-231	Myeloid Cell
	MBP	6.7136e-235	0.609215	0.605	0.428	2.11895e-230	Myeloid Cell
	NECAP2	2.14008e-234	0.408176	0.159	0.055	6.75452e-230	Myeloid Cell
	C11orf80	3.14074e-234	-0.809414	0.176	0.378	9.9128e-230	Myeloid Cell
	MVB12B	5.13727e-234	0.623053	0.405	0.236	1.62142e-229	Myeloid Cell
	AHI1	1.29214e-233	-0.734794	0.359	0.543	4.07826e-229	Myeloid Cell
	WDR7	3.72753e-233	0.608695	0.52	0.348	1.17648e-228	Myeloid Cell
	PGR	7.65234e-233	-1.1583	0.049	0.22	2.41523e-228	Myeloid Cell
	MAX	1.0039e-232	0.579121	0.387	0.219	3.16849e-228	Myeloid Cell
	BEND7	1.1975e-232	-0.619015	0.019	0.18	3.77957e-228	Myeloid Cell
	AK3	4.0293e-232	-0.619559	0.113	0.311	1.27173e-227	Myeloid Cell
	ADGRL2	1.43072e-231	-0.98009	0.029	0.195	4.51565e-227	Myeloid Cell
	DHRSX	1.73726e-231	0.551472	0.598	0.416	5.48313e-227	Myeloid Cell
	TEX9	6.27735e-231	-0.687499	0.043	0.215	1.98126e-226	Myeloid Cell
	C12orf4	6.5034e-231	0.501418	0.248	0.114	2.0526e-226	Myeloid Cell
	SOCS6	6.8822e-231	0.654793	0.252	0.119	2.17216e-226	Myeloid Cell
	OAZ2	7.62057e-231	0.343124	0.133	0.042	2.4052e-226	Myeloid Cell
	AR	1.53883e-230	-0.904292	0.026	0.189	4.85686e-226	Myeloid Cell
	RAB10	2.00754e-230	0.579115	0.675	0.514	6.33621e-226	Myeloid Cell
	USP32	2.50299e-230	0.578065	0.581	0.409	7.89995e-226	Myeloid Cell
	NINL	5.3705e-230	-0.698182	0.045	0.218	1.69504e-225	Myeloid Cell
	LGR4	8.09974e-230	-0.872542	0.073	0.253	2.55644e-225	Myeloid Cell
	CPD	1.31623e-229	-0.769954	0.132	0.325	4.15428e-225	Myeloid Cell
	MNAT1	1.40266e-229	-0.699756	0.314	0.511	4.42707e-225	Myeloid Cell
	TRAK1	5.82576e-229	0.586593	0.535	0.364	1.83873e-224	Myeloid Cell
	KIAA0930	6.08335e-229	0.449038	0.229	0.098	1.92003e-224	Myeloid Cell
	PRKD1	1.14409e-228	-1.15839	0.036	0.2	3.61097e-224	Myeloid Cell
	DCDC2	2.38742e-228	-0.834488	0.032	0.197	7.53517e-224	Myeloid Cell
	FRK	2.52238e-228	-0.656309	0.036	0.204	7.96114e-224	Myeloid Cell
	LINC02614	2.84299e-228	-0.684404	0.028	0.19	8.97305e-224	Myeloid Cell
	HPCAL1	3.1138e-228	0.718848	0.363	0.198	9.82776e-224	Myeloid Cell
	USP43	1.41361e-227	-0.986668	0.024	0.184	4.46162e-223	Myeloid Cell
	LRBA	1.43557e-227	-0.557056	0.632	0.734	4.53095e-223	Myeloid Cell
	GALC	2.87483e-227	0.387872	0.209	0.086	9.07353e-223	Myeloid Cell
	FGFR1	5.78292e-227	-0.88098	0.083	0.268	1.82521e-222	Myeloid Cell
	DMXL1	7.10783e-227	0.597681	0.543	0.377	2.24337e-222	Myeloid Cell
	BPIFB1	9.00286e-227	-1.31642	0.046	0.212	2.84148e-222	Myeloid Cell
	ODF2L	1.02472e-226	-0.690975	0.207	0.41	3.23423e-222	Myeloid Cell
	NPIPB5	1.10903e-226	0.582133	0.436	0.267	3.50031e-222	Myeloid Cell
	STRA6	1.2983e-226	-0.749858	0.048	0.219	4.09768e-222	Myeloid Cell
	GLS	1.62209e-226	0.570787	0.545	0.355	5.11963e-222	Myeloid Cell
	FO393401.1	1.64299e-226	0.274939	0.101	0.027	5.18559e-222	Myeloid Cell
	ADD3	1.89098e-226	-0.772582	0.21	0.41	5.96831e-222	Myeloid Cell
	GRAMD1C	6.07043e-226	-0.882423	0.028	0.19	1.91595e-221	Myeloid Cell
	TBC1D2	8.08771e-226	0.704129	0.303	0.157	2.55264e-221	Myeloid Cell
	CFAP69	8.24542e-226	-0.700101	0.032	0.196	2.60242e-221	Myeloid Cell
	MUC5AC	9.49198e-226	-1.11978	0.058	0.23	2.99586e-221	Myeloid Cell
	TPM1	9.86594e-226	-1.39739	0.125	0.312	3.11389e-221	Myeloid Cell
	ELL	1.19032e-225	0.655984	0.363	0.201	3.75689e-221	Myeloid Cell
	ANGEL1	1.45334e-225	0.382882	0.172	0.064	4.58703e-221	Myeloid Cell
	PRKCI	2.64972e-225	-0.664214	0.142	0.34	8.36306e-221	Myeloid Cell
	ERG	7.46777e-225	-1.15964	0.044	0.21	2.35698e-220	Myeloid Cell
	LRRC1	2.83917e-224	-0.709581	0.066	0.245	8.961e-220	Myeloid Cell
	ARHGAP8	3.96852e-224	-0.595455	0.045	0.216	1.25254e-219	Myeloid Cell
	EEPD1	6.53237e-224	0.935884	0.437	0.285	2.06175e-219	Myeloid Cell
	MYO10	8.79082e-224	-0.771486	0.195	0.395	2.77456e-219	Myeloid Cell
	SORBS3	1.17088e-223	0.452306	0.176	0.067	3.69552e-219	Myeloid Cell
	PLEKHH2	1.5875e-223	-0.757442	0.027	0.187	5.01048e-219	Myeloid Cell
	AGR2	1.41293e-222	-0.82252	0.03	0.19	4.4595e-218	Myeloid Cell
	ITSN1	1.62259e-222	0.901813	0.495	0.343	5.12123e-218	Myeloid Cell
	VGLL4	2.12906e-222	-0.826369	0.279	0.47	6.71975e-218	Myeloid Cell
	CD109	5.02243e-222	0.673879	0.177	0.067	1.58518e-217	Myeloid Cell
	UHRF1BP1	1.33978e-221	0.56812	0.318	0.17	4.2286e-217	Myeloid Cell
	ITGB2-AS1	3.78212e-221	0.334899	0.106	0.029	1.19371e-216	Myeloid Cell
	ATP6AP1	9.6753e-221	0.32905	0.119	0.036	3.05372e-216	Myeloid Cell
	CEP112	2.27451e-220	-0.912154	0.144	0.332	7.17881e-216	Myeloid Cell
	CACUL1	3.97323e-220	0.71737	0.478	0.32	1.25403e-215	Myeloid Cell
	PDK3	1.72116e-219	0.661663	0.295	0.151	5.43233e-215	Myeloid Cell
	APP	2.4555e-219	-0.738435	0.248	0.454	7.75006e-215	Myeloid Cell
	FGD6	3.62684e-219	0.576381	0.338	0.183	1.1447e-214	Myeloid Cell
	NRXN3	5.66755e-219	-1.54964	0.049	0.211	1.78879e-214	Myeloid Cell
	GASK1B	6.44471e-219	0.30115	0.161	0.057	2.03408e-214	Myeloid Cell
	PYGL	8.19634e-219	0.428766	0.164	0.06	2.58693e-214	Myeloid Cell
	GSE1	5.28102e-218	-0.950057	0.323	0.498	1.6668e-213	Myeloid Cell
	USP53	2.7301e-217	-0.772246	0.164	0.361	8.61674e-213	Myeloid Cell
	DST	5.48231e-217	0.491631	0.652	0.49	1.73033e-212	Myeloid Cell
	AC011995.2	6.69111e-217	-0.786815	0.007	0.151	2.11185e-212	Myeloid Cell
	PTPN4	1.32131e-216	-0.733487	0.19	0.385	4.17033e-212	Myeloid Cell
	TPCN1	1.50881e-216	0.667162	0.47	0.31	4.7621e-212	Myeloid Cell
	FGD5	1.55136e-216	0.357413	0.215	0.089	4.89639e-212	Myeloid Cell
	CAPN2	1.57192e-216	-0.683393	0.145	0.338	4.96129e-212	Myeloid Cell
	PRR16	1.61978e-216	-1.31982	0.064	0.229	5.11233e-212	Myeloid Cell
	TMTC2	2.71099e-216	-0.817947	0.278	0.473	8.55641e-212	Myeloid Cell
	GRTP1	2.79011e-216	-0.498595	0.012	0.16	8.80613e-212	Myeloid Cell
	PIP5K1B	3.06199e-216	-0.909181	0.076	0.251	9.66427e-212	Myeloid Cell
	SH3BP4	8.31023e-216	-0.739963	0.07	0.246	2.62288e-211	Myeloid Cell
	B2M	3.29428e-215	0.572901	0.591	0.424	1.03974e-210	Myeloid Cell
	CDH1	5.90342e-215	-0.648493	0.096	0.285	1.86324e-210	Myeloid Cell
	P4HA1	6.08331e-215	0.774493	0.427	0.262	1.92001e-210	Myeloid Cell
	MICAL3	6.74238e-215	-0.805738	0.147	0.336	2.12803e-210	Myeloid Cell
	RARB	8.60508e-215	-0.863994	0.03	0.186	2.71594e-210	Myeloid Cell
	GLI3	1.44495e-214	-0.865914	0.03	0.185	4.56056e-210	Myeloid Cell
	DDR2	6.19358e-214	-0.944846	0.035	0.193	1.95482e-209	Myeloid Cell
	C5AR1	6.62658e-214	0.705883	0.224	0.103	2.09148e-209	Myeloid Cell
	NDFIP2	8.81788e-214	-0.587954	0.045	0.21	2.7831e-209	Myeloid Cell
	EPB41L1	4.16238e-213	-0.704242	0.125	0.313	1.31373e-208	Myeloid Cell
	MEI1	8.2613e-213	-1.22666	0.07	0.233	2.60743e-208	Myeloid Cell
	CCDC148	9.01739e-213	-0.740254	0.025	0.177	2.84607e-208	Myeloid Cell
	LIFR	1.36685e-212	-0.973099	0.022	0.172	4.31405e-208	Myeloid Cell
	RASSF6	2.04839e-212	-0.560465	0.016	0.163	6.46513e-208	Myeloid Cell
	PRKCH	2.21326e-212	-1.06349	0.36	0.536	6.9855e-208	Myeloid Cell
	BICDL2	7.06117e-212	-0.530952	0.034	0.193	2.22865e-207	Myeloid Cell
	ABCA5	1.03095e-211	-0.687935	0.194	0.385	3.25389e-207	Myeloid Cell
	NFIX	1.10481e-211	-0.65033	0.034	0.191	3.487e-207	Myeloid Cell
	CCDC88C	3.52576e-211	-0.802186	0.099	0.279	1.1128e-206	Myeloid Cell
	WASHC4	3.84382e-211	0.545199	0.471	0.305	1.21319e-206	Myeloid Cell
	WDR37	4.19346e-211	0.552067	0.468	0.3	1.32354e-206	Myeloid Cell
	ANKRD18A	6.17844e-211	-0.488869	0.014	0.159	1.95004e-206	Myeloid Cell
	GABRP	6.22684e-211	-0.842226	0.02	0.169	1.96532e-206	Myeloid Cell
	SCARB2	6.69516e-211	0.579522	0.311	0.167	2.11313e-206	Myeloid Cell
	SLC45A4	1.93535e-210	0.926581	0.377	0.23	6.10834e-206	Myeloid Cell
	CMIP	2.75204e-210	0.448269	0.805	0.656	8.68598e-206	Myeloid Cell
	DLC1	1.4479e-209	-1.60426	0.041	0.194	4.56987e-205	Myeloid Cell
	KLHL29	3.00377e-209	-0.920064	0.045	0.205	9.4805e-205	Myeloid Cell
	CACNA1D	4.63507e-209	-1.19862	0.062	0.227	1.46292e-204	Myeloid Cell
	DLG3	8.92676e-209	-0.544515	0.027	0.18	2.81746e-204	Myeloid Cell
	ARHGAP17	8.94235e-209	0.597374	0.463	0.302	2.82238e-204	Myeloid Cell
	LIMK1	9.58825e-209	0.377217	0.166	0.063	3.02624e-204	Myeloid Cell
	TSPAN5	1.18199e-208	-1.2077	0.074	0.24	3.73061e-204	Myeloid Cell
	IKZF2	1.27826e-208	-0.924491	0.145	0.329	4.03445e-204	Myeloid Cell
	DOCK6	1.64461e-208	-0.638907	0.029	0.183	5.19071e-204	Myeloid Cell
	YWHAH	2.8471e-208	0.395324	0.132	0.045	8.98601e-204	Myeloid Cell
	OSMR-AS1	2.88933e-208	-0.603616	0.025	0.175	9.11932e-204	Myeloid Cell
	RHOQ	1.11939e-207	0.406731	0.391	0.22	3.53302e-203	Myeloid Cell
	CMTM4	1.27553e-207	-0.602193	0.071	0.244	4.02582e-203	Myeloid Cell
	ITGAL	1.59154e-207	0.252422	0.215	0.088	5.02323e-203	Myeloid Cell
	SYTL2	1.95443e-207	-0.852509	0.043	0.201	6.16857e-203	Myeloid Cell
	RGL3	2.61237e-207	-0.604337	0.059	0.226	8.24516e-203	Myeloid Cell
	TRAF3IP3	2.78929e-207	0.273859	0.161	0.057	8.80355e-203	Myeloid Cell
	PMEPA1	5.5175e-207	-0.913807	0.128	0.311	1.74143e-202	Myeloid Cell
	NAMPT	8.03879e-207	1.04418	0.581	0.443	2.5372e-202	Myeloid Cell
	NTN1	8.08257e-207	-0.74979	0.044	0.204	2.55102e-202	Myeloid Cell
	PCAT1	1.00126e-206	-1.11535	0.066	0.231	3.16018e-202	Myeloid Cell
	GRB10	2.1932e-205	-1.06464	0.065	0.231	6.92217e-201	Myeloid Cell
	STOX2	3.97911e-205	-0.994762	0.064	0.228	1.25589e-200	Myeloid Cell
	CLDN10-AS1	1.07455e-204	-1.09692	0.032	0.182	3.39148e-200	Myeloid Cell
	EML4	1.11729e-204	0.447264	0.73	0.605	3.5264e-200	Myeloid Cell
	CHFR	5.12222e-204	0.498712	0.397	0.237	1.61667e-199	Myeloid Cell
	MAP4K4	6.48748e-204	-0.609374	0.295	0.5	2.04758e-199	Myeloid Cell
	ASS1	6.91296e-204	-0.612428	0.017	0.161	2.18187e-199	Myeloid Cell
	SLC20A1	1.08203e-203	0.64426	0.344	0.194	3.41511e-199	Myeloid Cell
	VPS35	1.10958e-203	0.470984	0.236	0.111	3.50206e-199	Myeloid Cell
	AC087741.1	1.64712e-203	0.321845	0.111	0.034	5.19865e-199	Myeloid Cell
	ADCY9	1.87329e-203	-0.775851	0.132	0.316	5.91248e-199	Myeloid Cell
	FOXN2	3.97722e-203	0.521867	0.271	0.136	1.25529e-198	Myeloid Cell
	EIF4A1	6.83725e-203	0.567144	0.349	0.198	2.15797e-198	Myeloid Cell
	PLSCR4	8.54284e-203	-0.780289	0.027	0.176	2.69629e-198	Myeloid Cell
	RIPOR1	8.70978e-203	0.298591	0.148	0.052	2.74898e-198	Myeloid Cell
	KRT19	8.76641e-203	-0.783735	0.09	0.261	2.76685e-198	Myeloid Cell
	FSTL1	9.81863e-203	-0.757388	0.035	0.186	3.09896e-198	Myeloid Cell
	DTNBP1	1.0451e-202	0.539872	0.421	0.258	3.29854e-198	Myeloid Cell
	DENND1B	3.27652e-202	0.662919	0.588	0.43	1.03414e-197	Myeloid Cell
	NLN	6.92828e-202	0.428798	0.161	0.062	2.1867e-197	Myeloid Cell
	BTBD3	1.42783e-201	-0.696519	0.102	0.276	4.50651e-197	Myeloid Cell
	RCBTB2	1.57965e-201	0.5577	0.248	0.121	4.9857e-197	Myeloid Cell
	ANKRD13D	2.82072e-201	0.575779	0.286	0.15	8.90276e-197	Myeloid Cell
	THSD7A	3.43849e-201	-1.46092	0.028	0.174	1.08525e-196	Myeloid Cell
	DPP7	8.48336e-201	0.432728	0.217	0.096	2.67752e-196	Myeloid Cell
	FERMT2	8.76381e-201	-0.79198	0.025	0.171	2.76603e-196	Myeloid Cell
	SLC44A3	1.63422e-200	-0.491258	0.017	0.159	5.15793e-196	Myeloid Cell
	IRAK1	2.08512e-200	0.443744	0.161	0.062	6.58106e-196	Myeloid Cell
	PTPRF	6.92292e-200	-0.533549	0.062	0.228	2.18501e-195	Myeloid Cell
	FKBP5	1.18273e-199	0.528016	0.346	0.193	3.73294e-195	Myeloid Cell
	MAN1A1	1.53805e-199	0.41192	0.401	0.227	4.85439e-195	Myeloid Cell
	MIR100HG	1.79316e-199	-1.1152	0.035	0.184	5.65958e-195	Myeloid Cell
	BICC1	3.10473e-199	-1.48021	0.058	0.212	9.79914e-195	Myeloid Cell
	PPFIBP2	3.27654e-199	0.626643	0.362	0.217	1.03414e-194	Myeloid Cell
	IQGAP1	5.81173e-199	0.478067	0.683	0.541	1.8343e-194	Myeloid Cell
	WEE1	1.66503e-198	-0.67836	0.055	0.214	5.25518e-194	Myeloid Cell
	SH3RF2	1.87065e-198	-0.584944	0.025	0.17	5.90413e-194	Myeloid Cell
	PLS3	2.1793e-198	-0.772681	0.048	0.204	6.87829e-194	Myeloid Cell
	TCF7L2	2.9343e-198	-0.552086	0.376	0.563	9.26124e-194	Myeloid Cell
	STX6	3.65588e-198	0.523964	0.279	0.145	1.15387e-193	Myeloid Cell
	SIPA1L2	3.89723e-198	0.481848	0.398	0.237	1.23004e-193	Myeloid Cell
	NPC2	5.67209e-198	0.287771	0.109	0.033	1.79023e-193	Myeloid Cell
	SH2D4A	3.55259e-197	-0.496921	0.037	0.19	1.12127e-192	Myeloid Cell
	CFAP44	6.18046e-197	-0.65111	0.126	0.304	1.95068e-192	Myeloid Cell
	KRT7	8.76135e-197	-0.640051	0.046	0.202	2.76526e-192	Myeloid Cell
	ATM	4.17186e-196	0.454895	0.593	0.43	1.31672e-191	Myeloid Cell
	MYO1B	8.30905e-196	-0.857623	0.051	0.207	2.6225e-191	Myeloid Cell
	NHSL1	1.38368e-195	0.440982	0.503	0.318	4.36717e-191	Myeloid Cell
	TJP3	1.4612e-195	-0.464383	0.018	0.158	4.61183e-191	Myeloid Cell
	TUBGCP2	1.6488e-195	0.604799	0.344	0.2	5.20394e-191	Myeloid Cell
	C12orf75	2.37239e-195	-0.783079	0.048	0.202	7.48775e-191	Myeloid Cell
	VWA8	3.37176e-195	-0.771291	0.445	0.577	1.06419e-190	Myeloid Cell
	RUBCN	4.0503e-195	0.58108	0.329	0.184	1.27836e-190	Myeloid Cell
	IL1RAP	1.1231e-194	0.720826	0.26	0.132	3.54474e-190	Myeloid Cell
	APMAP	1.97091e-194	0.407878	0.189	0.08	6.22059e-190	Myeloid Cell
	GRK2	3.12209e-194	0.477632	0.291	0.152	9.85393e-190	Myeloid Cell
	PAX2	3.20311e-194	-0.614427	0.014	0.149	1.01097e-189	Myeloid Cell
	CCDC170	7.48088e-194	0.416789	0.135	0.048	2.36111e-189	Myeloid Cell
	REV3L	9.59702e-193	-1.0959	0.436	0.593	3.02901e-188	Myeloid Cell
	LINC01320	1.36777e-192	-1.14013	0.044	0.193	4.31697e-188	Myeloid Cell
	AC138627.1	1.99195e-192	-2.9177	0.033	0.174	6.287e-188	Myeloid Cell
	TMEM268	2.22284e-192	0.430209	0.172	0.07	7.01574e-188	Myeloid Cell
	HNF1A-AS1	2.79913e-192	-0.639333	0.011	0.144	8.8346e-188	Myeloid Cell
	TVP23C	7.95157e-192	-0.704473	0.251	0.426	2.50968e-187	Myeloid Cell
	ANKRD12	1.53881e-191	0.410677	0.766	0.637	4.85679e-187	Myeloid Cell
	ETS1	1.79413e-191	-1.21922	0.077	0.233	5.66264e-187	Myeloid Cell
	ARMH3	2.20851e-191	0.520394	0.566	0.41	6.9705e-187	Myeloid Cell
	SWAP70	2.68891e-191	0.561185	0.443	0.286	8.48673e-187	Myeloid Cell
	VTCN1	2.87232e-191	-0.648664	0.012	0.145	9.06561e-187	Myeloid Cell
	SYTL4	5.09489e-191	-0.596132	0.016	0.152	1.60805e-186	Myeloid Cell
	KDM2B	6.77675e-191	0.998011	0.391	0.241	2.13888e-186	Myeloid Cell
	LINC01226	6.79468e-191	-0.69477	0.034	0.179	2.14454e-186	Myeloid Cell
	RILPL2	9.10596e-191	0.630202	0.202	0.09	2.87402e-186	Myeloid Cell
	CNPY3	1.47323e-190	0.30849	0.115	0.037	4.64979e-186	Myeloid Cell
	EPS8L2	1.49179e-190	-0.531811	0.054	0.211	4.70837e-186	Myeloid Cell
	RHOT1	2.29904e-190	0.554159	0.399	0.247	7.25623e-186	Myeloid Cell
	AC027097.2	6.66699e-190	0.526163	0.272	0.14	2.10423e-185	Myeloid Cell
	AC093865.1	1.00137e-189	-0.850671	0.062	0.216	3.16052e-185	Myeloid Cell
	SEPTIN9	1.63968e-189	-0.807242	0.472	0.606	5.17517e-185	Myeloid Cell
	HTT	1.99252e-189	0.504083	0.493	0.335	6.2888e-185	Myeloid Cell
	CKLF	2.87712e-189	0.743043	0.247	0.125	9.08075e-185	Myeloid Cell
	PDE10A	4.32273e-189	-1.60676	0.028	0.166	1.36434e-184	Myeloid Cell
	GTDC1	9.20491e-189	0.495841	0.464	0.296	2.90525e-184	Myeloid Cell
	CNN3	1.2689e-188	-0.728751	0.025	0.165	4.00491e-184	Myeloid Cell
	DSP	2.26173e-188	-0.675789	0.09	0.258	7.13848e-184	Myeloid Cell
	ERP44	2.66768e-188	0.501582	0.406	0.249	8.41972e-184	Myeloid Cell
	NIBAN1	4.40947e-188	0.677778	0.382	0.226	1.39172e-183	Myeloid Cell
	FHOD3	9.26654e-188	-0.79195	0.026	0.164	2.9247e-183	Myeloid Cell
	SEMA4B	2.00019e-187	-0.68938	0.119	0.293	6.31299e-183	Myeloid Cell
	FAM189A2	2.98374e-187	-0.860065	0.045	0.191	9.41729e-183	Myeloid Cell
	FAM53B	4.2606e-187	0.519305	0.41	0.256	1.34473e-182	Myeloid Cell
	ITGA1	5.23026e-187	-1.16516	0.054	0.204	1.65077e-182	Myeloid Cell
	USP15	5.77237e-187	0.473848	0.65	0.506	1.82188e-182	Myeloid Cell
	MAP3K2	7.19957e-187	0.658324	0.573	0.434	2.27233e-182	Myeloid Cell
	FYB2	9.847e-187	-0.670358	0.02	0.155	3.10791e-182	Myeloid Cell
	CRADD	1.16197e-186	-0.826801	0.236	0.41	3.66741e-182	Myeloid Cell
	ARHGEF11	1.38554e-186	0.634741	0.444	0.298	4.37304e-182	Myeloid Cell
	MYH10	1.77225e-186	-0.611522	0.024	0.163	5.59359e-182	Myeloid Cell
	PACSIN2	3.20308e-186	0.554314	0.52	0.362	1.01096e-181	Myeloid Cell
	IQCJ-SCHIP1	3.40887e-186	-0.849452	0.034	0.176	1.07591e-181	Myeloid Cell
	IL20RA	3.97026e-186	-0.544648	0.02	0.155	1.25309e-181	Myeloid Cell
	TLE2	4.16458e-186	-0.506008	0.024	0.162	1.31443e-181	Myeloid Cell
	RALGPS2	4.42749e-186	-0.847458	0.197	0.376	1.3974e-181	Myeloid Cell
	MPDZ	4.65466e-186	-0.762247	0.025	0.161	1.4691e-181	Myeloid Cell
	TJP2	6.60842e-186	-0.623509	0.136	0.312	2.08575e-181	Myeloid Cell
	MUC6	8.14177e-186	-0.901218	0.036	0.178	2.56971e-181	Myeloid Cell
	PRKCA	1.16658e-185	0.707526	0.589	0.425	3.68196e-181	Myeloid Cell
	CNTN4	1.32955e-185	-1.18599	0.041	0.183	4.19632e-181	Myeloid Cell
	HPS1	1.83094e-185	0.435576	0.212	0.098	5.77883e-181	Myeloid Cell
	RGS6	2.26938e-185	-1.47114	0.044	0.186	7.16263e-181	Myeloid Cell
	LINC01725	2.67663e-185	-0.765376	0.029	0.168	8.44798e-181	Myeloid Cell
	SUSD1	2.98915e-185	0.540581	0.308	0.171	9.43436e-181	Myeloid Cell
	RHOA	3.02774e-185	0.51782	0.353	0.205	9.55615e-181	Myeloid Cell
	PLXNA2	4.6941e-185	-0.66377	0.092	0.258	1.48155e-180	Myeloid Cell
	AGTPBP1	5.46919e-185	0.479538	0.396	0.239	1.72619e-180	Myeloid Cell
	ZMIZ1	5.6238e-185	0.558067	0.547	0.395	1.77499e-180	Myeloid Cell
	TEAD3	6.77162e-185	-0.463218	0.017	0.15	2.13726e-180	Myeloid Cell
	CLNK	8.0274e-185	0.590188	0.116	0.038	2.53361e-180	Myeloid Cell
	CCDC88B	8.48437e-185	0.368012	0.191	0.081	2.67784e-180	Myeloid Cell
	PARP11	1.39165e-184	0.388318	0.231	0.109	4.39232e-180	Myeloid Cell
	CFH	1.82623e-184	-0.665746	0.074	0.23	5.76396e-180	Myeloid Cell
	SLC7A8	1.89491e-184	0.565777	0.168	0.07	5.98071e-180	Myeloid Cell
	CCDC112	2.13426e-184	0.356362	0.131	0.047	6.73616e-180	Myeloid Cell
	CTDSPL	2.62285e-184	-0.670711	0.108	0.276	8.27825e-180	Myeloid Cell
	SON	3.99513e-184	0.478745	0.655	0.504	1.26094e-179	Myeloid Cell
	AKAP12	7.41837e-184	-1.57577	0.025	0.16	2.34139e-179	Myeloid Cell
	CAP1	7.71651e-184	0.449443	0.264	0.136	2.43548e-179	Myeloid Cell
	ERBB3	1.64573e-183	-0.4417	0.029	0.169	5.19425e-179	Myeloid Cell
	CTNNBL1	2.10617e-183	0.531859	0.35	0.206	6.6475e-179	Myeloid Cell
	URB1	2.53656e-183	-0.703842	0.099	0.262	8.0059e-179	Myeloid Cell
	CBLC	4.2443e-183	-0.514726	0.017	0.15	1.33959e-178	Myeloid Cell
	AC244131.2	4.47542e-183	0.370849	0.159	0.062	1.41253e-178	Myeloid Cell
	CREB3L1	5.67469e-183	-0.600877	0.01	0.137	1.79104e-178	Myeloid Cell
	C12orf74	7.9614e-183	-0.525506	0.018	0.151	2.51278e-178	Myeloid Cell
	GNB5	9.50056e-183	-0.648429	0.058	0.21	2.99857e-178	Myeloid Cell
	KBTBD12	1.18403e-182	-0.611326	0.017	0.147	3.73702e-178	Myeloid Cell
	AC019117.2	2.28548e-182	-0.812758	0.019	0.151	7.21344e-178	Myeloid Cell
	KIAA0100	4.11873e-182	0.526474	0.277	0.148	1.29995e-177	Myeloid Cell
	SLC25A13	6.43341e-182	0.505704	0.519	0.364	2.03051e-177	Myeloid Cell
	LHFPL6	1.38002e-181	-1.24414	0.059	0.206	4.35561e-177	Myeloid Cell
	KIRREL1	1.49817e-181	-0.716599	0.011	0.137	4.72854e-177	Myeloid Cell
	AASS	1.51983e-181	-0.578282	0.039	0.181	4.7969e-177	Myeloid Cell
	AC004870.2	1.93378e-181	-0.850745	0.028	0.164	6.10338e-177	Myeloid Cell
	WNK2	2.25272e-181	-0.518462	0.018	0.15	7.11004e-177	Myeloid Cell
	AL022068.1	3.66476e-181	-1.28469	0.027	0.161	1.15667e-176	Myeloid Cell
	SPATA17	3.86542e-181	-0.617996	0.018	0.149	1.22e-176	Myeloid Cell
	SLC43A3	6.22778e-181	0.421266	0.154	0.061	1.96561e-176	Myeloid Cell
	ZMYM6	9.11232e-181	0.463914	0.291	0.157	2.87603e-176	Myeloid Cell
	PDE4A	9.76068e-181	0.503479	0.195	0.087	3.08067e-176	Myeloid Cell
	N4BP2L1	1.06922e-180	0.472048	0.278	0.145	3.37468e-176	Myeloid Cell
	SPAG16	1.20598e-180	-0.710397	0.096	0.256	3.80631e-176	Myeloid Cell
	PTPN21	1.37505e-180	-0.506132	0.022	0.155	4.33992e-176	Myeloid Cell
	CA12	3.15905e-180	-0.724236	0.02	0.152	9.97059e-176	Myeloid Cell
	ATP6V1A	4.64044e-180	0.524963	0.362	0.215	1.46462e-175	Myeloid Cell
	GBP5	5.07661e-180	0.407315	0.143	0.053	1.60228e-175	Myeloid Cell
	RASA3	6.34972e-180	0.437757	0.425	0.259	2.0041e-175	Myeloid Cell
	IMMP2L	1.3334e-179	-0.633852	0.646	0.737	4.20847e-175	Myeloid Cell
	RAB35	1.78739e-179	0.427494	0.195	0.088	5.64135e-175	Myeloid Cell
	CREB5	2.38919e-179	0.371781	0.259	0.128	7.54076e-175	Myeloid Cell
	PITPNM3	6.00582e-179	-0.487318	0.02	0.152	1.89556e-174	Myeloid Cell
	RIC1	6.06626e-179	0.530645	0.519	0.365	1.91463e-174	Myeloid Cell
	CAPN8	6.78275e-179	-0.618499	0.012	0.138	2.14077e-174	Myeloid Cell
	PPL	8.96297e-179	-0.602297	0.026	0.161	2.82889e-174	Myeloid Cell
	DOCK3	1.02054e-178	0.375534	0.107	0.034	3.22103e-174	Myeloid Cell
	NUPR1	1.26101e-178	0.491949	0.131	0.048	3.98001e-174	Myeloid Cell
	PLS1	1.28901e-178	-0.51475	0.024	0.157	4.06837e-174	Myeloid Cell
	NTN4	1.6509e-178	-0.692033	0.033	0.171	5.21056e-174	Myeloid Cell
	EFCAB6	1.9241e-178	-0.566649	0.048	0.192	6.07283e-174	Myeloid Cell
	VWA3A	7.79614e-178	-0.720099	0.036	0.173	2.46062e-173	Myeloid Cell
	MFSD4A	8.97066e-178	-0.46733	0.015	0.143	2.83132e-173	Myeloid Cell
	FLRT2	2.91418e-177	-1.02074	0.025	0.155	9.19774e-173	Myeloid Cell
	CCNG2	3.09475e-177	0.654047	0.162	0.067	9.76765e-173	Myeloid Cell
	SH3BGRL2	3.2626e-177	-0.468494	0.013	0.138	1.02974e-172	Myeloid Cell
	CMTM7	4.44819e-177	0.350255	0.385	0.219	1.40394e-172	Myeloid Cell
	ARHGAP44	7.07926e-177	-0.549317	0.016	0.144	2.23436e-172	Myeloid Cell
	POF1B	3.11265e-176	-0.586335	0.015	0.141	9.82414e-172	Myeloid Cell
	DPP9	3.4357e-176	0.494453	0.281	0.153	1.08438e-171	Myeloid Cell
	RAB7A	5.94082e-176	0.585454	0.602	0.451	1.87504e-171	Myeloid Cell
	RAB3IP	6.70512e-176	-0.509765	0.057	0.206	2.11627e-171	Myeloid Cell
	ANO1	1.33698e-175	-0.531231	0.017	0.144	4.21977e-171	Myeloid Cell
	YES1	1.34392e-175	-0.585319	0.083	0.241	4.24168e-171	Myeloid Cell
	EZR	1.39699e-175	-1.04897	0.348	0.506	4.40919e-171	Myeloid Cell
	TANC2	2.23371e-175	0.512019	0.682	0.53	7.05004e-171	Myeloid Cell
	DYNC2H1	5.61232e-175	-0.616246	0.17	0.345	1.77136e-170	Myeloid Cell
	COL1A1	5.8921e-175	-1.10402	0.104	0.262	1.85967e-170	Myeloid Cell
	DEF6	7.87224e-175	0.397369	0.207	0.095	2.48464e-170	Myeloid Cell
	SGMS2	8.74412e-175	-0.694216	0.067	0.218	2.75982e-170	Myeloid Cell
	RALGAPA1	1.07083e-174	-0.605071	0.476	0.618	3.37976e-170	Myeloid Cell
	TRIO	1.78444e-174	0.254186	0.826	0.695	5.63205e-170	Myeloid Cell
	PRKAA2	2.71111e-174	-0.470986	0.015	0.141	8.55681e-170	Myeloid Cell
	ARHGAP29	6.10944e-174	-0.839177	0.021	0.149	1.92826e-169	Myeloid Cell
	ICA1	1.17702e-173	-0.635204	0.156	0.323	3.71492e-169	Myeloid Cell
	KSR1	1.76583e-173	-1.14927	0.3	0.454	5.57332e-169	Myeloid Cell
	LINC02245	2.39892e-173	0.436643	0.196	0.089	7.57146e-169	Myeloid Cell
	ITGB4	3.42158e-173	-0.505176	0.035	0.172	1.07992e-168	Myeloid Cell
	TNKS	4.37531e-173	-0.70717	0.472	0.597	1.38094e-168	Myeloid Cell
	SLC38A1	5.84726e-173	-0.641633	0.166	0.346	1.84551e-168	Myeloid Cell
	TMSB4X	7.14738e-173	0.434464	0.356	0.208	2.25586e-168	Myeloid Cell
	ADCY6	7.49724e-173	-0.415738	0.031	0.167	2.36628e-168	Myeloid Cell
	TTC39C	8.22176e-173	-0.717992	0.219	0.393	2.59495e-168	Myeloid Cell
	LAMA4	1.42386e-172	-0.99453	0.036	0.169	4.494e-168	Myeloid Cell
	CORO1C	2.25507e-172	0.465486	0.447	0.291	7.11746e-168	Myeloid Cell
	IGFBP4	2.94819e-172	-0.85662	0.059	0.202	9.30507e-168	Myeloid Cell
	WDR72	4.0519e-172	-0.719295	0.034	0.167	1.27886e-167	Myeloid Cell
	PALMD	5.49975e-172	-0.697001	0.025	0.154	1.73583e-167	Myeloid Cell
	VPS13C	5.51624e-172	0.419133	0.744	0.614	1.74103e-167	Myeloid Cell
	DUOX1	8.56602e-172	-0.450008	0.047	0.191	2.70361e-167	Myeloid Cell
	ZC3HAV1	8.85446e-172	0.601323	0.458	0.306	2.79465e-167	Myeloid Cell
	HOMER2	1.18023e-171	-0.566194	0.079	0.232	3.72506e-167	Myeloid Cell
	HIVEP3	1.19037e-171	0.500754	0.402	0.242	3.75706e-167	Myeloid Cell
	HPS3	1.25995e-171	0.544365	0.249	0.131	3.97665e-167	Myeloid Cell
	ITSN2	2.57131e-171	0.428819	0.667	0.517	8.11556e-167	Myeloid Cell
	CDKL1	2.74027e-171	-0.699845	0.066	0.212	8.64885e-167	Myeloid Cell
	PTPRT	2.78886e-171	-1.2837	0.037	0.17	8.80219e-167	Myeloid Cell
	LINC01541	5.85463e-171	-0.902538	0.024	0.152	1.84784e-166	Myeloid Cell
	CNTLN	8.2613e-171	0.462125	0.448	0.287	2.60743e-166	Myeloid Cell
	AP3B1	2.23612e-170	0.464723	0.654	0.514	7.05765e-166	Myeloid Cell
	LYPD6B	2.48488e-170	-0.570278	0.014	0.136	7.84278e-166	Myeloid Cell
	B3GNT2	4.87532e-170	0.497756	0.196	0.091	1.53875e-165	Myeloid Cell
	ECHDC2	5.08316e-170	-0.548501	0.197	0.371	1.60435e-165	Myeloid Cell
	SENP3	5.30189e-170	0.428333	0.147	0.059	1.67338e-165	Myeloid Cell
	TDP2	5.86056e-170	0.411421	0.169	0.073	1.84971e-165	Myeloid Cell
	KIF21A	4.98255e-169	-0.55598	0.071	0.221	1.57259e-164	Myeloid Cell
	PLOD2	8.07615e-169	-0.630531	0.037	0.172	2.549e-164	Myeloid Cell
	DLG2	1.1255e-168	-1.1712	0.109	0.261	3.55231e-164	Myeloid Cell
	SGSM1	1.12601e-168	-0.52184	0.011	0.13	3.5539e-164	Myeloid Cell
	GARS-DT	1.39091e-168	0.487007	0.459	0.31	4.39e-164	Myeloid Cell
	LINC01876	1.40278e-168	-1.07083	0.038	0.168	4.42744e-164	Myeloid Cell
	ZFAND3	1.45799e-168	0.344798	0.892	0.82	4.60172e-164	Myeloid Cell
	NNMT	1.84421e-168	-0.671785	0.033	0.163	5.82069e-164	Myeloid Cell
	KCTD1	3.76324e-168	-0.589666	0.049	0.188	1.18775e-163	Myeloid Cell
	COL6A3	5.59625e-168	-1.59323	0.059	0.195	1.76629e-163	Myeloid Cell
	KCNQ1OT1	8.15546e-168	-0.82052	0.163	0.326	2.57403e-163	Myeloid Cell
	IL1RAPL2	1.49303e-167	-1.11654	0.037	0.167	4.71229e-163	Myeloid Cell
	PHLDB2	1.90469e-167	-0.977845	0.047	0.182	6.01157e-163	Myeloid Cell
	SGIP1	1.99647e-167	-1.85103	0.056	0.191	6.30125e-163	Myeloid Cell
	APBB3	2.16487e-167	0.401836	0.131	0.049	6.83275e-163	Myeloid Cell
	GLI2	2.58337e-167	-0.63761	0.012	0.13	8.15365e-163	Myeloid Cell
	HYDIN	3.2877e-167	-0.539181	0.018	0.14	1.03766e-162	Myeloid Cell
	SYNJ1	4.24924e-167	0.449362	0.29	0.16	1.34115e-162	Myeloid Cell
	ITGA2	5.11629e-167	-0.684691	0.036	0.169	1.6148e-162	Myeloid Cell
	SOX13	5.83342e-167	-0.470104	0.032	0.165	1.84114e-162	Myeloid Cell
	SPP1	6.56869e-167	1.0362	0.124	0.045	2.07321e-162	Myeloid Cell
	ZNF507	8.59918e-167	-0.466899	0.031	0.162	2.71407e-162	Myeloid Cell
	ADAMTS9	1.92111e-166	-1.56871	0.022	0.146	6.0634e-162	Myeloid Cell
	CRLF3	4.48154e-166	0.409629	0.315	0.178	1.41446e-161	Myeloid Cell
	CD226	4.4951e-166	0.262687	0.133	0.049	1.41874e-161	Myeloid Cell
	HSPBAP1	4.73745e-166	0.468862	0.277	0.152	1.49524e-161	Myeloid Cell
	GSTO1	5.76178e-166	0.348048	0.143	0.057	1.81853e-161	Myeloid Cell
	PODXL	8.51725e-166	-0.543787	0.025	0.151	2.68821e-161	Myeloid Cell
	FANK1	1.11436e-165	-0.515299	0.038	0.171	3.51714e-161	Myeloid Cell
	AC130456.2	1.30948e-165	-0.535594	0.01	0.127	4.13298e-161	Myeloid Cell
	CLTC	1.37503e-165	0.511012	0.481	0.337	4.33986e-161	Myeloid Cell
	PRPF38B	1.68948e-165	0.521891	0.339	0.202	5.33233e-161	Myeloid Cell
	SAP25	2.085e-165	0.303036	0.111	0.038	6.58069e-161	Myeloid Cell
	EPHA2	2.09731e-165	-0.589704	0.039	0.171	6.61953e-161	Myeloid Cell
	ERBB2	2.61973e-165	-0.438213	0.04	0.175	8.26838e-161	Myeloid Cell
	CFTR	3.4813e-165	-0.983385	0.045	0.177	1.09877e-160	Myeloid Cell
	RREB1	5.95683e-165	0.369868	0.699	0.55	1.88009e-160	Myeloid Cell
	WIPI2	6.68658e-165	0.561454	0.27	0.148	2.11042e-160	Myeloid Cell
	SQOR	1.12789e-164	0.439223	0.196	0.092	3.55986e-160	Myeloid Cell
	KIAA1211L	1.6169e-164	-0.461401	0.035	0.167	5.10327e-160	Myeloid Cell
	HHAT	2.49514e-164	-0.603786	0.11	0.267	7.87515e-160	Myeloid Cell
	IDH1	2.72727e-164	0.364447	0.127	0.048	8.6078e-160	Myeloid Cell
	JPT2	3.28974e-164	-0.566648	0.088	0.239	1.03831e-159	Myeloid Cell
	SPG21	3.30701e-164	0.405931	0.201	0.095	1.04376e-159	Myeloid Cell
	SIPA1	4.0172e-164	0.26709	0.11	0.037	1.26791e-159	Myeloid Cell
	SPIRE2	4.68952e-164	-0.510541	0.029	0.157	1.48011e-159	Myeloid Cell
	TCIM	5.52179e-164	-0.615069	0.017	0.138	1.74279e-159	Myeloid Cell
	CA3	1.03713e-163	-0.527619	0.025	0.15	3.27338e-159	Myeloid Cell
	ZBTB38	1.67148e-163	-0.721793	0.233	0.396	5.27553e-159	Myeloid Cell
	CRISPLD2	1.8535e-163	-1.76863	0.032	0.158	5.85003e-159	Myeloid Cell
	SP100	2.019e-163	0.429342	0.58	0.428	6.37237e-159	Myeloid Cell
	LINC00621	5.42267e-163	-1.00855	0.052	0.187	1.7115e-158	Myeloid Cell
	BTBD11	6.3554e-163	-0.752809	0.058	0.198	2.00589e-158	Myeloid Cell
	FYN	7.84258e-163	-1.34154	0.169	0.32	2.47528e-158	Myeloid Cell
	FAM135A	9.16641e-163	0.477466	0.413	0.266	2.8931e-158	Myeloid Cell
	LAMB1	1.45969e-162	-0.810703	0.037	0.167	4.60708e-158	Myeloid Cell
	SLC49A4	2.89432e-162	0.587031	0.333	0.202	9.13504e-158	Myeloid Cell
	ROCK2	3.47541e-162	-0.651523	0.387	0.533	1.09691e-157	Myeloid Cell
	ADAMTSL3	3.81248e-162	-0.786351	0.024	0.147	1.2033e-157	Myeloid Cell
	DPP6	1.77102e-161	-1.45052	0.041	0.171	5.58968e-157	Myeloid Cell
	LSAMP	2.02737e-161	-1.80799	0.04	0.166	6.39877e-157	Myeloid Cell
	SLC5A1	2.23811e-161	-0.511562	0.019	0.139	7.06391e-157	Myeloid Cell
	NR2F2	2.35561e-161	-0.541993	0.015	0.133	7.43477e-157	Myeloid Cell
	PCSK6	3.23352e-161	-0.566035	0.015	0.133	1.02056e-156	Myeloid Cell
	STK33	4.58531e-161	-0.74492	0.03	0.155	1.44722e-156	Myeloid Cell
	POU5F1	5.54995e-161	-0.447302	0.018	0.138	1.75168e-156	Myeloid Cell
	MAP3K3	6.72776e-161	0.474633	0.353	0.213	2.12342e-156	Myeloid Cell
	PRSS23	9.76246e-161	-0.834211	0.023	0.145	3.08123e-156	Myeloid Cell
	OCLN	1.07959e-160	-0.490449	0.026	0.151	3.40741e-156	Myeloid Cell
	MEG3	1.24151e-160	-1.25578	0.031	0.154	3.91845e-156	Myeloid Cell
	SLC25A27	1.80903e-160	-0.441495	0.029	0.155	5.70966e-156	Myeloid Cell
	B3GNT5	2.68956e-160	0.559961	0.214	0.108	8.48878e-156	Myeloid Cell
	CAP2	3.82696e-160	-0.510277	0.019	0.138	1.20787e-155	Myeloid Cell
	THRB	4.2063e-160	-0.593805	0.101	0.256	1.32759e-155	Myeloid Cell
	NLRP1	4.77987e-160	0.398102	0.309	0.169	1.50862e-155	Myeloid Cell
	C11orf49	5.01846e-160	-0.625182	0.226	0.392	1.58393e-155	Myeloid Cell
	ROBO1	6.60879e-160	-0.892086	0.123	0.277	2.08587e-155	Myeloid Cell
	BAIAP2L2	8.04846e-160	-0.457884	0.013	0.128	2.54025e-155	Myeloid Cell
	IFIH1	8.65795e-160	0.448856	0.213	0.105	2.73262e-155	Myeloid Cell
	RNASEK	1.00627e-159	0.331138	0.135	0.053	3.17597e-155	Myeloid Cell
	ATP7B	1.17069e-159	-0.575274	0.009	0.121	3.69493e-155	Myeloid Cell
	CHST6	2.3378e-159	-0.383815	0.018	0.136	7.37855e-155	Myeloid Cell
	PPP1R12B	3.42595e-159	-0.802006	0.34	0.491	1.0813e-154	Myeloid Cell
	ARG2	4.38925e-159	-0.790962	0.043	0.173	1.38534e-154	Myeloid Cell
	KLF7	5.4858e-159	0.400717	0.36	0.216	1.73143e-154	Myeloid Cell
	TAB2	7.36485e-159	0.449502	0.517	0.371	2.32449e-154	Myeloid Cell
	TTC7A	1.20954e-158	0.562703	0.431	0.29	3.81756e-154	Myeloid Cell
	SPTBN2	1.31348e-158	-0.397614	0.02	0.139	4.14559e-154	Myeloid Cell
	VPS41	2.03472e-158	0.461805	0.49	0.346	6.42198e-154	Myeloid Cell
	STYK1	2.2304e-158	-0.454633	0.018	0.136	7.03958e-154	Myeloid Cell
	CSGALNACT1	2.79306e-158	-0.952817	0.118	0.269	8.81544e-154	Myeloid Cell
	LINC02649	4.12845e-158	0.438592	0.155	0.065	1.30302e-153	Myeloid Cell
	CHRM3	4.80161e-158	-0.890691	0.015	0.129	1.51548e-153	Myeloid Cell
	LRIG3	6.26522e-158	-0.570927	0.022	0.142	1.97743e-153	Myeloid Cell
	SHROOM2	1.01128e-157	-0.456831	0.012	0.125	3.19181e-153	Myeloid Cell
	VIM	1.24001e-157	0.34468	0.264	0.136	3.91371e-153	Myeloid Cell
	SMC1B	1.88652e-157	-0.580154	0.019	0.135	5.95423e-153	Myeloid Cell
	ARL6IP5	1.88751e-157	0.289784	0.128	0.048	5.95737e-153	Myeloid Cell
	NSMAF	2.63349e-157	0.460351	0.345	0.209	8.31183e-153	Myeloid Cell
	ROCK1	2.75145e-157	0.4234	0.626	0.487	8.68414e-153	Myeloid Cell
	PLXNA4	3.16939e-157	-0.960356	0.052	0.184	1.00032e-152	Myeloid Cell
	CTTNBP2NL	4.12188e-157	0.558602	0.36	0.225	1.30095e-152	Myeloid Cell
	SH3D21	4.75547e-157	0.312153	0.12	0.044	1.50092e-152	Myeloid Cell
	ABHD3	5.89357e-157	0.452294	0.383	0.238	1.86013e-152	Myeloid Cell
	TNRC6C	5.91526e-157	-0.640776	0.126	0.281	1.86697e-152	Myeloid Cell
	PLCL2	7.97521e-157	0.320263	0.521	0.344	2.51714e-152	Myeloid Cell
	CDH13	1.00573e-156	-1.36648	0.042	0.167	3.17428e-152	Myeloid Cell
	FZD6	1.34616e-156	-0.43634	0.03	0.155	4.24874e-152	Myeloid Cell
	C6orf132	2.10972e-156	-0.421748	0.015	0.13	6.65871e-152	Myeloid Cell
	BBS9	2.903e-156	-0.672132	0.359	0.51	9.16245e-152	Myeloid Cell
	SLC7A6	4.32441e-156	0.396674	0.25	0.13	1.36487e-151	Myeloid Cell
	AATK	4.45865e-156	0.412688	0.107	0.038	1.40724e-151	Myeloid Cell
	GBX1	6.3513e-156	-0.636486	0.014	0.126	2.0046e-151	Myeloid Cell
	BCAS1	7.14689e-156	-0.46664	0.014	0.128	2.2557e-151	Myeloid Cell
	TSPAN4	7.72876e-156	0.349928	0.154	0.064	2.43935e-151	Myeloid Cell
	ATRN	1.15331e-155	0.524511	0.444	0.301	3.64009e-151	Myeloid Cell
	MAT2A	1.32979e-155	0.506675	0.313	0.185	4.19708e-151	Myeloid Cell
	TPT1-AS1	2.20437e-155	-0.584709	0.206	0.37	6.95744e-151	Myeloid Cell
	IRAK3	4.27859e-155	0.447773	0.379	0.234	1.35041e-150	Myeloid Cell
	PTK7	4.62634e-155	-0.56284	0.037	0.164	1.46016e-150	Myeloid Cell
	COL21A1	5.6278e-155	-0.773765	0.031	0.152	1.77624e-150	Myeloid Cell
	UACA	7.18034e-155	-0.759401	0.248	0.403	2.26626e-150	Myeloid Cell
	RUNX1T1	1.07953e-154	-1.16699	0.023	0.139	3.40722e-150	Myeloid Cell
	FAM102A	1.88357e-154	-0.593473	0.04	0.166	5.94492e-150	Myeloid Cell
	TBL1X	1.91832e-154	-0.609126	0.302	0.473	6.05462e-150	Myeloid Cell
	YTHDF3	3.80739e-154	0.585493	0.356	0.226	1.20169e-149	Myeloid Cell
	ST5	3.87072e-154	-0.795741	0.216	0.377	1.22168e-149	Myeloid Cell
	KANK2	3.94557e-154	-0.598737	0.021	0.138	1.2453e-149	Myeloid Cell
	BDH1	5.28054e-154	-0.411621	0.042	0.171	1.66664e-149	Myeloid Cell
	IFFO2	6.83028e-154	-0.674355	0.054	0.187	2.15577e-149	Myeloid Cell
	HOOK1	7.13866e-154	-0.379339	0.02	0.137	2.2531e-149	Myeloid Cell
	AKAP10	7.79858e-154	0.487202	0.474	0.334	2.46139e-149	Myeloid Cell
	WARS2-AS1	9.62945e-154	-0.639263	0.169	0.325	3.03925e-149	Myeloid Cell
	NAV3	9.98464e-154	-1.05094	0.028	0.146	3.15135e-149	Myeloid Cell
	CDK19	1.00621e-153	0.423791	0.501	0.346	3.17579e-149	Myeloid Cell
	TWIST2	1.37038e-153	-1.47317	0.024	0.141	4.3252e-149	Myeloid Cell
	FAM171A1	2.01908e-153	-0.71986	0.019	0.133	6.37263e-149	Myeloid Cell
	MMP14	2.45556e-153	0.363945	0.159	0.069	7.75025e-149	Myeloid Cell
	ATP6V0E1	2.57545e-153	0.482795	0.297	0.171	8.12864e-149	Myeloid Cell
	RAB12	3.32843e-153	0.521152	0.324	0.196	1.05052e-148	Myeloid Cell
	C4BPA	3.62813e-153	-0.533229	0.011	0.12	1.14511e-148	Myeloid Cell
	COL5A1	4.27378e-153	-1.08542	0.046	0.171	1.34889e-148	Myeloid Cell
	ZNF83	4.60301e-153	-0.6382	0.266	0.419	1.4528e-148	Myeloid Cell
	GCLC	5.29103e-153	0.376806	0.19	0.088	1.66995e-148	Myeloid Cell
	DIAPH2	5.4294e-153	0.406585	0.665	0.519	1.71363e-148	Myeloid Cell
	FA2H	6.03026e-153	-0.507447	0.01	0.118	1.90327e-148	Myeloid Cell
	SMARCA1	6.49481e-153	-0.504046	0.02	0.136	2.04989e-148	Myeloid Cell
	VPS37B	7.98613e-153	-0.701249	0.266	0.428	2.52058e-148	Myeloid Cell
	DAPK2	1.01878e-152	-0.68655	0.098	0.245	3.21547e-148	Myeloid Cell
	PTCH1	1.09331e-152	-0.806115	0.015	0.126	3.45071e-148	Myeloid Cell
	IRS1	1.17647e-152	-0.663432	0.021	0.136	3.71317e-148	Myeloid Cell
	EMP2	1.32979e-152	-0.496423	0.081	0.225	4.19709e-148	Myeloid Cell
	CA8	1.58635e-152	-0.819656	0.023	0.139	5.00682e-148	Myeloid Cell
	ZNF589	1.72465e-152	0.297311	0.13	0.051	5.44335e-148	Myeloid Cell
	XBP1	2.42775e-152	-0.841947	0.143	0.294	7.66246e-148	Myeloid Cell
	RFX3	2.68315e-152	-0.743228	0.371	0.512	8.46855e-148	Myeloid Cell
	DSTN	3.18473e-152	-0.569514	0.084	0.227	1.00516e-147	Myeloid Cell
	SLC37A3	4.9219e-152	-0.517515	0.059	0.194	1.55345e-147	Myeloid Cell
	ESYT2	7.02735e-152	-0.957479	0.479	0.626	2.21797e-147	Myeloid Cell
	SP140L	8.60687e-152	0.370809	0.278	0.154	2.7165e-147	Myeloid Cell
	LRRC49	1.21681e-151	-0.511119	0.023	0.14	3.8405e-147	Myeloid Cell
	TAP2	1.40686e-151	0.427946	0.19	0.091	4.44033e-147	Myeloid Cell
	TOB1	2.73282e-151	-0.61556	0.066	0.201	8.62532e-147	Myeloid Cell
	PXDN	4.17463e-151	-0.698086	0.023	0.139	1.3176e-146	Myeloid Cell
	NOTCH2	4.50762e-151	0.552095	0.451	0.317	1.42269e-146	Myeloid Cell
	SPATA18	4.65607e-151	-0.406588	0.016	0.128	1.46955e-146	Myeloid Cell
	TXK	5.04523e-151	0.293119	0.16	0.069	1.59238e-146	Myeloid Cell
	UBASH3B	6.34636e-151	0.610768	0.403	0.266	2.00304e-146	Myeloid Cell
	DNAH5	7.48568e-151	-0.508815	0.008	0.114	2.36263e-146	Myeloid Cell
	CTSA	8.22594e-151	0.327706	0.141	0.058	2.59627e-146	Myeloid Cell
	KIAA1522	8.5641e-151	-0.424807	0.069	0.21	2.703e-146	Myeloid Cell
	CDH12	1.03188e-150	-0.775296	0.036	0.156	3.25683e-146	Myeloid Cell
	GPRC5C	1.23546e-150	-0.444448	0.034	0.156	3.89937e-146	Myeloid Cell
	PPP1R13L	1.23736e-150	-0.463375	0.052	0.183	3.90536e-146	Myeloid Cell
	RAVER2	1.36599e-150	-0.39382	0.021	0.137	4.31134e-146	Myeloid Cell
	ANKS1B	1.74745e-150	-0.771683	0.024	0.139	5.51529e-146	Myeloid Cell
	TFCP2L1	1.96065e-150	-1.55805	0.207	0.348	6.1882e-146	Myeloid Cell
	ZDHHC13	2.3802e-150	-0.563419	0.156	0.311	7.51238e-146	Myeloid Cell
	ETS2	2.70669e-150	-0.80932	0.193	0.344	8.54285e-146	Myeloid Cell
	PRSS12	3.12609e-150	-0.410783	0.017	0.13	9.86658e-146	Myeloid Cell
	CHST9	3.91023e-150	-0.735597	0.017	0.128	1.23415e-145	Myeloid Cell
	CCDC18	4.10454e-150	0.521937	0.222	0.114	1.29548e-145	Myeloid Cell
	WARS	4.39929e-150	0.480265	0.248	0.133	1.3885e-145	Myeloid Cell
	EPCAM-DT	7.13925e-150	-0.454159	0.022	0.137	2.25329e-145	Myeloid Cell
	ARHGEF40	1.14556e-149	0.309102	0.144	0.059	3.61561e-145	Myeloid Cell
	SHTN1	1.23843e-149	0.532478	0.432	0.294	3.90873e-145	Myeloid Cell
	CEP126	1.37962e-149	-0.45587	0.015	0.125	4.35435e-145	Myeloid Cell
	DIP2B	2.87319e-149	0.411529	0.639	0.495	9.06837e-145	Myeloid Cell
	OVOL2	3.02716e-149	-0.420514	0.043	0.169	9.55433e-145	Myeloid Cell
	HMGA2	3.11583e-149	-0.648696	0.03	0.147	9.83419e-145	Myeloid Cell
	SH3RF1	3.13489e-149	-0.655163	0.255	0.412	9.89434e-145	Myeloid Cell
	TMTC1	3.76427e-149	-1.2996	0.035	0.154	1.18808e-144	Myeloid Cell
	TMC4	3.90588e-149	-0.407565	0.047	0.177	1.23277e-144	Myeloid Cell
	PGGHG	4.2195e-149	-0.602127	0.178	0.335	1.33176e-144	Myeloid Cell
	SLC1A1	5.89509e-149	-0.743791	0.012	0.121	1.86061e-144	Myeloid Cell
	MAD1L1	8.15612e-149	0.525734	0.474	0.332	2.57423e-144	Myeloid Cell
	UNC5D	8.2617e-149	-1.32274	0.073	0.201	2.60756e-144	Myeloid Cell
	AFDN	2.53525e-148	-0.546048	0.429	0.572	8.00177e-144	Myeloid Cell
	TMPRSS2	3.22716e-148	-0.457452	0.016	0.127	1.01855e-143	Myeloid Cell
	RNF19A	3.31538e-148	-0.728835	0.394	0.535	1.0464e-143	Myeloid Cell
	CLN8	3.56888e-148	0.462025	0.255	0.14	1.12641e-143	Myeloid Cell
	PEAK1	4.57374e-148	0.414106	0.56	0.408	1.44356e-143	Myeloid Cell
	ABI1	4.5848e-148	0.473838	0.551	0.416	1.44705e-143	Myeloid Cell
	GSTO2	5.48595e-148	-0.370272	0.018	0.129	1.73147e-143	Myeloid Cell
	PARP10	6.56337e-148	0.370186	0.174	0.08	2.07153e-143	Myeloid Cell
	ST3GAL2	8.29586e-148	0.421023	0.207	0.102	2.61834e-143	Myeloid Cell
	SPSB1	8.88519e-148	-0.756583	0.096	0.239	2.80434e-143	Myeloid Cell
	C16orf70	1.11276e-147	0.367341	0.169	0.077	3.51209e-143	Myeloid Cell
	PLXNB1	1.31643e-147	-0.419707	0.044	0.171	4.15493e-143	Myeloid Cell
	ZDHHC14	1.73265e-147	0.319809	0.455	0.302	5.4686e-143	Myeloid Cell
	PCNX1	1.90797e-147	0.488179	0.597	0.46	6.02194e-143	Myeloid Cell
	NFKB1	3.42014e-147	0.634702	0.521	0.381	1.07946e-142	Myeloid Cell
	ABLIM2	3.62078e-147	-0.47375	0.025	0.14	1.14279e-142	Myeloid Cell
	LRRIQ1	3.71232e-147	-0.616665	0.015	0.123	1.17168e-142	Myeloid Cell
	ZNF423	3.74246e-147	-0.60503	0.013	0.12	1.18119e-142	Myeloid Cell
	NEK11	5.04389e-147	-0.632461	0.123	0.268	1.59195e-142	Myeloid Cell
	CEACAM5	5.52679e-147	-0.882203	0.021	0.132	1.74436e-142	Myeloid Cell
	ZSWIM5	1.09102e-146	-0.591129	0.033	0.151	3.44348e-142	Myeloid Cell
	KALRN	1.15669e-146	-1.02445	0.067	0.197	3.65075e-142	Myeloid Cell
	UCP2	1.42717e-146	0.281457	0.107	0.039	4.50443e-142	Myeloid Cell
	NEDD9	2.3634e-146	-0.765104	0.215	0.368	7.45936e-142	Myeloid Cell
	ZEB1	2.44801e-146	-1.20648	0.27	0.399	7.7264e-142	Myeloid Cell
	DCTN4	3.12628e-146	0.438045	0.348	0.217	9.86717e-142	Myeloid Cell
	IFT81	4.25864e-146	-0.454107	0.046	0.171	1.34411e-141	Myeloid Cell
	CSK	4.62965e-146	0.356038	0.189	0.09	1.46121e-141	Myeloid Cell
	CXADR	4.66339e-146	-0.390219	0.036	0.158	1.47186e-141	Myeloid Cell
	HSPA12A	4.69627e-146	-0.409652	0.015	0.124	1.48224e-141	Myeloid Cell
	RAB5C	5.47814e-146	0.349444	0.154	0.068	1.72901e-141	Myeloid Cell
	NCEH1	6.53103e-146	0.458089	0.316	0.188	2.06132e-141	Myeloid Cell
	PRKCZ	7.90469e-146	-0.484068	0.065	0.198	2.49488e-141	Myeloid Cell
	PARD6B	1.19713e-145	-0.409514	0.032	0.151	3.77839e-141	Myeloid Cell
	RTN4	1.82969e-145	0.417407	0.57	0.425	5.77486e-141	Myeloid Cell
	C3orf52	6.78071e-145	-0.468712	0.019	0.13	2.14013e-140	Myeloid Cell
	STAT2	7.42117e-145	0.474578	0.407	0.269	2.34227e-140	Myeloid Cell
	GALNT3	7.55475e-145	-0.435433	0.063	0.195	2.38443e-140	Myeloid Cell
	TEAD4	9.65638e-145	-0.471615	0.012	0.117	3.04775e-140	Myeloid Cell
	HPSE2	1.16744e-144	-1.95263	0.04	0.157	3.68467e-140	Myeloid Cell
	BCL9	1.50023e-144	-0.431039	0.017	0.125	4.73502e-140	Myeloid Cell
	FAM83E	2.13936e-144	-0.365995	0.01	0.114	6.75226e-140	Myeloid Cell
	NPDC1	2.75732e-144	-0.46712	0.039	0.161	8.70266e-140	Myeloid Cell
	AGR3	3.25872e-144	-0.477606	0.01	0.113	1.02852e-139	Myeloid Cell
	MACROD1	4.18987e-144	-0.474097	0.058	0.188	1.32241e-139	Myeloid Cell
	MGST1	4.86889e-144	-0.548989	0.021	0.131	1.53672e-139	Myeloid Cell
	CLCN5	5.63269e-144	0.477409	0.248	0.137	1.77779e-139	Myeloid Cell
	LAMB3	9.05616e-144	-0.6169	0.039	0.159	2.85831e-139	Myeloid Cell
	JAK3	9.17993e-144	0.299653	0.157	0.067	2.89737e-139	Myeloid Cell
	MCUB	1.44915e-143	0.321893	0.271	0.147	4.5738e-139	Myeloid Cell
	LINC02438	1.61245e-143	-0.725921	0.006	0.106	5.08922e-139	Myeloid Cell
	SH2D3A	1.67659e-143	-0.378092	0.023	0.136	5.29165e-139	Myeloid Cell
	CASK	1.82738e-143	-0.731436	0.316	0.464	5.76757e-139	Myeloid Cell
	TBC1D1	2.56441e-143	0.390651	0.536	0.389	8.0938e-139	Myeloid Cell
	SCNN1B	2.73363e-143	-0.516017	0.018	0.125	8.62787e-139	Myeloid Cell
	IL4R	3.3633e-143	0.441852	0.456	0.314	1.06152e-138	Myeloid Cell
	STX2	5.14852e-143	0.323889	0.205	0.101	1.62498e-138	Myeloid Cell
	FAM155A	6.19146e-143	-1.86474	0.028	0.139	1.95415e-138	Myeloid Cell
	EFHC1	6.6666e-143	-0.493375	0.082	0.219	2.10411e-138	Myeloid Cell
	APC	8.76996e-143	0.420142	0.361	0.228	2.76797e-138	Myeloid Cell
	STARD3	1.09148e-142	0.379102	0.202	0.101	3.44494e-138	Myeloid Cell
	ADGRE5	2.48131e-142	0.427102	0.235	0.122	7.83152e-138	Myeloid Cell
	ZNF462	3.13333e-142	-0.540045	0.068	0.2	9.88942e-138	Myeloid Cell
	GOLIM4	3.13886e-142	0.424677	0.288	0.166	9.90688e-138	Myeloid Cell
	MUC13	4.6326e-142	-0.975865	0.014	0.118	1.46214e-137	Myeloid Cell
	TOM1	4.64888e-142	0.595308	0.308	0.191	1.46728e-137	Myeloid Cell
	NCOA4	7.6422e-142	0.398412	0.167	0.078	2.41203e-137	Myeloid Cell
	ELL2	1.4449e-141	0.480849	0.56	0.437	4.56041e-137	Myeloid Cell
	ARSJ	1.62843e-141	-0.431976	0.017	0.123	5.13964e-137	Myeloid Cell
	ATOX1	1.76438e-141	0.270908	0.117	0.045	5.56872e-137	Myeloid Cell
	SLC5A8	2.40477e-141	-1.08233	0.036	0.15	7.58993e-137	Myeloid Cell
	RALGDS	6.96218e-141	0.432947	0.385	0.249	2.1974e-136	Myeloid Cell
	MIR3936HG	1.86733e-140	-0.503074	0.081	0.215	5.89366e-136	Myeloid Cell
	ACAA1	2.32502e-140	0.286466	0.128	0.052	7.33824e-136	Myeloid Cell
	KCTD3	2.43471e-140	-0.492188	0.1	0.24	7.68442e-136	Myeloid Cell
	AC108519.1	2.5293e-140	-0.516444	0.043	0.162	7.98296e-136	Myeloid Cell
	TBC1D19	1.0346e-139	-0.531743	0.119	0.262	3.26539e-135	Myeloid Cell
	CGN	1.74964e-139	-0.354209	0.015	0.119	5.52221e-135	Myeloid Cell
	TASP1	2.36111e-139	-0.539679	0.263	0.416	7.45214e-135	Myeloid Cell
	CAPN12	3.394e-139	-0.426131	0.031	0.145	1.07122e-134	Myeloid Cell
	DNM3	3.65484e-139	-0.692525	0.066	0.192	1.15354e-134	Myeloid Cell
	SPDEF	3.76869e-139	-0.428871	0.013	0.115	1.18947e-134	Myeloid Cell
	SLK	4.65776e-139	-0.59683	0.235	0.382	1.47008e-134	Myeloid Cell
	AC007681.1	6.28082e-139	-0.677441	0.036	0.151	1.98235e-134	Myeloid Cell
	SLCO3A1	1.20104e-138	0.353649	0.451	0.293	3.79073e-134	Myeloid Cell
	WSB1	2.24482e-138	0.45195	0.626	0.5	7.0851e-134	Myeloid Cell
	SETX	2.48566e-138	0.411734	0.622	0.496	7.84523e-134	Myeloid Cell
	CBFA2T3	3.29956e-138	0.400432	0.119	0.047	1.04141e-133	Myeloid Cell
	HIF1A-AS3	4.68656e-138	0.790146	0.236	0.131	1.47917e-133	Myeloid Cell
	CDRT4	7.90146e-138	-0.573454	0.123	0.264	2.49386e-133	Myeloid Cell
	EPCAM	8.23318e-138	-0.340136	0.019	0.126	2.59856e-133	Myeloid Cell
	CRIP2	8.5083e-138	-0.456008	0.035	0.15	2.68539e-133	Myeloid Cell
	RNF43	1.20037e-137	-0.364417	0.015	0.118	3.78861e-133	Myeloid Cell
	ABO	1.9722e-137	-0.392984	0.027	0.138	6.22467e-133	Myeloid Cell
	EFNA1	2.20987e-137	-0.438933	0.027	0.138	6.9748e-133	Myeloid Cell
	CAPN13	3.77926e-137	-0.521177	0.021	0.127	1.19281e-132	Myeloid Cell
	LRRC8D	5.27164e-137	0.457201	0.404	0.266	1.66384e-132	Myeloid Cell
	RGS3	6.77522e-137	-0.42801	0.023	0.131	2.1384e-132	Myeloid Cell
	MPZL3	8.22771e-137	-0.462508	0.047	0.167	2.59683e-132	Myeloid Cell
	DPYSL3	9.59429e-137	-1.01783	0.02	0.125	3.02815e-132	Myeloid Cell
	PPP1R21	2.12586e-136	0.429731	0.386	0.255	6.70964e-132	Myeloid Cell
	IFT43	2.1587e-136	-0.527819	0.13	0.274	6.81328e-132	Myeloid Cell
	LAPTM4B	2.36264e-136	-0.415654	0.018	0.122	7.45696e-132	Myeloid Cell
	COL5A2	3.09136e-136	-1.15988	0.053	0.17	9.75695e-132	Myeloid Cell
	AC127526.2	4.11039e-136	-0.421701	0.013	0.114	1.29732e-131	Myeloid Cell
	DENND4C	4.64147e-136	0.542255	0.532	0.419	1.46494e-131	Myeloid Cell
	GANC	8.46085e-136	0.425388	0.319	0.195	2.67041e-131	Myeloid Cell
	AL121839.2	8.75361e-136	-0.338854	0.009	0.106	2.76282e-131	Myeloid Cell
	RNF180	9.22509e-136	-0.549982	0.02	0.125	2.91162e-131	Myeloid Cell
	TMEM132C	1.20708e-135	-0.860808	0.015	0.117	3.80977e-131	Myeloid Cell
	SORCS2	1.63135e-135	-0.698581	0.052	0.171	5.14885e-131	Myeloid Cell
	PPP2R3A	1.70418e-135	-0.605104	0.084	0.216	5.37873e-131	Myeloid Cell
	INAVA	1.79047e-135	-0.329764	0.017	0.121	5.65109e-131	Myeloid Cell
	KCNIP4	2.28644e-135	-2.28676	0.041	0.153	7.21648e-131	Myeloid Cell
	RASSF5	3.24764e-135	0.425393	0.185	0.091	1.02502e-130	Myeloid Cell
	LURAP1L	3.79868e-135	-0.423226	0.014	0.115	1.19894e-130	Myeloid Cell
	HGD	5.94727e-135	-0.315855	0.013	0.114	1.87708e-130	Myeloid Cell
	VWA2	6.16998e-135	-0.292378	0.008	0.104	1.94737e-130	Myeloid Cell
	CRPPA	7.61777e-135	-0.588365	0.047	0.165	2.40432e-130	Myeloid Cell
	PLEKHG4B	8.4268e-135	-0.426219	0.016	0.119	2.65967e-130	Myeloid Cell
	TLN1	8.45522e-135	0.403168	0.245	0.136	2.66864e-130	Myeloid Cell
	TNKS1BP1	1.05145e-134	-0.372707	0.029	0.14	3.31859e-130	Myeloid Cell
	2023-03-03	1.37109e-134	0.383868	0.275	0.156	4.32743e-130	Myeloid Cell
	SLC4A4	1.75117e-134	-0.987926	0.03	0.139	5.52705e-130	Myeloid Cell
	PDGFC	1.75825e-134	0.806077	0.425	0.307	5.5494e-130	Myeloid Cell
	RBBP8	2.0299e-134	-0.568726	0.122	0.262	6.40677e-130	Myeloid Cell
	EPS8L1	3.95385e-134	-0.422455	0.059	0.185	1.24791e-129	Myeloid Cell
	LINC01473	4.93299e-134	-0.668349	0.351	0.486	1.55695e-129	Myeloid Cell
	NBEAL1	6.22819e-134	-0.578303	0.341	0.481	1.96574e-129	Myeloid Cell
	ARID4A	6.47875e-134	0.461223	0.412	0.279	2.04482e-129	Myeloid Cell
	PPM1L	7.18957e-134	0.452204	0.376	0.241	2.26917e-129	Myeloid Cell
	A4GALT	7.80642e-134	-0.391335	0.017	0.12	2.46386e-129	Myeloid Cell
	MTMR10	1.11917e-133	0.409101	0.288	0.171	3.53231e-129	Myeloid Cell
	HS3ST1	2.05399e-133	0.584471	0.145	0.066	6.4828e-129	Myeloid Cell
	ATP6V0B	2.52914e-133	0.307607	0.129	0.054	7.98247e-129	Myeloid Cell
	ASAP3	3.87332e-133	-0.38857	0.015	0.115	1.2225e-128	Myeloid Cell
	PRKCE	8.72895e-133	-0.486078	0.427	0.577	2.75503e-128	Myeloid Cell
	TRPM7	9.20944e-133	0.42716	0.569	0.441	2.90668e-128	Myeloid Cell
	CNTN3	9.62732e-133	-0.456736	0.016	0.117	3.03857e-128	Myeloid Cell
	LINC01644	1.2477e-132	-0.302961	0.007	0.102	3.93798e-128	Myeloid Cell
	TNRC18	1.38497e-132	0.447754	0.607	0.472	4.37125e-128	Myeloid Cell
	DZIP1L	1.38623e-132	0.274083	0.137	0.058	4.37522e-128	Myeloid Cell
	MEG8	1.71767e-132	-1.34249	0.02	0.122	5.42132e-128	Myeloid Cell
	AF165147.1	2.94932e-132	-0.856618	0.053	0.17	9.30863e-128	Myeloid Cell
	FRMD6	4.69143e-132	-1.10592	0.071	0.189	1.48071e-127	Myeloid Cell
	LMCD1	7.2291e-132	-0.932502	0.026	0.131	2.28165e-127	Myeloid Cell
	KRT8	8.27618e-132	-0.370462	0.023	0.127	2.61213e-127	Myeloid Cell
	NPNT	1.36811e-131	-0.471802	0.011	0.108	4.31803e-127	Myeloid Cell
	SLFN11	1.69267e-131	0.381476	0.217	0.114	5.34242e-127	Myeloid Cell
	LIPH	1.74849e-131	-0.54195	0.013	0.111	5.51858e-127	Myeloid Cell
	FAM20C	4.67872e-131	0.619501	0.284	0.172	1.4767e-126	Myeloid Cell
	AFAP1L2	1.37885e-130	-0.471843	0.017	0.117	4.35194e-126	Myeloid Cell
	ATP10D	2.77882e-130	0.331816	0.287	0.168	8.7705e-126	Myeloid Cell
	TRPC6	2.90447e-130	0.569033	0.113	0.044	9.16708e-126	Myeloid Cell
	ID1	2.98021e-130	-0.470495	0.044	0.159	9.40612e-126	Myeloid Cell
	NIBAN2	3.62813e-130	-0.533506	0.176	0.327	1.14511e-125	Myeloid Cell
	OBSCN	5.52807e-130	-0.46169	0.041	0.154	1.74477e-125	Myeloid Cell
	LAMC2	7.69116e-130	-0.532284	0.028	0.135	2.42748e-125	Myeloid Cell
	LRFN5	8.15126e-130	-1.15515	0.021	0.121	2.5727e-125	Myeloid Cell
	PDZD8	9.66553e-130	-0.617785	0.196	0.337	3.05064e-125	Myeloid Cell
	LCN2	1.263e-129	-0.493776	0.047	0.162	3.98628e-125	Myeloid Cell
	SMOC1	1.54458e-129	-1.30169	0.037	0.143	4.87501e-125	Myeloid Cell
	HIP1R	2.80325e-129	-0.353733	0.02	0.122	8.84763e-125	Myeloid Cell
	DCDC1	2.89266e-129	-0.504906	0.028	0.133	9.12982e-125	Myeloid Cell
	BCO2	3.22715e-129	0.518089	0.124	0.052	1.01855e-124	Myeloid Cell
	ZNF609	3.71541e-129	0.420835	0.672	0.557	1.17266e-124	Myeloid Cell
	CACNA2D1	3.96668e-129	-0.731005	0.025	0.128	1.25196e-124	Myeloid Cell
	RNF19B	4.66806e-129	0.462231	0.222	0.121	1.47333e-124	Myeloid Cell
	APAF1	6.9943e-129	0.515779	0.254	0.148	2.20754e-124	Myeloid Cell
	BX890604.2	9.07913e-129	-0.367381	0.047	0.164	2.86556e-124	Myeloid Cell
[truncated: 23,113 more rows]
