# Supplementary material for: Single-nucleus RNA sequencing reveals heterogenous microenvironments and specific drug response between cervical squamous cell carcinoma and adenocarcinoma
Source: eBioMedicine. 2023 Oct 24;97:104846. doi: 10.1016/j.ebiom.2023.104846 (PMC10618708; doi:10.1016/j.ebiom.2023.104846)
Supplement: Supplementary Table S10 [file mmc10.xlsx]

## Sheet: Sheet1
	Supplementary Table 10. Identified differentially expressed genes between CSCC and CAde of different T cell clusters
	Gene	p_val	avg_log2FC	pct.1	pct.2	p_val_adj	cluster
	AOAH	0	1.46784	0.827	0.432	0	T_CD8+
	DTHD1	6.46284e-256	1.67927	0.452	0.117	2.0398e-251	T_CD8+
	ARHGAP26	1.36768e-139	0.830562	0.769	0.581	4.31668e-135	T_CD8+
	PITPNC1	1.12822e-106	0.632058	0.88	0.764	3.56088e-102	T_CD8+
	AC243829.1	3.81219e-106	1.03682	0.306	0.112	1.2032e-101	T_CD8+
	THEMIS	3.4489e-94	0.675768	0.758	0.564	1.08854e-89	T_CD8+
	PPP2R2B	3.18146e-86	0.769724	0.554	0.337	1.00413e-81	T_CD8+
	NFATC2	2.15917e-81	0.732926	0.69	0.553	6.81476e-77	T_CD8+
	TC2N	2.03098e-78	0.705734	0.634	0.447	6.41019e-74	T_CD8+
	SAMD3	1.99479e-76	0.664592	0.626	0.437	6.29596e-72	T_CD8+
	SLAMF7	3.05946e-75	0.810116	0.206	0.068	9.65628e-71	T_CD8+
	SYNE1	3.11785e-74	0.770903	0.649	0.522	9.84057e-70	T_CD8+
	AGAP1	1.24273e-70	1.15853	0.301	0.147	3.92229e-66	T_CD8+
	EPHA1-AS1	4.11291e-68	0.914489	0.295	0.137	1.29812e-63	T_CD8+
	LGR6	5.87449e-67	0.669834	0.105	0.017	1.85411e-62	T_CD8+
	PPP2R5C	5.62115e-63	0.577153	0.763	0.676	1.77415e-58	T_CD8+
	PECAM1	2.44909e-56	0.786925	0.215	0.09	7.72983e-52	T_CD8+
	MCOLN2	2.94361e-54	0.814477	0.321	0.178	9.29062e-50	T_CD8+
	CD8A	5.31493e-53	0.726023	0.19	0.077	1.6775e-48	T_CD8+
	CD8B	1.35133e-52	0.642662	0.184	0.072	4.26507e-48	T_CD8+
	ZEB2	4.19842e-52	0.686606	0.461	0.305	1.3251e-47	T_CD8+
	ST8SIA1	4.4777e-52	0.644976	0.499	0.339	1.41325e-47	T_CD8+
	SFMBT2	6.30775e-51	0.492044	0.731	0.613	1.99085e-46	T_CD8+
	AF165147.1	1.06835e-50	0.645547	0.448	0.292	3.37193e-46	T_CD8+
	IFNG-AS1	1.66651e-49	1.12854	0.288	0.157	5.25983e-45	T_CD8+
	ATXN1	6.1435e-47	0.374075	0.882	0.844	1.93901e-42	T_CD8+
	AUTS2	5.23968e-43	0.471065	0.463	0.313	1.65375e-38	T_CD8+
	A2M-AS1	7.30169e-43	0.544256	0.107	0.032	2.30456e-38	T_CD8+
	KLRG1	2.72376e-42	0.682334	0.19	0.086	8.59673e-38	T_CD8+
	PTPRC	4.8083e-42	0.327968	0.923	0.928	1.5176e-37	T_CD8+
	ARAP2	1.52864e-41	0.454671	0.693	0.615	4.8247e-37	T_CD8+
	ASAP1	2.64139e-41	0.599198	0.551	0.446	8.33675e-37	T_CD8+
	MIAT	6.60601e-41	0.674427	0.35	0.223	2.08499e-36	T_CD8+
	MSC-AS1	7.65737e-41	0.681235	0.237	0.122	2.41682e-36	T_CD8+
	PIP4K2A	1.18597e-39	0.400232	0.835	0.798	3.74316e-35	T_CD8+
	CDC42SE2	1.20586e-38	0.365359	0.841	0.813	3.80593e-34	T_CD8+
	PARP8	1.78689e-38	0.404317	0.798	0.727	5.63977e-34	T_CD8+
	TNIP3	1.34928e-37	0.7365	0.267	0.155	4.25859e-33	T_CD8+
	CRTAM	1.74311e-37	0.657961	0.138	0.055	5.5016e-33	T_CD8+
	EPHA4	7.36475e-37	0.640627	0.201	0.099	2.32446e-32	T_CD8+
	PRKCB	3.23645e-36	0.411657	0.702	0.609	1.02149e-31	T_CD8+
	EOMES	1.02402e-35	0.515886	0.114	0.041	3.232e-31	T_CD8+
	SLC4A4	1.05827e-34	0.601903	0.163	0.075	3.34011e-30	T_CD8+
	PRR5L	2.02847e-34	0.629874	0.305	0.191	6.40224e-30	T_CD8+
	APMAP	6.28588e-34	0.626583	0.253	0.149	1.98395e-29	T_CD8+
	TPRG1	2.19635e-33	0.549183	0.227	0.123	6.93213e-29	T_CD8+
	NAA50	1.67382e-32	0.650968	0.366	0.259	5.28291e-28	T_CD8+
	ZFYVE28	9.72206e-31	0.5394	0.6	0.516	3.06848e-26	T_CD8+
	ATP8A1	1.40221e-30	0.433567	0.644	0.572	4.42566e-26	T_CD8+
	MVB12B	3.19376e-30	0.528248	0.4	0.285	1.00801e-25	T_CD8+
	FYN	5.94371e-30	0.322733	0.912	0.903	1.87595e-25	T_CD8+
	AGTPBP1	2.35728e-29	0.573791	0.382	0.28	7.44004e-25	T_CD8+
	PPP1R16B	4.15522e-29	0.420214	0.763	0.714	1.31147e-24	T_CD8+
	ARHGAP35	7.1869e-29	0.514318	0.54	0.455	2.26833e-24	T_CD8+
	JAKMIP2	5.91072e-28	0.594913	0.233	0.139	1.86554e-23	T_CD8+
	APBA2	3.91452e-27	0.589229	0.328	0.227	1.2355e-22	T_CD8+
	RNF19A	1.24327e-26	0.503063	0.603	0.541	3.924e-22	T_CD8+
	CBLB	8.09697e-26	0.317296	0.804	0.769	2.55557e-21	T_CD8+
	KLRK1	8.72317e-26	0.42212	0.347	0.237	2.75321e-21	T_CD8+
	TRGC2	1.18833e-25	0.466865	0.26	0.164	3.7506e-21	T_CD8+
	UTRN	2.89397e-25	0.26987	0.834	0.809	9.13395e-21	T_CD8+
	TGFBR2	4.8126e-24	0.476627	0.525	0.441	1.51895e-19	T_CD8+
	CST7	6.5505e-24	0.432799	0.105	0.046	2.06747e-19	T_CD8+
	LYST	7.57746e-24	0.55538	0.548	0.488	2.3916e-19	T_CD8+
	GAB3	2.9436e-22	0.480829	0.267	0.18	9.29058e-18	T_CD8+
	SLF1	3.5493e-22	0.506345	0.323	0.233	1.12023e-17	T_CD8+
	SNTB1	6.81178e-22	0.449676	0.398	0.3	2.14993e-17	T_CD8+
	ATM	7.11303e-22	0.385056	0.609	0.545	2.24501e-17	T_CD8+
	MBP	2.62976e-21	0.379626	0.606	0.545	8.30005e-17	T_CD8+
	NEK7	3.05787e-21	0.483422	0.592	0.54	9.65125e-17	T_CD8+
	PLCG2	4.21981e-21	0.359971	0.259	0.169	1.33186e-16	T_CD8+
	PLEK	5.56327e-21	0.387246	0.104	0.048	1.75588e-16	T_CD8+
	CD44	5.91556e-21	0.31759	0.698	0.652	1.86707e-16	T_CD8+
	KLHDC4	6.49584e-21	0.525005	0.325	0.243	2.05022e-16	T_CD8+
	KIAA1671	3.83386e-20	0.46757	0.305	0.219	1.21004e-15	T_CD8+
	TRAT1	4.2767e-20	0.466051	0.195	0.121	1.34981e-15	T_CD8+
	ITGA1	5.6246e-20	0.454846	0.423	0.33	1.77524e-15	T_CD8+
	C1orf21	6.88849e-20	0.473224	0.17	0.1	2.17415e-15	T_CD8+
	CCL5	3.70286e-19	0.427484	0.213	0.137	1.1687e-14	T_CD8+
	STK17A	4.11137e-19	0.351927	0.583	0.525	1.29763e-14	T_CD8+
	AC006369.1	5.92088e-19	0.435578	0.267	0.184	1.86875e-14	T_CD8+
	YBX3	2.0121e-18	0.406963	0.117	0.061	6.35059e-14	T_CD8+
	CLDND1	5.23171e-18	0.553758	0.262	0.191	1.65123e-13	T_CD8+
	GRAP2	9.4756e-18	0.404074	0.537	0.47	2.99069e-13	T_CD8+
	COTL1	1.16572e-17	0.484427	0.271	0.195	3.67926e-13	T_CD8+
	DUSP2	1.25291e-17	0.498063	0.146	0.086	3.95444e-13	T_CD8+
	CDHR3	1.61181e-17	0.478073	0.122	0.066	5.08721e-13	T_CD8+
	SLAMF6	2.03918e-17	0.485484	0.312	0.238	6.43605e-13	T_CD8+
	USP28	6.06057e-17	0.405646	0.169	0.105	1.91284e-12	T_CD8+
	PYHIN1	7.68564e-17	0.490149	0.439	0.373	2.42574e-12	T_CD8+
	IQGAP2	1.4259e-16	0.29488	0.66	0.601	4.50041e-12	T_CD8+
	AKNA	8.61065e-16	0.40862	0.55	0.505	2.71769e-11	T_CD8+
	GGA2	1.14693e-15	0.446503	0.31	0.241	3.61995e-11	T_CD8+
	KIAA0825	1.21388e-15	0.52498	0.302	0.229	3.83125e-11	T_CD8+
	CMC1	2.23107e-15	0.466084	0.28	0.211	7.0417e-11	T_CD8+
	NIN	1.21702e-14	0.380529	0.425	0.359	3.84115e-10	T_CD8+
	PTP4A2	1.38972e-14	0.423193	0.28	0.214	4.38623e-10	T_CD8+
	CLEC2B	1.55431e-14	0.413209	0.297	0.227	4.90572e-10	T_CD8+
	GTDC1	3.84298e-14	0.343188	0.474	0.403	1.21292e-09	T_CD8+
	WNK1	4.48645e-14	0.279895	0.655	0.621	1.41601e-09	T_CD8+
	PLXDC1	7.72784e-14	0.362269	0.109	0.062	2.43906e-09	T_CD8+
	LINC00861	1.15025e-13	0.393397	0.219	0.155	3.63043e-09	T_CD8+
	CEMIP2	2.63066e-13	0.516659	0.438	0.391	8.30289e-09	T_CD8+
	CXCR4	4.36926e-13	0.356753	0.24	0.175	1.37902e-08	T_CD8+
	MLLT3	5.40244e-13	0.482181	0.61	0.584	1.70512e-08	T_CD8+
	ITGAL	7.78556e-13	0.292457	0.535	0.491	2.45728e-08	T_CD8+
	PIK3R1	8.53712e-13	0.531228	0.463	0.417	2.69449e-08	T_CD8+
	SLC38A1	1.13471e-12	0.307203	0.64	0.619	3.58136e-08	T_CD8+
	USP25	1.66801e-12	0.3534	0.552	0.526	5.26458e-08	T_CD8+
	E2F3	3.56789e-12	0.410871	0.206	0.149	1.1261e-07	T_CD8+
	C5orf56	4.66059e-12	0.336055	0.452	0.397	1.47097e-07	T_CD8+
	NLRC5	4.79074e-12	0.269163	0.582	0.54	1.51205e-07	T_CD8+
	WIPF1	5.71031e-12	0.276464	0.65	0.634	1.80229e-07	T_CD8+
	HNRNPLL	1.41404e-11	0.403981	0.416	0.364	4.46298e-07	T_CD8+
	CLIP4	1.49385e-11	0.356507	0.29	0.229	4.71488e-07	T_CD8+
	PDGFD	1.62899e-11	0.34481	0.117	0.072	5.14141e-07	T_CD8+
	CCSER2	1.84428e-11	0.31004	0.577	0.542	5.8209e-07	T_CD8+
	BICDL1	2.75303e-11	0.364742	0.397	0.339	8.68913e-07	T_CD8+
	RAB27A	3.74984e-11	0.300745	0.507	0.461	1.18352e-06	T_CD8+
	FCRL3	3.81717e-11	0.363365	0.123	0.078	1.20477e-06	T_CD8+
	GIMAP4	5.44746e-11	0.269584	0.111	0.069	1.71933e-06	T_CD8+
	MAN2A1	5.60991e-11	0.376485	0.46	0.419	1.7706e-06	T_CD8+
	FRMD4A	7.06574e-11	0.399054	0.177	0.126	2.23009e-06	T_CD8+
	ARRDC5	7.40722e-11	0.307881	0.132	0.087	2.33787e-06	T_CD8+
	TBCD	1.06549e-10	0.32444	0.475	0.429	3.36291e-06	T_CD8+
	UBL3	1.46856e-10	0.395781	0.32	0.268	4.63506e-06	T_CD8+
	ATF7IP	2.42911e-10	0.308832	0.63	0.622	7.66677e-06	T_CD8+
	BTN3A1	3.43639e-10	0.341618	0.358	0.306	1.08459e-05	T_CD8+
	SIK3	4.43008e-10	0.290815	0.768	0.775	1.39822e-05	T_CD8+
	CATSPERB	5.28301e-10	0.348777	0.203	0.152	1.66742e-05	T_CD8+
	USP24	7.62867e-10	0.342829	0.452	0.409	2.40776e-05	T_CD8+
	PIK3AP1	1.09956e-09	0.368821	0.163	0.117	3.47042e-05	T_CD8+
	GPR174	1.1609e-09	0.363281	0.384	0.339	3.66402e-05	T_CD8+
	IKZF3	2.35614e-09	0.250286	0.525	0.473	7.43644e-05	T_CD8+
	AC016074.2	2.47386e-09	0.414825	0.112	0.073	7.80799e-05	T_CD8+
	GALNT11	3.25835e-09	0.374593	0.276	0.228	0.00010284	T_CD8+
	LPCAT1	3.91601e-09	0.328701	0.157	0.113	0.000123597	T_CD8+
	ARHGAP25	3.97447e-09	0.30331	0.497	0.458	0.000125442	T_CD8+
	LCP1	4.68324e-09	0.314071	0.414	0.373	0.000147812	T_CD8+
	AL392086.3	8.65027e-09	0.255568	0.108	0.071	0.00027302	T_CD8+
	IL15	9.13413e-09	0.33202	0.125	0.085	0.000288291	T_CD8+
	FAM160B1	1.35439e-08	0.320176	0.203	0.157	0.000427474	T_CD8+
	KDM7A	1.51245e-08	0.350915	0.327	0.281	0.000477361	T_CD8+
	P2RY8	1.94031e-08	0.264732	0.293	0.238	0.0006124	T_CD8+
	DNAJB6	2.05136e-08	0.311212	0.424	0.384	0.000647449	T_CD8+
	KIF21A	2.13942e-08	0.329057	0.228	0.182	0.000675244	T_CD8+
	MCUB	2.41251e-08	0.310983	0.322	0.272	0.000761437	T_CD8+
	ITGA5	2.44356e-08	0.250425	0.116	0.078	0.000771237	T_CD8+
	HLA-DPB1	2.45504e-08	0.309235	0.147	0.106	0.000774859	T_CD8+
	SLFN11	3.57397e-08	0.283109	0.141	0.102	0.00112802	T_CD8+
	PLCXD2	5.3939e-08	0.338402	0.146	0.106	0.00170242	T_CD8+
	PLXNC1	5.65203e-08	0.339452	0.186	0.143	0.00178389	T_CD8+
	PCAT1	2.38488e-07	0.290461	0.206	0.162	0.00752715	T_CD8+
	RBL2	3.75429e-07	0.309378	0.482	0.466	0.0118493	T_CD8+
	TBC1D2B	5.8896e-07	0.356477	0.389	0.356	0.0185887	T_CD8+
	PRKACB	7.31117e-07	0.340157	0.387	0.358	0.0230755	T_CD8+
	BTN3A2	8.09725e-07	0.305929	0.286	0.246	0.0255565	T_CD8+
	AP3S1	8.28725e-07	0.302027	0.128	0.094	0.0261562	T_CD8+
	ERN1	8.41673e-07	0.262902	0.277	0.232	0.0265649	T_CD8+
	CD84	1.1169e-06	0.298966	0.209	0.172	0.0352515	T_CD8+
	TRPC4AP	1.16544e-06	0.31924	0.403	0.376	0.0367837	T_CD8+
	CNOT6L	1.34605e-06	0.251065	0.65	0.639	0.0424839	T_CD8+
	LINC00649	1.44405e-06	0.270296	0.215	0.174	0.0455772	T_CD8+
	IL7R	0	1.85021	0.624	0.173	0	T_naive
	BTBD11	6.71006e-222	1.87965	0.384	0.085	2.11783e-217	T_naive
	ANK3	6.31457e-190	1.47061	0.695	0.383	1.993e-185	T_naive
	RASGRF2	6.79727e-170	1.38059	0.319	0.072	2.14535e-165	T_naive
	SERINC5	2.38353e-168	1.30933	0.609	0.31	7.5229e-164	T_naive
	NR3C2	3.02253e-159	1.34331	0.437	0.152	9.5397e-155	T_naive
	BACH2	2.16372e-145	1.33319	0.533	0.238	6.82912e-141	T_naive
	RORA	8.66173e-145	1.06907	0.792	0.565	2.73382e-140	T_naive
	DPP4	6.23333e-127	1.09745	0.206	0.037	1.96736e-122	T_naive
	ADAM19	1.64872e-119	1.20102	0.493	0.235	5.2037e-115	T_naive
	SLCO3A1	2.45361e-119	1.10574	0.447	0.189	7.74408e-115	T_naive
	CAMK4	3.7816e-111	0.801512	0.806	0.558	1.19355e-106	T_naive
	LEF1	3.77344e-104	1.02042	0.338	0.12	1.19097e-99	T_naive
	ARHGAP15	8.59275e-104	0.644567	0.943	0.886	2.71204e-99	T_naive
	CHD7	1.61073e-94	0.97699	0.283	0.096	5.08379e-90	T_naive
	MGAT5	8.62762e-94	0.786816	0.751	0.536	2.72305e-89	T_naive
	CDC14A	2.42936e-86	0.889509	0.644	0.427	7.66755e-82	T_naive
	TRABD2A	3.96857e-86	0.779232	0.129	0.02	1.25256e-81	T_naive
	TCF7	3.47723e-82	0.883436	0.355	0.154	1.09748e-77	T_naive
	EML4	5.38007e-82	0.627702	0.894	0.766	1.69806e-77	T_naive
	CD226	2.56151e-76	0.786792	0.413	0.204	8.08462e-72	T_naive
	CYTH1	1.33972e-75	0.643996	0.816	0.66	4.22843e-71	T_naive
	PRKCA	2.84024e-75	0.853674	0.521	0.3	8.96436e-71	T_naive
	CCND3	1.79703e-74	0.749195	0.699	0.523	5.67177e-70	T_naive
	ETV6	3.66903e-70	0.788532	0.665	0.475	1.15802e-65	T_naive
	PTPN13	4.07719e-70	1.17691	0.194	0.062	1.28684e-65	T_naive
	CD6	2.91595e-69	0.732367	0.554	0.343	9.20331e-65	T_naive
	MGAT4A	3.54355e-68	0.784806	0.547	0.345	1.11842e-63	T_naive
	SPON1	1.86348e-63	0.851823	0.116	0.023	5.88152e-59	T_naive
	KCNQ1	2.97334e-63	0.733261	0.175	0.053	9.38446e-59	T_naive
	FKBP5	1.10208e-62	0.847689	0.392	0.21	3.47837e-58	T_naive
	AKT3	1.65671e-59	0.612614	0.692	0.5	5.22892e-55	T_naive
	AC139720.1	5.54949e-58	0.973034	0.152	0.045	1.75153e-53	T_naive
	SMAD3	5.9115e-58	0.706445	0.522	0.33	1.86579e-53	T_naive
	MCUB	7.0832e-58	0.71116	0.431	0.244	2.2356e-53	T_naive
	CAMK1D	2.67435e-56	0.625848	0.657	0.476	8.44079e-52	T_naive
	PCAT1	1.05108e-55	0.961919	0.295	0.14	3.31741e-51	T_naive
	SSBP2	1.31703e-54	0.747606	0.404	0.232	4.15683e-50	T_naive
	DOCK9	3.76924e-54	0.661807	0.541	0.36	1.18965e-49	T_naive
	FOXP1	5.93318e-54	0.520201	0.868	0.772	1.87263e-49	T_naive
	P2RY8	1.86702e-53	0.796592	0.387	0.216	5.8927e-49	T_naive
	TNFAIP8	8.19898e-52	0.569537	0.727	0.58	2.58776e-47	T_naive
	CCR6	6.18519e-50	0.579077	0.111	0.027	1.95217e-45	T_naive
	TC2N	9.87887e-50	0.565988	0.643	0.471	3.11797e-45	T_naive
	AC119396.1	1.2453e-49	0.63449	0.14	0.042	3.93041e-45	T_naive
	UST	7.80556e-49	0.719528	0.348	0.189	2.46359e-44	T_naive
	MPP7	9.80969e-49	0.721412	0.376	0.214	3.09614e-44	T_naive
	LRIG1	2.61746e-48	0.82744	0.355	0.199	8.26122e-44	T_naive
	PLCB1	2.54812e-47	0.823774	0.465	0.306	8.04238e-43	T_naive
	FAAH2	3.91608e-47	0.832514	0.273	0.134	1.23599e-42	T_naive
	ANTXR2	1.77309e-46	0.627016	0.305	0.157	5.59622e-42	T_naive
	FRY	1.38808e-44	0.729209	0.123	0.037	4.38104e-40	T_naive
	SPOCK2	5.8715e-44	0.638198	0.421	0.262	1.85316e-39	T_naive
	BCL11B	7.78132e-44	0.467486	0.815	0.692	2.45594e-39	T_naive
	FMN1	5.30646e-43	0.813469	0.232	0.11	1.67482e-38	T_naive
	TBXAS1	8.78849e-43	0.690324	0.191	0.08	2.77382e-38	T_naive
	CD4	4.59417e-42	0.560346	0.167	0.064	1.45001e-37	T_naive
	INPP4B	9.99037e-42	0.479891	0.785	0.657	3.15316e-37	T_naive
	CMTM8	2.54628e-40	0.865625	0.155	0.06	8.03656e-36	T_naive
	PDE3B	3.22036e-40	0.588748	0.664	0.519	1.01641e-35	T_naive
	ELMO1	5.82721e-40	0.435573	0.81	0.713	1.83918e-35	T_naive
	FAM241A	1.94267e-38	0.587978	0.132	0.047	6.13144e-34	T_naive
	TMEM131L	4.33199e-38	0.563416	0.588	0.444	1.36726e-33	T_naive
	CERK	2.14805e-37	0.622387	0.314	0.181	6.77967e-33	T_naive
	SVIL	1.97867e-36	0.713234	0.194	0.09	6.24507e-32	T_naive
	TNFRSF25	2.90992e-36	0.488717	0.16	0.065	9.1843e-32	T_naive
	DGKA	5.73814e-36	0.522215	0.361	0.221	1.81107e-31	T_naive
	PAG1	3.20857e-35	0.510064	0.64	0.506	1.01269e-30	T_naive
	ATP2B1	2.04065e-34	0.590132	0.448	0.305	6.44071e-30	T_naive
	SLC2A3	7.33075e-34	0.60804	0.418	0.279	2.31373e-29	T_naive
	ATF7IP2	1.54398e-33	0.629109	0.388	0.256	4.8731e-29	T_naive
	ADAM12	2.20466e-33	0.925226	0.115	0.041	6.95836e-29	T_naive
	RASGRP2	2.84019e-33	0.436597	0.124	0.046	8.96421e-29	T_naive
	ERN1	3.31455e-33	0.642741	0.346	0.217	1.04614e-28	T_naive
	PRKN	4.6361e-32	0.741218	0.184	0.089	1.46325e-27	T_naive
	DISC1	7.74268e-32	0.61698	0.301	0.18	2.44374e-27	T_naive
	HIVEP2	5.0652e-31	0.495291	0.662	0.551	1.59868e-26	T_naive
	CD28	7.76051e-31	0.502496	0.3	0.177	2.44937e-26	T_naive
	AAK1	8.67559e-31	0.423971	0.728	0.633	2.73819e-26	T_naive
	GPR183	8.87116e-31	0.573406	0.154	0.068	2.79992e-26	T_naive
	TTC39C	1.48847e-30	0.441581	0.676	0.562	4.69791e-26	T_naive
	MAP4K4	1.44854e-29	0.467014	0.567	0.437	4.57188e-25	T_naive
	RBMS1	5.15293e-29	0.55121	0.574	0.464	1.62637e-24	T_naive
	RASA3	5.60265e-29	0.56819	0.496	0.368	1.76831e-24	T_naive
	MFHAS1	7.7945e-29	0.610412	0.301	0.186	2.4601e-24	T_naive
	ITPKB	5.0314e-28	0.578061	0.507	0.383	1.58801e-23	T_naive
	SARAF	1.43811e-27	0.56284	0.476	0.361	4.53897e-23	T_naive
	ZSWIM5	2.35787e-27	0.545215	0.139	0.061	7.4419e-23	T_naive
	PATJ	6.29832e-27	0.457494	0.488	0.363	1.98788e-22	T_naive
	RIPOR2	7.54253e-27	0.415926	0.705	0.594	2.38057e-22	T_naive
	RASSF3	8.65767e-27	0.536266	0.461	0.334	2.73254e-22	T_naive
	PFKFB3	1.59796e-26	0.636064	0.326	0.216	5.04349e-22	T_naive
	ZC3HAV1	1.81172e-26	0.476975	0.614	0.512	5.71815e-22	T_naive
	LINC00243	2.9179e-26	0.476597	0.197	0.104	9.20948e-22	T_naive
	DHRS3	3.57917e-26	0.456845	0.205	0.11	1.12966e-21	T_naive
	NEO1	4.50245e-26	0.470108	0.125	0.054	1.42106e-21	T_naive
	MYO1D	5.72384e-26	0.582184	0.307	0.196	1.80656e-21	T_naive
	SFMBT1	1.15869e-25	0.514393	0.278	0.171	3.65704e-21	T_naive
	DOCK10	2.39104e-25	0.345397	0.796	0.723	7.54659e-21	T_naive
	NELL2	3.66839e-25	0.666495	0.402	0.287	1.15782e-20	T_naive
	LEPROTL1	1.24612e-24	0.494418	0.369	0.252	3.93302e-20	T_naive
	MAGI3	1.49425e-24	0.736641	0.164	0.084	4.71616e-20	T_naive
	TNFSF8	2.71707e-24	0.483773	0.122	0.054	8.57561e-20	T_naive
	RUNX1	2.87093e-24	0.368272	0.813	0.75	9.06123e-20	T_naive
	SLAMF1	3.15232e-24	0.448673	0.274	0.17	9.94935e-20	T_naive
	CUX1	4.59268e-24	0.422436	0.481	0.362	1.44954e-19	T_naive
	ESYT2	5.24816e-24	0.375362	0.589	0.464	1.65642e-19	T_naive
	DIPK1A	8.71008e-24	0.497867	0.379	0.266	2.74908e-19	T_naive
	PELI2	1.93147e-23	0.619846	0.141	0.069	6.09612e-19	T_naive
	PCNX1	2.93976e-23	0.324822	0.714	0.617	9.27846e-19	T_naive
	AC233976.1	3.13915e-23	0.492544	0.122	0.055	9.90778e-19	T_naive
	RUNX2	3.38057e-23	0.488628	0.426	0.311	1.06697e-18	T_naive
	USP36	1.07127e-22	0.531595	0.409	0.298	3.38114e-18	T_naive
	PRKCQ-AS1	1.2949e-22	0.466785	0.15	0.076	4.08697e-18	T_naive
	DIRC3	1.59881e-22	0.646275	0.128	0.06	5.04617e-18	T_naive
	ARHGEF18	2.54127e-22	0.539994	0.299	0.2	8.02075e-18	T_naive
	IKZF1	3.56251e-22	0.313853	0.812	0.747	1.1244e-17	T_naive
	ADARB1	7.56431e-22	0.435261	0.376	0.266	2.38745e-17	T_naive
	TESPA1	9.28301e-22	0.444625	0.214	0.126	2.9299e-17	T_naive
	SORL1	9.58141e-22	0.362267	0.446	0.33	3.02408e-17	T_naive
	MAP3K4	1.52122e-21	0.543854	0.307	0.208	4.80128e-17	T_naive
	ANKRD12	1.88849e-21	0.33834	0.799	0.735	5.96044e-17	T_naive
	MAN1C1	4.3415e-21	0.47442	0.325	0.222	1.37027e-16	T_naive
	SMAP2	4.93298e-21	0.405301	0.456	0.345	1.55695e-16	T_naive
	FBXO34	6.16472e-21	0.505999	0.393	0.288	1.94571e-16	T_naive
	RNF149	6.7471e-21	0.399957	0.556	0.449	2.12952e-16	T_naive
	CD5	8.7868e-21	0.463858	0.184	0.104	2.77329e-16	T_naive
	SATB1-AS1	9.09491e-21	0.44363	0.119	0.056	2.87054e-16	T_naive
	IMMP2L	9.09528e-21	0.463391	0.574	0.477	2.87065e-16	T_naive
	PPARG	1.26748e-20	0.650944	0.109	0.049	4.00043e-16	T_naive
	TNIK	1.74172e-20	0.393511	0.671	0.565	5.49721e-16	T_naive
	CRYBG1	2.4438e-20	0.454636	0.35	0.25	7.71314e-16	T_naive
	SEPTIN6	4.17898e-20	0.364402	0.642	0.546	1.31897e-15	T_naive
	ITGA6	7.78183e-20	0.437398	0.205	0.122	2.4561e-15	T_naive
	PLAC8	9.16456e-20	0.341195	0.103	0.046	2.89252e-15	T_naive
	KIAA1324L	1.02118e-19	0.480835	0.103	0.046	3.22306e-15	T_naive
	NCK2	1.22419e-19	0.322666	0.596	0.489	3.86379e-15	T_naive
	GNAQ	2.08096e-19	0.430071	0.428	0.323	6.56792e-15	T_naive
	RASSF2	3.38474e-19	0.399805	0.167	0.093	1.06829e-14	T_naive
	PLXND1	4.32394e-19	0.296323	0.122	0.059	1.36472e-14	T_naive
	SBF2	4.88292e-19	0.502728	0.325	0.229	1.54115e-14	T_naive
	DUSP16	5.43159e-19	0.364276	0.515	0.403	1.71432e-14	T_naive
	TANC2	1.95033e-18	0.47961	0.258	0.171	6.15563e-14	T_naive
	OSBPL8	2.24344e-18	0.405458	0.552	0.466	7.08073e-14	T_naive
	ACVR2A	2.28444e-18	0.437146	0.109	0.052	7.21016e-14	T_naive
	ST6GAL1	2.9366e-18	0.337622	0.608	0.516	9.26851e-14	T_naive
	TMEM63A	5.88304e-18	0.38479	0.244	0.158	1.85681e-13	T_naive
	PABPC1	7.0273e-18	0.481442	0.505	0.412	2.21796e-13	T_naive
	FAM107B	1.12559e-17	0.473617	0.461	0.37	3.55258e-13	T_naive
	TMEM123	1.16674e-17	0.426511	0.196	0.12	3.68245e-13	T_naive
	TSC22D3	1.60699e-17	0.415498	0.131	0.069	5.07198e-13	T_naive
	NFATC1	2.25533e-17	0.46467	0.243	0.16	7.11826e-13	T_naive
	HECA	2.52056e-17	0.447251	0.312	0.224	7.9554e-13	T_naive
	PRKX	2.85465e-17	0.415595	0.478	0.383	9.00985e-13	T_naive
	BAZ1A	3.16319e-17	0.367672	0.45	0.355	9.98366e-13	T_naive
	TAFA1	3.24838e-17	0.532388	0.155	0.087	1.02525e-12	T_naive
	USP3	3.67969e-17	0.393173	0.532	0.447	1.16138e-12	T_naive
	LPIN2	3.88707e-17	0.382547	0.41	0.315	1.22684e-12	T_naive
	EMB	4.39179e-17	0.361997	0.594	0.514	1.38614e-12	T_naive
	AP3M2	5.37166e-17	0.421173	0.115	0.059	1.6954e-12	T_naive
	PTPRM	7.81771e-17	0.487368	0.28	0.194	2.46743e-12	T_naive
	IL6R	9.14918e-17	0.344949	0.114	0.058	2.88767e-12	T_naive
	TMEM71	1.03731e-16	0.381108	0.186	0.113	3.27397e-12	T_naive
	RETREG1	1.73386e-16	0.35589	0.265	0.178	5.4724e-12	T_naive
	PDE8A	1.79789e-16	0.450548	0.265	0.182	5.6745e-12	T_naive
	LRRC8C	2.14278e-16	0.38104	0.365	0.273	6.76303e-12	T_naive
	PBX4	2.52661e-16	0.309951	0.306	0.212	7.97449e-12	T_naive
	ANXA1	3.40556e-16	0.51768	0.317	0.23	1.07486e-11	T_naive
	PTGER4	4.84219e-16	0.419811	0.14	0.079	1.52829e-11	T_naive
	PVT1	5.69167e-16	0.251909	0.538	0.429	1.79641e-11	T_naive
	CXCR4	8.43328e-16	0.385839	0.261	0.178	2.66171e-11	T_naive
	SLC7A6	1.28912e-15	0.339854	0.264	0.181	4.06873e-11	T_naive
	AC006369.1	1.38759e-15	0.384561	0.277	0.192	4.37951e-11	T_naive
	LTB	1.47099e-15	0.298229	0.112	0.057	4.64275e-11	T_naive
	ARHGAP5	1.47666e-15	0.458991	0.234	0.157	4.66064e-11	T_naive
	CD44	1.78256e-15	0.268558	0.731	0.648	5.62612e-11	T_naive
	ZNF609	4.02754e-15	0.334274	0.536	0.445	1.27117e-10	T_naive
	ICOS	4.42671e-15	0.497993	0.341	0.254	1.39716e-10	T_naive
	HPCAL1	4.90901e-15	0.369025	0.295	0.209	1.54938e-10	T_naive
	TRAT1	1.17297e-14	0.342331	0.202	0.129	3.70214e-10	T_naive
	SEPTIN9	1.25904e-14	0.313051	0.588	0.505	3.97377e-10	T_naive
	SESN3	1.89924e-14	0.675912	0.241	0.17	5.99439e-10	T_naive
	HHAT	2.77881e-14	0.341409	0.129	0.072	8.77047e-10	T_naive
	DSE	3.00887e-14	0.332799	0.126	0.07	9.49661e-10	T_naive
	MYBL1	4.33616e-14	0.442331	0.241	0.166	1.36858e-09	T_naive
	RAPGEF6	4.4862e-14	0.319912	0.617	0.538	1.41593e-09	T_naive
	MAML2	4.92416e-14	0.291187	0.765	0.708	1.55416e-09	T_naive
	RNASET2	6.52646e-14	0.417971	0.218	0.148	2.05988e-09	T_naive
	HIPK2	7.7724e-14	0.319468	0.279	0.2	2.45313e-09	T_naive
	EPB41	8.13878e-14	0.280598	0.62	0.544	2.56876e-09	T_naive
	SNX25	1.31382e-13	0.350786	0.266	0.188	4.14667e-09	T_naive
	RCAN3	1.359e-13	0.378971	0.236	0.163	4.28928e-09	T_naive
	CYTIP	1.4973e-13	0.307018	0.556	0.471	4.72579e-09	T_naive
	SLC39A8	1.59202e-13	0.342187	0.14	0.083	5.02472e-09	T_naive
	AC016831.7	2.5344e-13	0.376454	0.336	0.256	7.99907e-09	T_naive
	PPP1CB	3.09409e-13	0.367396	0.451	0.372	9.76556e-09	T_naive
	ABCC1	3.15273e-13	0.357316	0.509	0.429	9.95065e-09	T_naive
	PBXIP1	3.32595e-13	0.377155	0.19	0.125	1.04973e-08	T_naive
	STK38	3.81895e-13	0.334279	0.433	0.351	1.20534e-08	T_naive
	SAMD12	4.53955e-13	0.44634	0.223	0.154	1.43277e-08	T_naive
	KIF5C	4.55802e-13	0.355973	0.121	0.069	1.4386e-08	T_naive
	NMRK1	9.60377e-13	0.277378	0.141	0.085	3.03114e-08	T_naive
	ULK4	1.14419e-12	0.374079	0.355	0.278	3.6113e-08	T_naive
	ODF2L	1.16161e-12	0.325445	0.347	0.269	3.66627e-08	T_naive
	THEM4	1.25563e-12	0.298096	0.132	0.078	3.96301e-08	T_naive
	ITGA4	1.96279e-12	0.294341	0.642	0.567	6.19495e-08	T_naive
	SHISAL2A	1.97686e-12	0.309624	0.149	0.092	6.23936e-08	T_naive
	MPZL3	2.31202e-12	0.344264	0.226	0.157	7.29721e-08	T_naive
	WWP1	2.8388e-12	0.291066	0.457	0.378	8.95981e-08	T_naive
	FAM102A	3.23431e-12	0.306414	0.294	0.218	1.02081e-07	T_naive
	GPRIN3	3.50928e-12	0.279066	0.624	0.548	1.1076e-07	T_naive
	GALNT10	3.77047e-12	0.364507	0.406	0.333	1.19004e-07	T_naive
	PLCL2	3.92527e-12	0.287965	0.573	0.491	1.23889e-07	T_naive
	PRKCE	4.05724e-12	0.278404	0.325	0.246	1.28055e-07	T_naive
	TLE4	5.15187e-12	0.349593	0.257	0.185	1.62603e-07	T_naive
	AHNAK	5.73612e-12	0.389464	0.388	0.317	1.81043e-07	T_naive
	ARNTL	7.46286e-12	0.308118	0.332	0.255	2.35543e-07	T_naive
	CCNH	8.6803e-12	0.318593	0.401	0.326	2.73968e-07	T_naive
	KAT6A	9.10585e-12	0.269405	0.658	0.597	2.87399e-07	T_naive
	SKI	1.07898e-11	0.304992	0.499	0.423	3.40546e-07	T_naive
	ELK3	1.10373e-11	0.308558	0.162	0.105	3.48358e-07	T_naive
	RNF157	1.81648e-11	0.36286	0.135	0.083	5.73318e-07	T_naive
	TMEM116	1.99993e-11	0.250697	0.152	0.096	6.31218e-07	T_naive
	MAP3K5	5.24188e-11	0.275508	0.598	0.529	1.65444e-06	T_naive
	PDCD4	7.84744e-11	0.257076	0.589	0.507	2.47681e-06	T_naive
	CNST	8.77941e-11	0.295117	0.299	0.229	2.77096e-06	T_naive
	FAM117B	1.31176e-10	0.358952	0.124	0.077	4.14018e-06	T_naive
	SMCHD1	1.37972e-10	0.287668	0.79	0.751	4.35467e-06	T_naive
	TMEM243	1.47195e-10	0.26204	0.12	0.073	4.64578e-06	T_naive
	FXYD5	1.60994e-10	0.32935	0.139	0.089	5.0813e-06	T_naive
	KLF3	1.87853e-10	0.279536	0.111	0.066	5.92902e-06	T_naive
	EPC2	2.05934e-10	0.305908	0.359	0.289	6.4997e-06	T_naive
	HELZ	2.18216e-10	0.262201	0.511	0.44	6.88733e-06	T_naive
	MECP2	2.30642e-10	0.260068	0.475	0.397	7.27951e-06	T_naive
	PDE4D	2.45932e-10	0.353015	0.521	0.463	7.76212e-06	T_naive
	DENND4A	2.76169e-10	0.25935	0.582	0.519	8.71644e-06	T_naive
	PIK3CB	6.26953e-10	0.267093	0.349	0.273	1.97879e-05	T_naive
	TSHZ2	6.55406e-10	0.665104	0.265	0.205	2.06859e-05	T_naive
	ALPK1	6.60551e-10	0.308282	0.103	0.062	2.08483e-05	T_naive
	LRRC8D	6.71054e-10	0.461661	0.236	0.179	2.11798e-05	T_naive
	FOXJ3	7.05971e-10	0.264102	0.43	0.361	2.22819e-05	T_naive
	PIK3IP1	8.04663e-10	0.279496	0.174	0.12	2.53968e-05	T_naive
	ANKH	8.22993e-10	0.286331	0.375	0.303	2.59753e-05	T_naive
	AL136962.1	8.56453e-10	0.438387	0.123	0.077	2.70314e-05	T_naive
	BIRC3	9.74168e-10	0.32427	0.235	0.173	3.07467e-05	T_naive
	KLHL5	9.98333e-10	0.320156	0.191	0.135	3.15094e-05	T_naive
	FAM117A	1.12154e-09	0.295956	0.226	0.165	3.53982e-05	T_naive
	SCML4	1.15279e-09	0.25746	0.452	0.377	3.63845e-05	T_naive
	ITK	1.29163e-09	0.252313	0.618	0.553	4.07665e-05	T_naive
	RNF144A	1.37078e-09	0.270196	0.145	0.095	4.32647e-05	T_naive
	CLYBL	1.47191e-09	0.365905	0.272	0.209	4.64565e-05	T_naive
	CRY1	1.5474e-09	0.290276	0.171	0.118	4.88391e-05	T_naive
	INPP5A	2.25674e-09	0.265297	0.185	0.131	7.12274e-05	T_naive
	SYNJ2	2.96256e-09	0.264191	0.139	0.091	9.35044e-05	T_naive
	ADK	3.30007e-09	0.271892	0.565	0.497	0.000104157	T_naive
	LINC01550	3.73784e-09	0.299081	0.146	0.097	0.000117974	T_naive
	TCF20	9.21803e-09	0.268224	0.342	0.277	0.00029094	T_naive
	CD69	1.17984e-08	0.27903	0.291	0.227	0.000372382	T_naive
	FCMR	1.3598e-08	0.263158	0.135	0.091	0.000429181	T_naive
	SNRK	1.66288e-08	0.27846	0.378	0.317	0.000524839	T_naive
	GIMAP5	1.71185e-08	0.269859	0.127	0.084	0.000540293	T_naive
	ANKRD28	1.76138e-08	0.28174	0.392	0.331	0.000555927	T_naive
	EPB41L2	4.89597e-08	0.304705	0.112	0.073	0.00154527	T_naive
	EDEM1	5.68825e-08	0.25189	0.211	0.16	0.00179533	T_naive
	CARMIL1	6.39289e-08	0.257764	0.171	0.122	0.00201772	T_naive
	MAF	9.05004e-08	0.343804	0.227	0.175	0.00285637	T_naive
	TMEM156	1.36687e-07	0.300182	0.215	0.165	0.00431411	T_naive
	TPK1	1.5793e-07	0.297858	0.289	0.235	0.00498458	T_naive
	RELB	1.66324e-07	0.267828	0.13	0.089	0.00524953	T_naive
	SMAP1	3.12357e-07	0.258633	0.345	0.288	0.00985861	T_naive
	GLIPR1	3.37007e-07	0.253506	0.1	0.066	0.0106366	T_naive
	CATSPERB	4.65041e-07	0.266372	0.206	0.158	0.0146776	T_naive
	Z93930.2	4.65549e-07	0.31409	0.106	0.071	0.0146937	T_naive
	NFIA	4.74788e-07	0.29257	0.24	0.19	0.0149853	T_naive
	IFNG-AS1	5.36114e-07	0.306665	0.242	0.191	0.0169208	T_naive
	NR3C1	5.85071e-07	0.283141	0.624	0.573	0.018466	T_naive
	FAR2	6.32349e-07	0.297621	0.167	0.123	0.0199582	T_naive
	TENT5C	6.52469e-07	0.278091	0.251	0.199	0.0205932	T_naive
	IL6ST	1.12319e-06	0.273585	0.251	0.201	0.0354502	T_naive
	PRORP	1.38447e-06	0.31229	0.222	0.176	0.0436967	T_naive
	ELOVL5	1.42229e-06	0.252875	0.478	0.425	0.0448905	T_naive
	IL2RA	0	2.75298	0.497	0.033	0	T_reg
	IKZF2	0	2.2366	0.824	0.246	0	T_reg
	TBC1D4	0	2.23225	0.636	0.13	0	T_reg
	LINC02099	0	2.02479	0.243	0.005	0	T_reg
	RTKN2	9.43355e-305	2.05577	0.395	0.042	2.97742e-300	T_reg
	F5	2.03797e-277	1.51356	0.272	0.015	6.43225e-273	T_reg
	FOXP3	7.11485e-257	1.19997	0.222	0.008	2.24559e-252	T_reg
	IL12RB2	2.30765e-251	2.0911	0.458	0.081	7.28341e-247	T_reg
	LDLRAD4	2.33808e-244	1.70586	0.947	0.664	7.37945e-240	T_reg
	AC104850.2	1.47243e-243	1.32018	0.211	0.007	4.64727e-239	T_reg
	BACH1	2.29674e-242	2.07596	0.647	0.2	7.24897e-238	T_reg
	PLCL1	7.82859e-223	1.85473	0.666	0.212	2.47086e-218	T_reg
	STAM	5.03357e-221	1.79621	0.632	0.205	1.58869e-216	T_reg
	PHACTR2	4.83995e-204	1.60559	0.867	0.489	1.52758e-199	T_reg
	AC108879.1	2.57257e-192	1.40109	0.207	0.014	8.11954e-188	T_reg
	AL136456.1	3.53735e-189	2.26802	0.638	0.226	1.11646e-184	T_reg
	IL1R2	9.56363e-180	0.992214	0.147	0.004	3.01847e-175	T_reg
	TBC1D8	4.66432e-173	1.44892	0.324	0.055	1.47215e-168	T_reg
	2023-03-03	4.12834e-171	1.39894	0.418	0.095	1.30299e-166	T_reg
	CYP7B1	1.26588e-163	1.53634	0.214	0.021	3.99537e-159	T_reg
	AC093865.1	1.94407e-159	1.67004	0.411	0.101	6.13587e-155	T_reg
	BATF	1.10544e-157	1.56711	0.333	0.066	3.48899e-153	T_reg
	PELI1	5.90603e-157	1.47393	0.511	0.16	1.86406e-152	T_reg
	CTLA4	1.23038e-156	1.30112	0.336	0.066	3.88333e-152	T_reg
	INPP5F	4.22755e-151	1.71115	0.44	0.125	1.3343e-146	T_reg
	TNFRSF8	1.69141e-143	0.947676	0.139	0.007	5.33842e-139	T_reg
	LINC02694	3.72544e-143	2.01083	0.555	0.207	1.17582e-138	T_reg
	IL1R1	2.61892e-134	1.76763	0.397	0.112	8.26585e-130	T_reg
	ZC3H12D	1.13943e-130	1.22779	0.356	0.088	3.59626e-126	T_reg
	FLVCR2	1.24087e-123	1.00781	0.168	0.017	3.91644e-119	T_reg
	GRK3	3.15921e-121	1.30879	0.314	0.074	9.97111e-117	T_reg
	MCF2L2	3.96724e-120	1.3131	0.458	0.156	1.25214e-115	T_reg
	IL7	1.28363e-118	1.13627	0.213	0.033	4.05139e-114	T_reg
	DLGAP1	2.13326e-118	2.18951	0.227	0.039	6.73301e-114	T_reg
	MAST4	3.74541e-118	1.35735	0.55	0.222	1.18213e-113	T_reg
	FOXO1	7.34966e-117	1.04971	0.856	0.623	2.3197e-112	T_reg
	FAM184A	2.38858e-116	1.11032	0.219	0.036	7.53885e-112	T_reg
	FANK1	1.89705e-115	0.902111	0.156	0.016	5.98746e-111	T_reg
	IKZF4	7.84437e-115	0.800992	0.152	0.015	2.47584e-110	T_reg
	IL18R1	5.0165e-114	1.28738	0.4	0.125	1.58331e-109	T_reg
	MIR3142HG	5.72353e-114	1.20422	0.293	0.068	1.80646e-109	T_reg
	GK	6.47208e-108	1.16512	0.257	0.055	2.04272e-103	T_reg
	PHTF2	1.01021e-106	1.22335	0.673	0.379	3.18844e-102	T_reg
	DUSP16	1.17173e-104	1.19623	0.695	0.392	3.69823e-100	T_reg
	SLC9A7	2.40137e-102	0.926293	0.209	0.037	7.57919e-98	T_reg
	CARD16	3.31074e-102	0.74121	0.147	0.016	1.04494e-97	T_reg
	TNFRSF9	1.52968e-101	1.18569	0.224	0.044	4.82799e-97	T_reg
	VDR	7.07138e-101	1.00353	0.194	0.032	2.23187e-96	T_reg
	STAC	1.07216e-100	0.805683	0.126	0.011	3.38396e-96	T_reg
	ZC2HC1A	5.93948e-98	1.12695	0.207	0.039	1.87462e-93	T_reg
	PTCHD1-AS	2.82647e-96	1.82237	0.153	0.02	8.92092e-92	T_reg
	TOX2	3.56908e-96	1.13232	0.395	0.133	1.12647e-91	T_reg
	VAV3	9.51183e-95	1.51605	0.605	0.334	3.00212e-90	T_reg
	SGPP1	2.43355e-92	1.15589	0.386	0.136	7.68076e-88	T_reg
	PTPRJ	3.27256e-92	0.967222	0.867	0.687	1.03288e-87	T_reg
	CASK	4.93103e-91	0.94528	0.845	0.63	1.55633e-86	T_reg
	LINC01727	1.28465e-90	0.726422	0.111	0.009	4.05463e-86	T_reg
	LINC01281	2.18202e-86	0.630374	0.107	0.009	6.8869e-82	T_reg
	LAYN	5.44462e-86	0.714681	0.15	0.022	1.71843e-81	T_reg
	SLC12A6	3.29744e-85	1.11089	0.45	0.188	1.04074e-80	T_reg
	TNFRSF18	1.2836e-84	0.984465	0.232	0.055	4.0513e-80	T_reg
	TNFRSF4	1.53924e-84	0.815235	0.114	0.011	4.85816e-80	T_reg
	LINC00598	3.76466e-84	1.34198	0.165	0.028	1.1882e-79	T_reg
	CRADD	8.11707e-83	1.28722	0.548	0.268	2.56191e-78	T_reg
	TRAF3	1.38504e-82	1.10363	0.705	0.449	4.37145e-78	T_reg
	LINC01619	3.18883e-81	1.20682	0.519	0.249	1.00646e-76	T_reg
	MIR4435-2HG	4.68926e-80	1.36983	0.533	0.275	1.48003e-75	T_reg
	LINC01943	4.25133e-79	0.666837	0.131	0.018	1.3418e-74	T_reg
	CD80	8.75136e-79	0.645421	0.108	0.011	2.7621e-74	T_reg
	SNX9	9.60645e-79	1.06732	0.501	0.232	3.03199e-74	T_reg
	THADA	3.34708e-78	1.37363	0.657	0.414	1.0564e-73	T_reg
	PVT1	6.80754e-78	1.0991	0.689	0.421	2.14859e-73	T_reg
	ICA1	2.56362e-77	0.975616	0.208	0.049	8.09129e-73	T_reg
	ICOS	2.34774e-76	1.07551	0.509	0.241	7.40995e-72	T_reg
	MSI2	1.68876e-75	0.838346	0.871	0.699	5.33007e-71	T_reg
	CREB3L2	2.04965e-75	1.16352	0.375	0.149	6.46909e-71	T_reg
	SH3PXD2A	3.2434e-74	0.940646	0.279	0.086	1.02368e-69	T_reg
	ZBTB46	6.91421e-74	0.842209	0.149	0.026	2.18226e-69	T_reg
	HS3ST3B1	2.19227e-73	0.991126	0.252	0.073	6.91923e-69	T_reg
	FAAH2	4.95148e-73	1.12041	0.366	0.139	1.56279e-68	T_reg
	TULP4	5.64271e-73	0.959286	0.48	0.225	1.78095e-68	T_reg
	MALT1	1.7584e-71	1.20103	0.471	0.227	5.54985e-67	T_reg
	HACD1	1.45614e-70	0.648443	0.106	0.013	4.59586e-66	T_reg
	EPHX2	3.9185e-70	0.596181	0.126	0.019	1.23676e-65	T_reg
	TIGIT	3.974e-70	0.899973	0.398	0.165	1.25427e-65	T_reg
	APOLD1	8.77162e-70	1.19664	0.314	0.113	2.7685e-65	T_reg
	BFSP2-AS1	9.39478e-67	0.808878	0.176	0.04	2.96518e-62	T_reg
	SGPP2	2.64257e-66	1.00719	0.277	0.093	8.34047e-62	T_reg
	CTTNBP2NL	9.12722e-66	0.722981	0.156	0.032	2.88073e-61	T_reg
	TNIK	1.25342e-65	0.824688	0.773	0.564	3.95605e-61	T_reg
	NFAT5	1.36625e-65	0.881112	0.711	0.505	4.31216e-61	T_reg
	ARID5B	2.98939e-65	0.846693	0.769	0.535	9.43511e-61	T_reg
	AC083837.1	7.785e-65	1.07236	0.161	0.035	2.4571e-60	T_reg
	GPHN	1.13709e-64	1.1579	0.529	0.295	3.58889e-60	T_reg
	GLCCI1	1.78403e-64	0.992473	0.742	0.537	5.63075e-60	T_reg
	SIRPG	2.67702e-64	0.910773	0.338	0.131	8.44923e-60	T_reg
	WHRN	5.09652e-63	0.853234	0.276	0.094	1.60856e-58	T_reg
	TSPAN5	9.16085e-63	1.06868	0.675	0.447	2.89135e-58	T_reg
	LEF1	1.05331e-60	1.1488	0.351	0.147	3.32446e-56	T_reg
	KLHL2	3.89676e-60	0.926184	0.367	0.157	1.22989e-55	T_reg
	ADAT2	7.47355e-59	0.755681	0.204	0.058	2.3588e-54	T_reg
	MAF	1.09584e-58	0.815945	0.373	0.16	3.45868e-54	T_reg
	ARHGEF12	7.74402e-58	0.836721	0.485	0.249	2.44417e-53	T_reg
	IFNAR2	7.59118e-57	0.790686	0.609	0.375	2.39593e-52	T_reg
	CD4	1.61228e-56	0.754691	0.224	0.069	5.08869e-52	T_reg
	CDK14	3.25802e-56	1.13089	0.298	0.118	1.0283e-51	T_reg
	PDE9A	3.31252e-56	0.54812	0.106	0.017	1.0455e-51	T_reg
	BCL2	5.49353e-54	0.656546	0.791	0.561	1.73387e-49	T_reg
	NEAT1	5.59069e-54	0.580399	0.948	0.887	1.76453e-49	T_reg
	FAM53B	9.77023e-54	0.894236	0.565	0.34	3.08368e-49	T_reg
	CEACAM1	6.8109e-53	0.521285	0.131	0.027	2.14966e-48	T_reg
	SGO1-AS1	1.80117e-52	1.16763	0.249	0.09	5.68484e-48	T_reg
	VPS54	6.23964e-52	0.924624	0.468	0.256	1.96936e-47	T_reg
	UPP2	9.67483e-51	0.753036	0.13	0.029	3.05357e-46	T_reg
	ZBTB20-AS1	9.96142e-51	0.641576	0.161	0.043	3.14402e-46	T_reg
	TNFRSF1B	1.02134e-50	0.945733	0.53	0.315	3.22357e-46	T_reg
	BIRC3	2.11249e-50	0.96206	0.355	0.164	6.66743e-46	T_reg
	LAPTM4B	7.49679e-49	0.531649	0.108	0.021	2.36614e-44	T_reg
	NAMPT	1.71729e-48	0.925792	0.433	0.231	5.4201e-44	T_reg
	AC013652.1	1.72284e-48	0.885772	0.164	0.047	5.43762e-44	T_reg
	AC008105.3	3.48809e-48	0.82896	0.388	0.19	1.10091e-43	T_reg
	TMEM154	1.19679e-47	0.744018	0.23	0.083	3.77729e-43	T_reg
	ZC3H12C	1.45585e-47	0.927573	0.22	0.077	4.59494e-43	T_reg
	LTB	2.53896e-47	0.691005	0.18	0.055	8.01346e-43	T_reg
	SLC35F2	3.72908e-47	0.651377	0.186	0.057	1.17697e-42	T_reg
	CLNK	7.83201e-47	0.862486	0.378	0.18	2.47194e-42	T_reg
	NEK10	7.53379e-46	0.653045	0.142	0.037	2.37782e-41	T_reg
	PHLPP1	8.56307e-46	0.934776	0.313	0.14	2.70268e-41	T_reg
	CD28	3.12819e-45	0.6228	0.383	0.181	9.87318e-41	T_reg
	LIMS1	5.77198e-45	0.818862	0.508	0.301	1.82175e-40	T_reg
	DUSP4	5.95566e-45	0.78948	0.283	0.119	1.87972e-40	T_reg
	TSHZ2	2.00732e-44	0.9885	0.38	0.196	6.33549e-40	T_reg
	TTN	2.55057e-44	0.748465	0.549	0.324	8.05012e-40	T_reg
	IL6R	3.26523e-44	0.627411	0.179	0.056	1.03057e-39	T_reg
	TFRC	9.94192e-44	0.79867	0.371	0.188	3.13787e-39	T_reg
	CNST	2.7359e-43	0.690985	0.418	0.221	8.63505e-39	T_reg
	PBX4	2.89288e-43	0.910542	0.398	0.211	9.13049e-39	T_reg
	NIBAN1	1.37938e-42	0.853769	0.633	0.444	4.3536e-38	T_reg
	CADM1	2.23844e-42	1.48169	0.198	0.071	7.06496e-38	T_reg
	ATP13A3	2.8137e-42	0.809366	0.399	0.216	8.88061e-38	T_reg
	FOXN3	5.24968e-42	0.479985	0.929	0.851	1.6569e-37	T_reg
	THEM4	9.9914e-42	0.65765	0.207	0.075	3.15349e-37	T_reg
	PAM	1.30246e-41	0.610263	0.792	0.637	4.11084e-37	T_reg
	PAK2	3.30741e-41	0.695623	0.548	0.343	1.04389e-36	T_reg
	UXS1	2.82105e-40	0.67522	0.361	0.181	8.90379e-36	T_reg
	AL121985.1	2.85172e-40	0.530368	0.103	0.023	9.00059e-36	T_reg
	MAP3K1	3.10572e-40	0.801599	0.468	0.276	9.80227e-36	T_reg
	LY75	3.23573e-40	0.784582	0.343	0.173	1.02126e-35	T_reg
	COX10-AS1	7.06736e-40	0.772519	0.282	0.125	2.2306e-35	T_reg
	SMYD3	7.30379e-40	0.635668	0.831	0.681	2.30522e-35	T_reg
	CABLES1	1.38415e-39	0.640409	0.128	0.034	4.36864e-35	T_reg
	TLK1	1.70768e-39	0.66906	0.655	0.474	5.38978e-35	T_reg
	LINC01422	1.83822e-39	0.623934	0.159	0.05	5.80178e-35	T_reg
	ZNF292	2.55835e-39	0.688247	0.67	0.51	8.07468e-35	T_reg
	UGP2	2.63696e-39	0.857054	0.337	0.171	8.32278e-35	T_reg
	NCOA3	8.97326e-39	0.720158	0.689	0.529	2.83214e-34	T_reg
	NABP1	2.37862e-38	0.668321	0.404	0.221	7.50741e-34	T_reg
	IL21R	3.5384e-38	0.869604	0.393	0.218	1.11679e-33	T_reg
	ZEB1	4.85975e-38	0.600893	0.778	0.615	1.53384e-33	T_reg
	SLC41A2	5.60286e-38	0.64227	0.181	0.064	1.76837e-33	T_reg
	PHKB	5.81932e-38	0.719365	0.532	0.344	1.83669e-33	T_reg
	ACVR1	1.42995e-37	0.640694	0.282	0.128	4.5132e-33	T_reg
	ADK	1.53371e-37	0.592581	0.679	0.49	4.8407e-33	T_reg
	LRRC8B	3.31799e-37	0.676714	0.249	0.107	1.04722e-32	T_reg
	EPSTI1	4.05053e-37	0.771278	0.467	0.287	1.27843e-32	T_reg
	SMAP2	8.34404e-37	0.760092	0.534	0.348	2.63355e-32	T_reg
	MIR181A1HG	9.27527e-37	0.694663	0.186	0.067	2.92746e-32	T_reg
	FAM135A	1.08218e-36	0.690718	0.219	0.088	3.41559e-32	T_reg
	USP12	3.10567e-36	0.795023	0.355	0.188	9.80212e-32	T_reg
	ZBTB38	1.26156e-35	0.672537	0.386	0.213	3.98174e-31	T_reg
	ENTPD1	7.16637e-35	0.804105	0.309	0.153	2.26185e-30	T_reg
	MAN1A2	9.3825e-35	0.66233	0.565	0.395	2.96131e-30	T_reg
	FNDC3B	9.5728e-35	0.712749	0.63	0.464	3.02137e-30	T_reg
	USP15	1.32315e-34	0.623994	0.71	0.572	4.17614e-30	T_reg
	DDHD1	1.82606e-34	0.76862	0.457	0.283	5.7634e-30	T_reg
	ZNF280C	2.40488e-34	0.517872	0.143	0.046	7.59027e-30	T_reg
	CCDC141	2.92751e-34	0.766975	0.313	0.16	9.23982e-30	T_reg
	POU2F2	1.66732e-33	0.584595	0.292	0.14	5.26238e-29	T_reg
	NRIP1	2.60695e-33	0.738861	0.319	0.165	8.22806e-29	T_reg
	PKIA	2.73102e-33	0.623137	0.152	0.052	8.61964e-29	T_reg
	APLP2	2.87054e-33	0.687916	0.195	0.077	9.06001e-29	T_reg
	GBP2	9.68485e-33	0.590289	0.442	0.261	3.05673e-28	T_reg
	ADAM12	1.04757e-32	0.794578	0.143	0.047	3.30633e-28	T_reg
	C16orf87	1.22801e-32	0.471712	0.13	0.04	3.87584e-28	T_reg
	ZC3H7A	2.54766e-32	0.638576	0.366	0.2	8.04091e-28	T_reg
	AL365295.1	1.39035e-31	0.869053	0.238	0.108	4.38823e-27	T_reg
	TET2	1.71958e-31	0.629766	0.415	0.246	5.42735e-27	T_reg
	CCNG2	2.41433e-31	0.474838	0.112	0.032	7.62012e-27	T_reg
	AF165147.1	6.60437e-31	0.734457	0.497	0.325	2.08447e-26	T_reg
	SELL	8.79046e-31	0.384392	0.135	0.044	2.77445e-26	T_reg
	CNKSR2	1.49974e-30	0.55326	0.123	0.038	4.73347e-26	T_reg
	SESN3	5.6843e-30	0.730782	0.315	0.168	1.79408e-25	T_reg
	PLAGL1	1.92301e-29	0.710685	0.224	0.102	6.0694e-25	T_reg
	PITPNM2	2.18846e-29	0.493979	0.17	0.066	6.90722e-25	T_reg
	ADAM10	2.5912e-29	0.557388	0.58	0.405	8.17834e-25	T_reg
	TMED8	2.83151e-29	0.557015	0.16	0.061	8.93682e-25	T_reg
	SNED1	4.23693e-29	0.750393	0.171	0.069	1.33726e-24	T_reg
	ZMIZ2	2.19793e-28	0.544357	0.217	0.098	6.93711e-24	T_reg
	RAB30	5.61666e-28	0.545494	0.232	0.108	1.77273e-23	T_reg
	IL6ST	6.71101e-28	0.52266	0.346	0.194	2.11813e-23	T_reg
	SKAP1	7.87413e-28	0.371108	0.945	0.884	2.48523e-23	T_reg
	PRDM2	8.31033e-28	0.602347	0.563	0.408	2.62291e-23	T_reg
	SAMHD1	8.3173e-28	0.681414	0.464	0.305	2.62511e-23	T_reg
	TAB2	1.46204e-27	0.598965	0.608	0.443	4.6145e-23	T_reg
	ATP6V0A1	1.72034e-27	0.477389	0.127	0.043	5.42973e-23	T_reg
	TTC7A	2.01646e-27	0.566503	0.394	0.237	6.36436e-23	T_reg
	C1orf112	2.19105e-27	0.561729	0.122	0.041	6.91539e-23	T_reg
	RYBP	1.75006e-26	0.644498	0.359	0.212	5.52353e-22	T_reg
	EXT1	5.6669e-26	0.556622	0.491	0.325	1.78859e-21	T_reg
	TRAF1	1.25217e-25	0.643114	0.393	0.243	3.95211e-21	T_reg
	UBASH3B	2.0578e-25	0.650834	0.468	0.305	6.49483e-21	T_reg
	HAPLN3	4.03765e-25	0.409234	0.103	0.032	1.27436e-20	T_reg
	ABTB2	4.72154e-25	0.59275	0.12	0.042	1.49021e-20	T_reg
	GCNT1	4.89839e-25	0.801895	0.306	0.178	1.54603e-20	T_reg
	SEC14L1	9.7572e-25	0.599981	0.268	0.143	3.07957e-20	T_reg
	ACOT9	1.37833e-24	0.534976	0.154	0.063	4.3503e-20	T_reg
	SPOCK2	1.72539e-24	0.494882	0.44	0.28	5.44568e-20	T_reg
	TET3	2.08689e-24	0.576861	0.375	0.229	6.58663e-20	T_reg
	STAMBPL1	2.21764e-24	0.631368	0.383	0.24	6.99932e-20	T_reg
	ZNRF2	4.71824e-24	0.617881	0.441	0.29	1.48917e-19	T_reg
	XIST	6.03334e-24	0.361024	0.873	0.772	1.90424e-19	T_reg
	ACTR3C	1.35647e-23	0.520397	0.184	0.084	4.28128e-19	T_reg
	TAFA2	1.35814e-23	0.581009	0.113	0.04	4.28655e-19	T_reg
	PLEKHA7	2.59862e-23	0.564338	0.176	0.079	8.20176e-19	T_reg
	VMP1	3.16341e-23	0.468703	0.663	0.522	9.98437e-19	T_reg
	NETO2	4.23643e-23	0.528345	0.102	0.034	1.3371e-18	T_reg
	LEPR	5.84676e-23	0.58528	0.131	0.051	1.84535e-18	T_reg
	MAP4K3	1.61295e-22	0.54407	0.34	0.206	5.0908e-18	T_reg
	SPATS2L	1.70221e-22	0.55858	0.316	0.185	5.37251e-18	T_reg
	FCRL3	1.75103e-22	0.434827	0.18	0.081	5.52661e-18	T_reg
	TDRD3	2.40889e-22	0.630425	0.38	0.246	7.60295e-18	T_reg
	IRF4	7.95463e-22	0.489896	0.17	0.076	2.51064e-17	T_reg
	ERI1	1.10589e-21	0.461987	0.165	0.074	3.49041e-17	T_reg
	TNIP1	1.75712e-21	0.469865	0.265	0.147	5.54581e-17	T_reg
	GBP5	2.37391e-21	0.590101	0.367	0.236	7.49255e-17	T_reg
	HIVEP1	2.67074e-21	0.662047	0.388	0.256	8.42937e-17	T_reg
	DIP2B	2.9569e-21	0.450277	0.463	0.313	9.33257e-17	T_reg
	NIPAL2	3.54866e-21	0.437001	0.107	0.039	1.12003e-16	T_reg
	TNFRSF25	4.40489e-21	0.458997	0.168	0.077	1.39027e-16	T_reg
	GPR155	6.07789e-21	0.482237	0.283	0.16	1.9183e-16	T_reg
	SERPINB9	6.42871e-21	0.602544	0.245	0.134	2.02903e-16	T_reg
	PIK3IP1-AS1	6.44144e-21	0.515474	0.138	0.058	2.03305e-16	T_reg
	CD83	1.13331e-20	0.687815	0.146	0.064	3.57696e-16	T_reg
	TPK1	1.19503e-20	0.514057	0.366	0.23	3.77175e-16	T_reg
	MICAL2	1.6629e-20	0.484245	0.237	0.127	5.24846e-16	T_reg
	PBXIP1	1.82308e-20	0.481202	0.235	0.127	5.75401e-16	T_reg
	GOLGA8A	2.52785e-20	0.401935	0.47	0.319	7.9784e-16	T_reg
	OTUD5	4.36769e-20	0.494831	0.237	0.129	1.37853e-15	T_reg
	ZDBF2	7.55127e-20	0.342677	0.107	0.04	2.38333e-15	T_reg
	ETV6	1.21011e-19	0.430143	0.642	0.504	3.81936e-15	T_reg
	YPEL2	1.30124e-19	0.452601	0.23	0.123	4.10696e-15	T_reg
	ACSL4	2.27085e-19	0.552747	0.397	0.269	7.16726e-15	T_reg
	ZNF831	2.2956e-19	0.4769	0.552	0.414	7.24537e-15	T_reg
	HNRNPLL	4.40784e-19	0.432621	0.506	0.364	1.3912e-14	T_reg
	RIPOR2	4.53009e-19	0.395995	0.731	0.605	1.42979e-14	T_reg
	CCR6	6.77627e-19	0.436836	0.104	0.039	2.13873e-14	T_reg
	PLEKHG1	7.36343e-19	0.544641	0.306	0.188	2.32405e-14	T_reg
	NAB1	9.91858e-19	0.463363	0.29	0.172	3.1305e-14	T_reg
	RORA	1.04271e-18	0.38135	0.751	0.601	3.29102e-14	T_reg
	ZNRF1	1.1395e-18	0.463727	0.392	0.257	3.59648e-14	T_reg
	NFE2L3	1.21591e-18	0.454725	0.102	0.039	3.83766e-14	T_reg
	SPRED2	1.23771e-18	0.471089	0.148	0.068	3.90646e-14	T_reg
	DGKH	1.38226e-18	0.505319	0.49	0.358	4.36269e-14	T_reg
	HDAC7	1.45779e-18	0.467057	0.242	0.137	4.60107e-14	T_reg
	DIRC3	1.66828e-18	0.536672	0.146	0.067	5.26541e-14	T_reg
	AC008083.3	2.15946e-18	0.426268	0.165	0.08	6.81567e-14	T_reg
	NCOA1	3.40853e-18	0.378601	0.694	0.575	1.0758e-13	T_reg
	MBOAT1	3.82127e-18	0.481403	0.269	0.158	1.20607e-13	T_reg
	SAMD4A	4.03827e-18	0.59918	0.163	0.079	1.27456e-13	T_reg
	AC007384.1	4.39537e-18	0.472472	0.212	0.114	1.38727e-13	T_reg
	IL32	4.81169e-18	0.394133	0.152	0.072	1.51866e-13	T_reg
	PIM2	7.25311e-18	0.385665	0.118	0.049	2.28923e-13	T_reg
	NCK2	8.84066e-18	0.428626	0.635	0.497	2.79029e-13	T_reg
	STIMATE	1.24856e-17	0.392345	0.192	0.1	3.9407e-13	T_reg
	TIAM1	1.76417e-17	0.297965	0.281	0.163	5.56809e-13	T_reg
	GRAMD2B	1.84273e-17	0.453061	0.195	0.102	5.81604e-13	T_reg
	SLAMF1	2.06869e-17	0.51903	0.292	0.181	6.52919e-13	T_reg
	ASXL1	3.02794e-17	0.463387	0.484	0.351	9.55678e-13	T_reg
	PRELID2	4.41262e-17	0.552166	0.137	0.064	1.39271e-12	T_reg
	TANK	4.98021e-17	0.418566	0.606	0.477	1.57185e-12	T_reg
	SETD1B	5.82758e-17	0.363844	0.137	0.063	1.8393e-12	T_reg
	ANTXR2	9.28465e-17	0.523308	0.289	0.179	2.93042e-12	T_reg
	GOLGA8B	1.05126e-16	0.399531	0.409	0.28	3.31799e-12	T_reg
	HSDL2	1.12871e-16	0.418437	0.127	0.058	3.56243e-12	T_reg
	RAB11FIP1	1.93161e-16	0.473667	0.292	0.182	6.09656e-12	T_reg
	CTSC	2.10502e-16	0.537682	0.275	0.173	6.64386e-12	T_reg
	E2F3	2.1608e-16	0.321268	0.265	0.155	6.81993e-12	T_reg
	MFHAS1	3.21095e-16	0.435083	0.315	0.199	1.01344e-11	T_reg
	FANCL	3.76059e-16	0.481575	0.231	0.136	1.18692e-11	T_reg
	MDFIC	4.00588e-16	0.436831	0.573	0.445	1.26434e-11	T_reg
	BCL2L1	4.80689e-16	0.747905	0.257	0.158	1.51715e-11	T_reg
	RHBDD1	5.02822e-16	0.456944	0.33	0.214	1.58701e-11	T_reg
	LINC00426	5.76584e-16	0.425485	0.334	0.219	1.81981e-11	T_reg
	CLIP1	7.31795e-16	0.431921	0.416	0.293	2.30969e-11	T_reg
	FTO	7.8442e-16	0.365314	0.572	0.435	2.47579e-11	T_reg
	AC004889.1	1.76614e-15	0.315803	0.118	0.053	5.57428e-11	T_reg
	KDM2B	2.20293e-15	0.454259	0.402	0.282	6.95289e-11	T_reg
	AP005131.6	3.65812e-15	0.306438	0.122	0.056	1.15457e-10	T_reg
	PALM2-AKAP2	4.02278e-15	0.469446	0.166	0.087	1.26967e-10	T_reg
	BABAM2	4.58272e-15	0.436158	0.571	0.461	1.4464e-10	T_reg
	FRMD4B	4.6763e-15	0.390681	0.21	0.119	1.47593e-10	T_reg
	JAZF1	5.59882e-15	0.303138	0.771	0.64	1.7671e-10	T_reg
	NSD3	6.3967e-15	0.404367	0.519	0.398	2.01893e-10	T_reg
	PTER	6.52964e-15	0.396045	0.153	0.079	2.06089e-10	T_reg
	MYO5A	6.72741e-15	0.415488	0.587	0.474	2.12331e-10	T_reg
	SLA	6.8988e-15	0.404221	0.447	0.329	2.1774e-10	T_reg
	KSR1	7.29555e-15	0.404708	0.34	0.226	2.30262e-10	T_reg
	MAGI1	8.23773e-15	0.623517	0.188	0.106	2.59999e-10	T_reg
	GRK5	9.72366e-15	0.290869	0.431	0.3	3.06898e-10	T_reg
	BMERB1	9.73575e-15	0.541998	0.157	0.083	3.0728e-10	T_reg
	CPEB4	1.06142e-14	0.44746	0.252	0.153	3.35006e-10	T_reg
	TNS3	1.44961e-14	0.562081	0.177	0.098	4.57525e-10	T_reg
	VOPP1	1.757e-14	0.373876	0.525	0.402	5.54543e-10	T_reg
	UBR5	2.29114e-14	0.38957	0.603	0.49	7.23129e-10	T_reg
	HIBCH	2.39616e-14	0.418782	0.375	0.262	7.56277e-10	T_reg
	GATA3	3.72087e-14	0.422129	0.227	0.136	1.17438e-09	T_reg
	INPP1	4.88301e-14	0.340949	0.1	0.044	1.54118e-09	T_reg
	GALM	5.36763e-14	0.440783	0.395	0.277	1.69413e-09	T_reg
	FCMR	5.4344e-14	0.331714	0.17	0.092	1.71521e-09	T_reg
	TRIM16	6.18334e-14	0.289567	0.101	0.044	1.95159e-09	T_reg
	PCED1B	6.43873e-14	0.3571	0.707	0.591	2.03219e-09	T_reg
	TP53INP1	6.82305e-14	0.342111	0.169	0.091	2.15349e-09	T_reg
	SLC14A1	7.63857e-14	0.622643	0.151	0.081	2.41089e-09	T_reg
	EXOC4	7.71805e-14	0.317357	0.747	0.656	2.43597e-09	T_reg
	GRSF1	1.04992e-13	0.316436	0.144	0.074	3.31376e-09	T_reg
	ELK3	1.19179e-13	0.364143	0.191	0.108	3.76152e-09	T_reg
	RDX	1.24185e-13	0.39716	0.228	0.139	3.91951e-09	T_reg
	NSUN6	1.27473e-13	0.415974	0.222	0.134	4.02332e-09	T_reg
	PICALM	1.31358e-13	0.392187	0.742	0.674	4.14593e-09	T_reg
	TYMP	1.7628e-13	0.483254	0.174	0.097	5.56376e-09	T_reg
	MICAL3	1.76965e-13	0.384655	0.261	0.165	5.58538e-09	T_reg
	MAP4K3-DT	2.22459e-13	0.321407	0.112	0.053	7.02124e-09	T_reg
	SRPK2	2.75667e-13	0.361894	0.68	0.571	8.7006e-09	T_reg
	MAP3K5	4.56863e-13	0.311269	0.647	0.531	1.44195e-08	T_reg
	SMC4	4.98296e-13	0.300138	0.329	0.223	1.57272e-08	T_reg
	DNMT3A	9.4171e-13	0.416252	0.32	0.22	2.97222e-08	T_reg
	RFX7	1.24026e-12	0.354209	0.539	0.417	3.91451e-08	T_reg
	RCBTB1	1.51767e-12	0.361387	0.114	0.056	4.79007e-08	T_reg
	DCP1B	1.62832e-12	0.376304	0.15	0.082	5.13932e-08	T_reg
	TXNDC11	1.75109e-12	0.431893	0.308	0.213	5.52678e-08	T_reg
	FLNB	1.82121e-12	0.388604	0.162	0.09	5.7481e-08	T_reg
	RNGTT	1.89789e-12	0.418927	0.536	0.428	5.99013e-08	T_reg
	ARNTL	1.94371e-12	0.321475	0.369	0.26	6.13474e-08	T_reg
	MOB1B	2.2535e-12	0.353291	0.207	0.124	7.1125e-08	T_reg
	AFTPH	2.48541e-12	0.370708	0.302	0.204	7.84444e-08	T_reg
	FTX	3.39838e-12	0.292903	0.787	0.71	1.0726e-07	T_reg
	ITFG1	4.41119e-12	0.356296	0.564	0.455	1.39226e-07	T_reg
	QKI	4.72708e-12	0.313479	0.434	0.322	1.49196e-07	T_reg
	DAPP1	7.1012e-12	0.252559	0.106	0.051	2.24128e-07	T_reg
	CHST11	7.44873e-12	0.266549	0.922	0.882	2.35097e-07	T_reg
	CFLAR	8.07222e-12	0.30816	0.576	0.462	2.54775e-07	T_reg
	STAT5B	1.01562e-11	0.255882	0.586	0.463	3.20551e-07	T_reg
	PIK3R3	1.20075e-11	0.389532	0.114	0.058	3.78982e-07	T_reg
	KLHL5	1.28518e-11	0.302583	0.222	0.138	4.05628e-07	T_reg
	PBX3	1.58077e-11	0.444175	0.416	0.311	4.98922e-07	T_reg
	PGAP1	1.92053e-11	0.32278	0.143	0.079	6.06156e-07	T_reg
	RFTN1	2.43943e-11	0.399605	0.576	0.475	7.69934e-07	T_reg
	ASH1L	2.76737e-11	0.273855	0.756	0.667	8.73436e-07	T_reg
	AC016831.7	3.13237e-11	0.390005	0.362	0.263	9.88638e-07	T_reg
	LUZP1	3.37924e-11	0.406892	0.214	0.136	1.06656e-06	T_reg
	PTPN1	4.53834e-11	0.380214	0.423	0.326	1.43239e-06	T_reg
	FARP2	4.64285e-11	0.288209	0.147	0.082	1.46538e-06	T_reg
	KIAA0040	5.87496e-11	0.306536	0.109	0.055	1.85425e-06	T_reg
	ATRX	6.34499e-11	0.291414	0.692	0.621	2.00261e-06	T_reg
	RERE	6.59273e-11	0.314263	0.638	0.531	2.0808e-06	T_reg
	SKAP2	6.84621e-11	0.275953	0.265	0.175	2.1608e-06	T_reg
	CDK6	9.44715e-11	0.327509	0.436	0.332	2.98171e-06	T_reg
	AL683807.1	9.63017e-11	0.318396	0.157	0.091	3.03948e-06	T_reg
	AMMECR1	1.20422e-10	0.337363	0.222	0.142	3.80077e-06	T_reg
	MCCC2	1.26409e-10	0.309478	0.198	0.123	3.98973e-06	T_reg
	SMS	1.35481e-10	0.261137	0.128	0.07	4.27604e-06	T_reg
	MLLT6	1.63473e-10	0.312327	0.429	0.327	5.15955e-06	T_reg
	GNA12	1.98835e-10	0.327691	0.207	0.13	6.27562e-06	T_reg
	PIK3IP1	2.12542e-10	0.27352	0.198	0.123	6.70824e-06	T_reg
	FAS	2.14443e-10	0.334232	0.171	0.103	6.76826e-06	T_reg
	LINC00513	2.3038e-10	0.289388	0.104	0.053	7.27125e-06	T_reg
	NDFIP1	2.54537e-10	0.290928	0.311	0.218	8.03371e-06	T_reg
	PDE4A	2.70432e-10	0.367664	0.164	0.098	8.53536e-06	T_reg
	NFE2L2	3.03821e-10	0.319645	0.358	0.262	9.58919e-06	T_reg
	RAP1GDS1	3.66806e-10	0.336303	0.457	0.358	1.15771e-05	T_reg
	NFKB2	3.67602e-10	0.338751	0.132	0.073	1.16023e-05	T_reg
	CDR2	4.40662e-10	0.362876	0.398	0.302	1.39082e-05	T_reg
	SON	4.8869e-10	0.316377	0.516	0.421	1.5424e-05	T_reg
	CTNNB1	5.25629e-10	0.277342	0.484	0.384	1.65899e-05	T_reg
	NF2	5.35764e-10	0.262477	0.159	0.094	1.69098e-05	T_reg
	GNAQ	5.61763e-10	0.386774	0.435	0.336	1.77304e-05	T_reg
	RFFL	5.63324e-10	0.270287	0.463	0.356	1.77796e-05	T_reg
	ATXN7L1	5.97488e-10	0.325403	0.366	0.271	1.88579e-05	T_reg
	KCNQ1	6.25326e-10	0.319802	0.134	0.075	1.97365e-05	T_reg
	ERC1	7.47728e-10	0.347054	0.484	0.39	2.35998e-05	T_reg
	SLC30A6	7.96831e-10	0.295061	0.177	0.109	2.51496e-05	T_reg
	ARHGAP25	8.97774e-10	0.2981	0.564	0.458	2.83355e-05	T_reg
	FAM13A	9.2686e-10	0.300611	0.145	0.085	2.92535e-05	T_reg
	CYTOR	1.1634e-09	0.43606	0.466	0.385	3.67193e-05	T_reg
	PCMTD1	1.20199e-09	0.309296	0.361	0.268	3.79373e-05	T_reg
	TRIM14	1.2865e-09	0.338675	0.304	0.218	4.06047e-05	T_reg
	LCORL	1.30817e-09	0.347664	0.309	0.221	4.12886e-05	T_reg
	PRDM1	1.36057e-09	0.280181	0.211	0.137	4.29424e-05	T_reg
	LYRM4	1.38741e-09	0.251094	0.145	0.085	4.37893e-05	T_reg
	IL10RA	1.43868e-09	0.352225	0.326	0.243	4.54078e-05	T_reg
	ZCCHC14	1.52383e-09	0.347173	0.141	0.082	4.80953e-05	T_reg
	SGMS1	1.78786e-09	0.295754	0.629	0.529	5.64283e-05	T_reg
	ANKH	1.83504e-09	0.37343	0.403	0.308	5.79175e-05	T_reg
	KAT2B	1.89428e-09	0.41906	0.54	0.458	5.97871e-05	T_reg
	CPEB3	1.98918e-09	0.282775	0.256	0.175	6.27826e-05	T_reg
	SLC20A2	2.02664e-09	0.290526	0.33	0.24	6.39649e-05	T_reg
	CMTM6	2.02958e-09	0.373421	0.136	0.08	6.40575e-05	T_reg
	LIMA1	2.04982e-09	0.287778	0.137	0.079	6.46963e-05	T_reg
	CMSS1	2.214e-09	0.366673	0.303	0.216	6.98784e-05	T_reg
	CD2	2.71157e-09	0.320646	0.482	0.389	8.55824e-05	T_reg
	SLC7A6	2.89465e-09	0.327867	0.271	0.191	9.1361e-05	T_reg
	RAP1A	3.44783e-09	0.323042	0.691	0.611	0.00010882	T_reg
	IL15RA	3.66426e-09	0.255513	0.104	0.056	0.000115652	T_reg
	BTG3	3.7343e-09	0.269027	0.146	0.086	0.000117862	T_reg
	PFKFB3	4.01767e-09	0.264881	0.319	0.231	0.000126806	T_reg
	SLC9A9	4.21726e-09	0.31051	0.487	0.388	0.000133105	T_reg
	CRTC3	4.32728e-09	0.370437	0.342	0.257	0.000136577	T_reg
	ABI1	4.72149e-09	0.334886	0.517	0.442	0.00014902	T_reg
	WDTC1	4.74334e-09	0.293582	0.187	0.119	0.000149709	T_reg
	OTUD7B	4.88382e-09	0.250689	0.164	0.102	0.000154143	T_reg
	KDM5B	5.22463e-09	0.30936	0.298	0.215	0.0001649	T_reg
	DYNC1I2	5.48148e-09	0.32356	0.187	0.12	0.000173006	T_reg
	MIR205HG	6.33494e-09	0.251362	0.175	0.109	0.000199943	T_reg
	MOSMO	8.90085e-09	0.267831	0.238	0.163	0.000280929	T_reg
	CBX7	9.79465e-09	0.255459	0.164	0.103	0.000309139	T_reg
	COX10	1.01114e-08	0.332329	0.172	0.109	0.000319137	T_reg
	LMBRD1	1.03189e-08	0.319426	0.346	0.258	0.000325687	T_reg
	KIF20B	1.1609e-08	0.306683	0.144	0.088	0.000366404	T_reg
	ARHGEF6	1.17445e-08	0.290212	0.37	0.286	0.000370681	T_reg
	RANBP9	1.41746e-08	0.32255	0.438	0.345	0.000447378	T_reg
	PKM	1.624e-08	0.310493	0.199	0.132	0.000512567	T_reg
	ZDHHC21	1.7444e-08	0.270255	0.269	0.192	0.000550566	T_reg
	NUMB	1.84428e-08	0.250443	0.417	0.322	0.000582092	T_reg
	HERC6	1.9927e-08	0.287338	0.159	0.1	0.000628936	T_reg
	IGF2R	2.23522e-08	0.286009	0.43	0.339	0.000705481	T_reg
	Z94721.1	2.35781e-08	0.287171	0.164	0.103	0.000744172	T_reg
	IL4R	2.3826e-08	0.352306	0.292	0.216	0.000751998	T_reg
	FARS2	2.46887e-08	0.291384	0.554	0.469	0.000779226	T_reg
	SLC25A13	2.69069e-08	0.257472	0.228	0.156	0.000849237	T_reg
	CDKAL1	2.69421e-08	0.290743	0.681	0.631	0.000850348	T_reg
	GALNT10	2.90786e-08	0.310901	0.425	0.34	0.00091778	T_reg
	LIMK2	2.90961e-08	0.277252	0.18	0.116	0.00091833	T_reg
	NSF	3.42537e-08	0.347008	0.253	0.18	0.00108112	T_reg
	FNDC3A	4.39528e-08	0.253538	0.551	0.459	0.00138724	T_reg
	ABI2	4.40354e-08	0.312701	0.193	0.129	0.00138984	T_reg
	TRPS1	4.43032e-08	0.272826	0.551	0.468	0.0013983	T_reg
	LTBP3	7.21704e-08	0.274008	0.169	0.11	0.00227784	T_reg
	ANKRD10	7.93426e-08	0.339024	0.362	0.285	0.00250421	T_reg
	DHRS7B	8.26791e-08	0.316342	0.115	0.067	0.00260952	T_reg
	NPTN	8.30402e-08	0.29847	0.224	0.157	0.00262092	T_reg
	AHR	8.30847e-08	0.309445	0.254	0.184	0.00262232	T_reg
	ANKRD36B	8.40631e-08	0.261442	0.396	0.314	0.0026532	T_reg
	DTNB	9.06654e-08	0.255211	0.367	0.28	0.00286158	T_reg
	CSGALNACT1	9.1387e-08	0.305957	0.281	0.203	0.00288436	T_reg
	TESK2	9.4483e-08	0.272292	0.115	0.068	0.00298207	T_reg
	METTL8	9.90365e-08	0.276192	0.149	0.094	0.00312579	T_reg
	L3MBTL3	1.0281e-07	0.299339	0.191	0.129	0.0032449	T_reg
	R3HCC1L	1.06563e-07	0.318275	0.329	0.249	0.00336333	T_reg
	KIF1B	1.47319e-07	0.264051	0.23	0.162	0.00464967	T_reg
	LMTK2	1.55035e-07	0.307894	0.211	0.147	0.00489321	T_reg
	ARHGAP5	1.55966e-07	0.26518	0.236	0.167	0.00492261	T_reg
	MORC3	1.76467e-07	0.296761	0.312	0.239	0.00556964	T_reg
	RAB10	2.13009e-07	0.275948	0.452	0.37	0.006723	T_reg
	CKMT2-AS1	2.24809e-07	0.299655	0.136	0.085	0.00709543	T_reg
	KLHL22	2.3062e-07	0.310679	0.216	0.153	0.00727884	T_reg
	DOT1L	2.45201e-07	0.260859	0.139	0.088	0.00773903	T_reg
	ARID4A	3.10058e-07	0.261049	0.326	0.251	0.00978604	T_reg
	CCDC32	3.58152e-07	0.269333	0.133	0.084	0.011304	T_reg
	PARP12	4.48178e-07	0.274159	0.254	0.187	0.0141454	T_reg
	STXBP4	4.52326e-07	0.297822	0.16	0.106	0.0142763	T_reg
	MARF1	4.86848e-07	0.258417	0.258	0.188	0.0153659	T_reg
	NDUFAF6	4.87285e-07	0.27762	0.177	0.12	0.0153797	T_reg
	TNFRSF14	6.08711e-07	0.273056	0.206	0.144	0.0192121	T_reg
	GBP4	6.18819e-07	0.288079	0.126	0.08	0.0195312	T_reg
	CD58	7.5178e-07	0.261741	0.413	0.34	0.0237277	T_reg
	ZNF710	7.76862e-07	0.308071	0.165	0.112	0.0245193	T_reg
	SAMD12	7.77006e-07	0.432566	0.223	0.163	0.0245239	T_reg
	CEP120	9.13545e-07	0.347046	0.263	0.198	0.0288333	T_reg
	EML2	1.10277e-06	0.313334	0.179	0.124	0.0348055	T_reg
	SUB1	1.34658e-06	0.261713	0.251	0.186	0.0425009	T_reg
	IL12RB1	1.47142e-06	0.259177	0.139	0.091	0.0464411	T_reg
	BICD1	1.57918e-06	0.252906	0.384	0.307	0.049842	T_reg
	MYO7A	3.43639e-293	1.65486	0.452	0.061	1.08459e-288	T_ex
	MYO1E	6.88828e-263	2.09377	0.638	0.175	2.17408e-258	T_ex
	ITGAE	2.00356e-257	1.60903	0.804	0.274	6.32364e-253	T_ex
	PDE7B	3.23579e-224	2.13286	0.369	0.054	1.02128e-219	T_ex
	CLNK	2.26732e-222	1.61305	0.585	0.15	7.1561e-218	T_ex
	NHS	1.03244e-217	1.76513	0.489	0.108	3.2586e-213	T_ex
	ATP8B4	2.29898e-209	1.48439	0.573	0.147	7.25605e-205	T_ex
	ENTPD1	3.23934e-201	1.72566	0.506	0.124	1.0224e-196	T_ex
	SRGAP3	5.43584e-191	1.51066	0.686	0.245	1.71566e-186	T_ex
	CLECL1	2.95898e-178	0.979864	0.196	0.013	9.33912e-174	T_ex
	PLPP1	4.91027e-178	1.74622	0.477	0.123	1.54978e-173	T_ex
	RBPJ	3.46257e-171	1.56729	0.788	0.399	1.09286e-166	T_ex
	TOX	2.60756e-169	1.33898	0.917	0.618	8.22999e-165	T_ex
	RGS13	1.56744e-162	0.858754	0.14	0.005	4.94716e-158	T_ex
	ZC3H12C	5.23632e-150	1.28239	0.323	0.062	1.65269e-145	T_ex
	FUT8	1.13297e-149	1.24624	0.866	0.531	3.57588e-145	T_ex
	AL138720.1	1.23454e-149	1.74261	0.263	0.041	3.89645e-145	T_ex
	CSGALNACT1	1.27254e-142	1.54101	0.509	0.169	4.0164e-138	T_ex
	LINC02836	1.05751e-131	0.686511	0.119	0.005	3.3377e-127	T_ex
	ETV1	1.6151e-130	0.982446	0.18	0.019	5.09758e-126	T_ex
	LINC00299	6.51869e-130	1.43615	0.524	0.186	2.05743e-125	T_ex
	RUNX2	1.25875e-129	1.22805	0.662	0.292	3.97286e-125	T_ex
	NELL2	1.49268e-126	1.17016	0.642	0.267	4.71121e-122	T_ex
	LINC00158	5.79645e-123	0.716466	0.116	0.005	1.82948e-118	T_ex
	AC022126.1	3.21901e-122	1.4194	0.361	0.094	1.01598e-117	T_ex
	RIN3	1.67552e-117	1.1726	0.681	0.327	5.28828e-113	T_ex
	AP001341.1	1.80622e-113	0.997291	0.107	0.005	5.70078e-109	T_ex
	TTN	7.94527e-113	1.22468	0.646	0.31	2.50768e-108	T_ex
	DAPK2	8.3025e-107	1.23567	0.485	0.179	2.62043e-102	T_ex
	LINC02416	1.47464e-105	0.902962	0.159	0.019	4.65424e-101	T_ex
	GOLIM4	1.62494e-102	0.904523	0.3	0.075	5.12864e-98	T_ex
	ADGRG1	2.48832e-98	0.765708	0.181	0.028	7.85363e-94	T_ex
	ST6GALNAC3	1.45839e-95	1.23398	0.295	0.078	4.60297e-91	T_ex
	MIR155HG	5.15955e-95	0.97798	0.276	0.069	1.62846e-90	T_ex
	ATP10D	9.1912e-95	0.99879	0.423	0.15	2.90093e-90	T_ex
	SARDH	3.73368e-87	0.815208	0.21	0.044	1.17842e-82	T_ex
	PRKCA	1.66073e-86	1.04024	0.619	0.315	5.24159e-82	T_ex
	LINC01358	3.66432e-85	0.896527	0.197	0.04	1.15653e-80	T_ex
	GRAMD1B	1.18265e-84	1.17335	0.538	0.252	3.73266e-80	T_ex
	CCDC141	1.14242e-82	0.90202	0.401	0.147	3.60571e-78	T_ex
	MAST4	3.40519e-82	1.06454	0.511	0.228	1.07474e-77	T_ex
	AC243829.4	2.06849e-79	0.821703	0.203	0.044	6.52858e-75	T_ex
	DGKH	4.03515e-77	0.992855	0.624	0.339	1.27357e-72	T_ex
	LINC02195	7.18294e-75	0.643397	0.121	0.016	2.26708e-70	T_ex
	PIP5K1B	6.48697e-73	0.959843	0.191	0.044	2.04742e-68	T_ex
	AFAP1L2	3.52016e-71	0.701969	0.171	0.035	1.11103e-66	T_ex
	HAVCR2	8.95695e-71	0.938489	0.273	0.085	2.82699e-66	T_ex
	PHEX	2.74414e-70	0.758024	0.109	0.013	8.66105e-66	T_ex
	RAB3GAP1	1.1886e-68	0.91005	0.611	0.348	3.75146e-64	T_ex
	AKAP5	1.11755e-66	0.573122	0.141	0.026	3.5272e-62	T_ex
	GFOD1	5.56891e-65	0.96468	0.295	0.102	1.75766e-60	T_ex
	RGS1	1.34452e-64	0.90256	0.477	0.228	4.24357e-60	T_ex
	ADAMTS17	1.67269e-64	1.05448	0.392	0.168	5.27934e-60	T_ex
	LINC01934	1.73215e-64	0.801133	0.808	0.561	5.46701e-60	T_ex
	AL590006.1	5.28292e-64	0.667274	0.116	0.017	1.66739e-59	T_ex
	VAV3	3.51687e-63	0.568736	0.628	0.331	1.10999e-58	T_ex
	SYTL2	4.66396e-62	0.822523	0.542	0.28	1.47204e-57	T_ex
	DLEU2	4.86546e-61	0.874464	0.76	0.529	1.53564e-56	T_ex
	ARHGEF12	7.41948e-61	0.816616	0.499	0.247	2.34174e-56	T_ex
	ITGA1	1.56305e-60	0.699246	0.609	0.327	4.93329e-56	T_ex
	NCALD	3.74167e-60	0.805283	0.671	0.408	1.18094e-55	T_ex
	AHI1	2.01698e-59	1.00072	0.43	0.203	6.366e-55	T_ex
	DPF3	2.09611e-58	1.10105	0.262	0.09	6.61573e-54	T_ex
	PAM	2.78836e-57	0.716675	0.824	0.633	8.80061e-53	T_ex
	HECTD2	2.31292e-56	0.720039	0.172	0.044	7.30004e-52	T_ex
	CMIP	3.6092e-56	0.647929	0.849	0.663	1.13913e-51	T_ex
	CDK14	1.34628e-55	0.984628	0.302	0.118	4.24912e-51	T_ex
	LINC01871	1.47921e-55	0.656691	0.213	0.064	4.66868e-51	T_ex
	UBASH3B	2.43222e-55	0.944172	0.529	0.297	7.67658e-51	T_ex
	CD109	1.36671e-52	0.792624	0.115	0.022	4.31362e-48	T_ex
	CD200R1	1.15401e-50	0.828088	0.275	0.106	3.64229e-46	T_ex
	CSF1	1.0441e-49	0.791848	0.222	0.075	3.29539e-45	T_ex
	PAG1	2.79367e-49	0.650236	0.739	0.509	8.81738e-45	T_ex
	AGFG1	4.8025e-49	0.762918	0.498	0.274	1.51576e-44	T_ex
	NEBL	1.28404e-48	1.15951	0.19	0.06	4.0527e-44	T_ex
	LINC01572	2.27368e-48	0.956646	0.217	0.074	7.17619e-44	T_ex
	LIPC	6.07309e-48	0.692457	0.103	0.019	1.91679e-43	T_ex
	ADGRG5	1.26261e-47	0.62389	0.21	0.069	3.98505e-43	T_ex
	SNX9	1.48988e-47	0.761204	0.46	0.239	4.70237e-43	T_ex
	LYST	4.58852e-47	0.67021	0.708	0.48	1.44823e-42	T_ex
	GALNT1	5.20045e-47	0.77465	0.401	0.2	1.64137e-42	T_ex
	PTPN22	5.05985e-46	0.690397	0.713	0.498	1.59699e-41	T_ex
	XXYLT1	5.66133e-46	0.713512	0.251	0.096	1.78683e-41	T_ex
	FAM102B	1.26876e-45	0.735357	0.402	0.199	4.00446e-41	T_ex
	PDE3B	1.84741e-45	0.715825	0.759	0.525	5.83078e-41	T_ex
	SUPT3H	7.21393e-44	0.685385	0.641	0.417	2.27686e-39	T_ex
	SEL1L3	8.31982e-44	0.664713	0.623	0.402	2.6259e-39	T_ex
	CCND2	1.16568e-43	0.663084	0.481	0.267	3.6791e-39	T_ex
	ADAMTS6	2.59136e-43	0.82268	0.128	0.032	8.17885e-39	T_ex
	NDFIP2	2.21208e-42	0.69279	0.259	0.105	6.98176e-38	T_ex
	RASA1	5.48826e-42	0.672738	0.613	0.408	1.7322e-37	T_ex
	IVNS1ABP	6.10162e-42	0.67295	0.428	0.228	1.92579e-37	T_ex
	GALNT2	6.3609e-42	0.641816	0.477	0.261	2.00763e-37	T_ex
	RAB27A	1.58096e-41	0.638236	0.663	0.45	4.98981e-37	T_ex
	LINC01684	4.26024e-41	0.616018	0.162	0.049	1.34462e-36	T_ex
	ZFHX3	5.48308e-41	0.769386	0.304	0.138	1.73057e-36	T_ex
	TTYH3	1.29328e-40	0.533216	0.163	0.05	4.08185e-36	T_ex
	RABGAP1L	7.71685e-40	0.441324	0.949	0.876	2.43559e-35	T_ex
	SSH1	9.06191e-40	0.615998	0.337	0.161	2.86012e-35	T_ex
	BFSP2-AS1	1.43386e-39	0.510334	0.149	0.044	4.52553e-35	T_ex
	MSI2	3.15819e-39	0.477177	0.853	0.702	9.96788e-35	T_ex
	ZEB2	4.45255e-39	0.60846	0.558	0.331	1.40532e-34	T_ex
	PDCD1	1.1225e-38	0.434338	0.122	0.031	3.54283e-34	T_ex
	TOX2	1.23665e-38	0.659359	0.313	0.145	3.9031e-34	T_ex
	PSMA1	9.39285e-38	0.646779	0.41	0.217	2.96457e-33	T_ex
	ABCA2	7.58838e-37	0.582596	0.197	0.074	2.39504e-32	T_ex
	ARL3	3.44573e-36	0.514687	0.151	0.048	1.08754e-31	T_ex
	TNIP3	3.81964e-36	0.557405	0.35	0.172	1.20555e-31	T_ex
	SIPA1L1	5.95117e-36	0.49917	0.752	0.554	1.87831e-31	T_ex
	ITGA2	6.6037e-36	0.563875	0.137	0.041	2.08426e-31	T_ex
	CRIM1	9.92736e-36	0.691576	0.367	0.193	3.13327e-31	T_ex
	CDYL2	1.21174e-35	0.616118	0.331	0.164	3.82449e-31	T_ex
	AL136456.1	2.00286e-35	0.391448	0.452	0.253	6.32144e-31	T_ex
	JAML	3.75582e-35	0.699718	0.37	0.2	1.18541e-30	T_ex
	IKZF3	2.99928e-34	0.554154	0.664	0.466	9.46633e-30	T_ex
	KIF5C	4.19028e-34	0.552902	0.182	0.067	1.32254e-29	T_ex
	CERS6	4.89549e-34	0.60772	0.333	0.168	1.54511e-29	T_ex
	WHRN	8.58365e-34	0.61213	0.237	0.1	2.70917e-29	T_ex
	ABR	1.70043e-33	0.639746	0.549	0.359	5.36688e-29	T_ex
	LINC02694	1.95553e-33	0.574593	0.41	0.228	6.17204e-29	T_ex
	RAPGEF1	7.03576e-33	0.500304	0.749	0.566	2.22063e-28	T_ex
	BIVM	8.96393e-33	0.42138	0.114	0.032	2.8292e-28	T_ex
	THEMIS	1.54096e-32	0.462421	0.82	0.605	4.86358e-28	T_ex
	KLRK1	1.7341e-32	0.480244	0.443	0.251	5.47317e-28	T_ex
	AZIN2	2.11447e-32	0.465081	0.12	0.035	6.67369e-28	T_ex
	CLIP2	2.52908e-32	0.514393	0.121	0.035	7.9823e-28	T_ex
	ZNF683	3.73672e-32	0.528507	0.165	0.059	1.17938e-27	T_ex
	ID2	8.54548e-32	0.625716	0.285	0.138	2.69712e-27	T_ex
	R3HDM1	3.13203e-31	0.559166	0.533	0.34	9.88532e-27	T_ex
	PRDM1	7.21061e-31	0.63342	0.268	0.129	2.27581e-26	T_ex
	CBLB	9.50842e-31	0.438197	0.887	0.766	3.00105e-26	T_ex
	AC138627.1	1.98457e-30	0.583959	0.148	0.052	6.26369e-26	T_ex
	AUH	2.97593e-30	0.607772	0.468	0.292	9.39262e-26	T_ex
	EDARADD	3.11053e-30	0.475833	0.192	0.077	9.81745e-26	T_ex
	PLAGL1	3.96741e-29	0.626571	0.226	0.102	1.25219e-24	T_ex
	LINC02725	4.96064e-29	0.530479	0.124	0.04	1.56568e-24	T_ex
	MPHOSPH9	7.10774e-29	0.476826	0.414	0.239	2.24335e-24	T_ex
	AL390957.1	8.81105e-29	0.500367	0.126	0.041	2.78094e-24	T_ex
	NR3C1	2.33127e-28	0.544763	0.716	0.566	7.35796e-24	T_ex
	CDK6	2.39991e-28	0.669778	0.49	0.324	7.57458e-24	T_ex
	NEDD9	3.82183e-28	0.520073	0.689	0.515	1.20625e-23	T_ex
	PLEKHA2	3.85563e-28	0.576842	0.588	0.421	1.21691e-23	T_ex
	PVT1	4.32491e-28	0.444041	0.632	0.43	1.36503e-23	T_ex
	TRIM8	4.42832e-28	0.388628	0.118	0.038	1.39767e-23	T_ex
	CCDC91	5.2659e-28	0.49128	0.732	0.576	1.66202e-23	T_ex
	TIGIT	5.51349e-28	0.526703	0.328	0.175	1.74017e-23	T_ex
	KLRC2	1.94332e-27	0.532671	0.227	0.104	6.13352e-23	T_ex
	GMDS	2.85106e-27	0.527105	0.694	0.529	8.99853e-23	T_ex
	AGAP3	4.14932e-27	0.473874	0.163	0.064	1.30961e-22	T_ex
	DZIP3	4.15254e-27	0.47499	0.264	0.131	1.31062e-22	T_ex
	ITPR1	4.98004e-27	0.537754	0.6	0.414	1.5718e-22	T_ex
	PHYKPL	5.65612e-27	0.554854	0.398	0.238	1.78519e-22	T_ex
	TSPAN5	1.16756e-26	0.462466	0.638	0.453	3.68506e-22	T_ex
	PTPRA	7.03227e-26	0.49441	0.637	0.46	2.21953e-21	T_ex
	SUSD6	7.08003e-26	0.526186	0.506	0.335	2.2346e-21	T_ex
	SLA2	9.30969e-26	0.571138	0.356	0.206	2.93833e-21	T_ex
	PARD6G	1.30529e-25	0.513922	0.121	0.042	4.11977e-21	T_ex
	CHRM3-AS2	2.87672e-25	0.415393	0.101	0.031	9.07951e-21	T_ex
	GCNT1	8.91946e-25	0.495037	0.318	0.176	2.81516e-20	T_ex
	SAMSN1	9.73407e-25	0.451228	0.75	0.59	3.07227e-20	T_ex
	CLEC2D	1.05932e-24	0.425427	0.798	0.659	3.34341e-20	T_ex
	MTSS1	3.24735e-24	0.75089	0.126	0.047	1.02493e-19	T_ex
	MUC4	3.46963e-24	0.361539	0.234	0.114	1.09508e-19	T_ex
	BCL2	3.50162e-24	0.393234	0.741	0.569	1.10518e-19	T_ex
	SRGAP2	6.10189e-24	0.461955	0.305	0.168	1.92588e-19	T_ex
	ATP10A	7.93471e-24	0.517554	0.414	0.256	2.50435e-19	T_ex
	HIPK2	1.00714e-23	0.534171	0.347	0.2	3.17873e-19	T_ex
	LINC00539	1.01026e-23	0.372361	0.128	0.047	3.18859e-19	T_ex
	PON2	2.13564e-23	0.311698	0.125	0.046	6.7405e-19	T_ex
	MIR3142HG	2.27109e-23	0.399768	0.187	0.084	7.168e-19	T_ex
	GPD2	2.85697e-23	0.546601	0.371	0.226	9.01717e-19	T_ex
	KLF7	6.94094e-23	0.375707	0.126	0.047	2.1907e-18	T_ex
	RGS9	7.75048e-23	0.477074	0.149	0.062	2.44621e-18	T_ex
	DOCK8	2.32667e-22	0.395605	0.853	0.739	7.34342e-18	T_ex
	CHN1	5.40504e-22	0.473561	0.119	0.044	1.70594e-17	T_ex
	CCL4	5.7199e-22	0.474129	0.169	0.075	1.80532e-17	T_ex
	PTPRJ	6.36385e-22	0.385889	0.82	0.694	2.00856e-17	T_ex
	FNDC3B	1.12876e-21	0.454166	0.627	0.464	3.5626e-17	T_ex
	ARSB	1.49801e-21	0.565365	0.227	0.117	4.72802e-17	T_ex
	ZNF438	1.63626e-21	0.475014	0.259	0.138	5.16436e-17	T_ex
	RETREG1	1.68978e-21	0.525462	0.313	0.183	5.33327e-17	T_ex
	NCR1	1.98969e-21	0.366205	0.119	0.045	6.27987e-17	T_ex
	TMEM200A	3.35182e-21	0.424038	0.187	0.088	1.0579e-16	T_ex
	MDFIC	6.59507e-21	0.528484	0.58	0.444	2.08154e-16	T_ex
	FASLG	8.29831e-21	0.380478	0.127	0.051	2.61911e-16	T_ex
	ABCD2	8.85132e-21	0.369187	0.234	0.12	2.79365e-16	T_ex
	LCP2	1.60044e-20	0.415309	0.641	0.49	5.05132e-16	T_ex
	CEP85L	2.75181e-20	0.366473	0.731	0.579	8.68525e-16	T_ex
	LINC01588	5.22068e-20	0.464382	0.273	0.153	1.64775e-15	T_ex
	GTDC1	8.13999e-20	0.416732	0.561	0.408	2.56914e-15	T_ex
	CLSTN3	1.34108e-19	0.386294	0.19	0.094	4.23272e-15	T_ex
	TRG-AS1	1.63457e-19	0.537972	0.455	0.32	5.15903e-15	T_ex
	INPP5F	1.67594e-19	0.327959	0.27	0.15	5.28961e-15	T_ex
	AFAP1	2.05359e-19	0.576998	0.236	0.129	6.48154e-15	T_ex
	BMERB1	4.54923e-19	0.483782	0.17	0.081	1.43583e-14	T_ex
	ARHGEF9	4.68036e-19	0.44522	0.246	0.136	1.47722e-14	T_ex
	UBASH3A	5.62779e-19	0.407508	0.299	0.176	1.77624e-14	T_ex
	DNMT3A	9.32019e-19	0.433342	0.346	0.216	2.94164e-14	T_ex
	FGGY	1.07547e-18	0.462489	0.287	0.168	3.39439e-14	T_ex
	SIRPG	1.13882e-18	0.44049	0.257	0.143	3.59435e-14	T_ex
	CLEC12A	1.34905e-18	0.388973	0.1	0.037	4.25787e-14	T_ex
	HIP1	1.42581e-18	0.435715	0.49	0.343	4.50013e-14	T_ex
	PTPN11	5.60576e-18	0.423218	0.276	0.162	1.76929e-13	T_ex
	MEF2A	6.08168e-18	0.433736	0.495	0.349	1.9195e-13	T_ex
	DLEU1	7.68962e-18	0.761392	0.349	0.23	2.427e-13	T_ex
	SLC7A5	1.309e-17	0.441223	0.267	0.155	4.13147e-13	T_ex
	GFI1	1.56361e-17	0.337535	0.165	0.08	4.93507e-13	T_ex
	KCNQ5	1.61522e-17	0.672044	0.311	0.195	5.09794e-13	T_ex
	NAB1	1.70377e-17	0.37173	0.289	0.172	5.37742e-13	T_ex
	IFI44	1.86511e-17	0.500285	0.245	0.138	5.88667e-13	T_ex
	CCL5	2.06281e-17	0.357411	0.261	0.15	6.51065e-13	T_ex
	PCED1B	5.25016e-17	0.328136	0.73	0.588	1.65706e-12	T_ex
	FMNL3	8.6872e-17	0.353089	0.362	0.231	2.74185e-12	T_ex
	JARID2	9.71685e-17	0.532531	0.659	0.533	3.06683e-12	T_ex
	ITPK1	1.00932e-16	0.378254	0.262	0.153	3.18563e-12	T_ex
	CD101	1.17205e-16	0.366696	0.125	0.055	3.69924e-12	T_ex
	ACSL4	1.5166e-16	0.417931	0.4	0.269	4.78669e-12	T_ex
	MAPRE2	1.62355e-16	0.329084	0.408	0.27	5.12426e-12	T_ex
	SLFN12L	1.64005e-16	0.335219	0.785	0.674	5.17633e-12	T_ex
	FANCL	2.05718e-16	0.323785	0.239	0.134	6.49287e-12	T_ex
	SETBP1	2.45285e-16	0.385148	0.25	0.144	7.74167e-12	T_ex
	MAMLD1	2.69308e-16	0.406158	0.113	0.048	8.4999e-12	T_ex
	S100PBP	3.18012e-16	0.439069	0.326	0.211	1.00371e-11	T_ex
	ARNT	3.3504e-16	0.350564	0.248	0.143	1.05745e-11	T_ex
	PRR5	3.36822e-16	0.371176	0.256	0.151	1.06308e-11	T_ex
	WNK1	3.49619e-16	0.330291	0.737	0.618	1.10347e-11	T_ex
	CKLF	4.36178e-16	0.378184	0.351	0.226	1.37666e-11	T_ex
	AC243829.2	5.70239e-16	0.282481	0.111	0.047	1.79979e-11	T_ex
	DUSP4	5.96812e-16	0.360631	0.227	0.127	1.88366e-11	T_ex
	ABCB1	6.9219e-16	0.350042	0.242	0.139	2.18469e-11	T_ex
	ZDHHC14	1.09858e-15	0.560196	0.289	0.183	3.46733e-11	T_ex
	KIAA1671	1.34884e-15	0.433561	0.355	0.234	4.25722e-11	T_ex
	RGS2	1.45158e-15	0.360037	0.113	0.049	4.58148e-11	T_ex
	BMPR2	1.48557e-15	0.367761	0.431	0.294	4.68875e-11	T_ex
	DENND1B	1.65004e-15	0.341404	0.642	0.499	5.20786e-11	T_ex
	PRKAG2	2.29614e-15	0.408645	0.468	0.338	7.24707e-11	T_ex
	ALOX5AP	2.46464e-15	0.31247	0.116	0.051	7.7789e-11	T_ex
	MFSD6	3.89247e-15	0.328724	0.347	0.224	1.22854e-10	T_ex
	APOBEC3G	4.27298e-15	0.270101	0.198	0.108	1.34864e-10	T_ex
	DOCK5	4.52889e-15	0.391963	0.212	0.12	1.42941e-10	T_ex
	GNPTAB	1.17962e-14	0.403198	0.377	0.255	3.72311e-10	T_ex
	ST8SIA4	1.19323e-14	0.400021	0.445	0.32	3.76606e-10	T_ex
	SERTAD2	1.20213e-14	0.346993	0.166	0.086	3.79415e-10	T_ex
	RFX7	1.26241e-14	0.379086	0.549	0.416	3.98443e-10	T_ex
	BHLHE40-AS1	1.45173e-14	0.29642	0.102	0.044	4.58195e-10	T_ex
	CYTH3	1.52216e-14	0.42103	0.277	0.172	4.80424e-10	T_ex
	CDKN2B-AS1	1.75571e-14	0.323446	0.121	0.056	5.54136e-10	T_ex
	ZNF75D	1.75778e-14	0.43947	0.214	0.125	5.54792e-10	T_ex
	ASXL2	2.07027e-14	0.366744	0.495	0.365	6.5342e-10	T_ex
	NAP1L4	2.26996e-14	0.380068	0.584	0.452	7.16445e-10	T_ex
	AGO2	2.68195e-14	0.315514	0.523	0.382	8.46478e-10	T_ex
	MSN	3.34796e-14	0.301352	0.582	0.438	1.05668e-09	T_ex
	SLF1	3.42588e-14	0.301751	0.373	0.249	1.08128e-09	T_ex
	ASPH	4.86232e-14	0.348271	0.197	0.112	1.53465e-09	T_ex
	PIKFYVE	5.019e-14	0.285114	0.384	0.258	1.5841e-09	T_ex
	FAM3C	6.20521e-14	0.344229	0.209	0.121	1.95849e-09	T_ex
	AL645568.1	6.25877e-14	0.332239	0.408	0.281	1.97539e-09	T_ex
	TBL1XR1	1.0744e-13	0.291002	0.775	0.651	3.39102e-09	T_ex
	FKBP5	1.93415e-13	0.357119	0.356	0.24	6.10455e-09	T_ex
	TNFRSF9	2.26553e-13	0.364159	0.122	0.059	7.15048e-09	T_ex
	TSHZ2	2.41421e-13	0.453748	0.312	0.206	7.61972e-09	T_ex
	LINC00426	2.43526e-13	0.341748	0.329	0.22	7.68618e-09	T_ex
	CTLA4	2.57178e-13	0.398375	0.166	0.091	8.11704e-09	T_ex
	MNAT1	3.0919e-13	0.324052	0.444	0.315	9.75865e-09	T_ex
	RFTN1	4.3093e-13	0.324664	0.599	0.472	1.3601e-08	T_ex
	CD84	4.49104e-13	0.319335	0.274	0.172	1.41746e-08	T_ex
	CD82	7.38598e-13	0.273316	0.191	0.109	2.33116e-08	T_ex
	IQSEC1	7.48607e-13	0.376024	0.418	0.302	2.36275e-08	T_ex
	SRGAP2B	8.02298e-13	0.28904	0.128	0.064	2.53221e-08	T_ex
	NLRC3	8.17867e-13	0.325415	0.385	0.273	2.58135e-08	T_ex
	NIN	9.63084e-13	0.328788	0.491	0.366	3.03969e-08	T_ex
	ZNF652	1.11455e-12	0.407241	0.353	0.245	3.51773e-08	T_ex
	BCAS4	1.32872e-12	0.264898	0.134	0.068	4.1937e-08	T_ex
	CTNNA1	1.40592e-12	0.34585	0.347	0.239	4.43737e-08	T_ex
	IL2RB	1.56241e-12	0.260888	0.282	0.18	4.93128e-08	T_ex
	VPS45	1.60324e-12	0.362975	0.277	0.18	5.06015e-08	T_ex
	PCCA	1.66377e-12	0.298294	0.493	0.365	5.2512e-08	T_ex
	MYO9B	1.67017e-12	0.308788	0.599	0.47	5.27139e-08	T_ex
	CD3D	1.69452e-12	0.270747	0.137	0.071	5.34824e-08	T_ex
	PEX14	1.96477e-12	0.315317	0.324	0.217	6.20122e-08	T_ex
	PPARG	1.96824e-12	0.314617	0.116	0.056	6.21215e-08	T_ex
	FAF1	3.04749e-12	0.255365	0.732	0.611	9.61848e-08	T_ex
	CD3G	3.2082e-12	0.341724	0.202	0.121	1.01257e-07	T_ex
	SLC12A6	4.02718e-12	0.353175	0.309	0.208	1.27106e-07	T_ex
	ADCY3	4.74072e-12	0.301763	0.193	0.113	1.49627e-07	T_ex
	TRAC	6.60081e-12	0.265135	0.234	0.145	2.08335e-07	T_ex
	TIAM1	6.78964e-12	0.336752	0.259	0.167	2.14295e-07	T_ex
	PREX1	8.10368e-12	0.31414	0.7	0.597	2.55768e-07	T_ex
	ZEB1	1.11154e-11	0.256458	0.729	0.623	3.50825e-07	T_ex
	CHST12	1.17191e-11	0.335995	0.25	0.159	3.69879e-07	T_ex
	NF1	1.28095e-11	0.298294	0.501	0.381	4.04293e-07	T_ex
	TRAF5	1.46429e-11	0.349884	0.432	0.326	4.62158e-07	T_ex
	NFATC3	2.5343e-11	0.293957	0.612	0.495	7.99877e-07	T_ex
	EPSTI1	2.7035e-11	0.326876	0.408	0.296	8.53278e-07	T_ex
	NR4A2	3.21227e-11	0.394099	0.259	0.171	1.01386e-06	T_ex
	DLG3	3.33257e-11	0.266992	0.166	0.095	1.05183e-06	T_ex
	AKAP11	4.60714e-11	0.25834	0.287	0.192	1.45411e-06	T_ex
	ARL15	6.64064e-11	0.276321	0.754	0.648	2.09592e-06	T_ex
	ITGB1	7.23168e-11	0.298785	0.437	0.321	2.28246e-06	T_ex
	ST3GAL5	7.40767e-11	0.297986	0.242	0.156	2.33801e-06	T_ex
	NINJ2	7.40878e-11	0.265681	0.15	0.084	2.33836e-06	T_ex
	YEATS2	7.55971e-11	0.257245	0.329	0.228	2.386e-06	T_ex
	KLRC3	7.75948e-11	0.300266	0.161	0.092	2.44905e-06	T_ex
	ARHGAP18	7.78224e-11	0.3099	0.259	0.171	2.45623e-06	T_ex
	SPIN1	8.97359e-11	0.308597	0.269	0.18	2.83224e-06	T_ex
	P2RX5	9.25107e-11	0.311759	0.109	0.055	2.91982e-06	T_ex
	MAP4	9.74765e-11	0.279663	0.584	0.467	3.07655e-06	T_ex
	FBXW8	1.09677e-10	0.348619	0.226	0.144	3.46163e-06	T_ex
	SLA	1.15028e-10	0.365449	0.434	0.331	3.63051e-06	T_ex
	SP140	1.19972e-10	0.269728	0.465	0.347	3.78657e-06	T_ex
	KDM5B	1.61076e-10	0.294861	0.31	0.213	5.08387e-06	T_ex
	IL21R	1.88104e-10	0.294246	0.327	0.228	5.93693e-06	T_ex
	ELOVL6	2.42998e-10	0.33176	0.128	0.07	7.66949e-06	T_ex
	GTF2I	2.54027e-10	0.284787	0.435	0.326	8.0176e-06	T_ex
	SCAPER	2.64813e-10	0.273219	0.573	0.46	8.35803e-06	T_ex
	PKIA	2.79233e-10	0.397066	0.111	0.058	8.81314e-06	T_ex
	AC018816.1	3.06696e-10	0.314579	0.102	0.051	9.67993e-06	T_ex
	N4BP2	3.07636e-10	0.265331	0.253	0.167	9.7096e-06	T_ex
	MAP4K3	3.16276e-10	0.304277	0.305	0.211	9.98229e-06	T_ex
	KIAA1324	3.72982e-10	0.313066	0.158	0.092	1.17721e-05	T_ex
	KIF21A	3.87235e-10	0.287196	0.277	0.186	1.22219e-05	T_ex
	DYNC2H1	4.22344e-10	0.319147	0.161	0.095	1.333e-05	T_ex
	EIF2AK2	4.2902e-10	0.315273	0.252	0.166	1.35407e-05	T_ex
	CBL	4.91518e-10	0.270468	0.389	0.285	1.55133e-05	T_ex
	UBE2F	5.10051e-10	0.28466	0.139	0.079	1.60982e-05	T_ex
	SEPTIN2	5.37836e-10	0.261286	0.385	0.28	1.69752e-05	T_ex
	AC008083.3	7.02146e-10	0.271946	0.144	0.083	2.21611e-05	T_ex
	JAK2	7.3108e-10	0.274988	0.309	0.215	2.30744e-05	T_ex
	MDM2	7.40277e-10	0.263871	0.284	0.195	2.33646e-05	T_ex
	RALA	7.72039e-10	0.26517	0.257	0.172	2.43671e-05	T_ex
	SYNJ1	1.00144e-09	0.307164	0.242	0.161	3.16074e-05	T_ex
	TNFRSF1B	1.08351e-09	0.259093	0.438	0.329	3.41976e-05	T_ex
	KIF26B	1.12904e-09	0.403709	0.145	0.084	3.56347e-05	T_ex
	CDKN2A	1.16639e-09	0.251305	0.126	0.07	3.68136e-05	T_ex
	LAG3	1.36083e-09	0.349008	0.1	0.052	4.29504e-05	T_ex
	RFX2	1.58029e-09	0.369289	0.108	0.057	4.98771e-05	T_ex
	KAT6B	1.70333e-09	0.298372	0.506	0.394	5.37604e-05	T_ex
	SPATS2L	2.29561e-09	0.264269	0.277	0.19	7.24539e-05	T_ex
	IFI44L	2.43651e-09	0.465741	0.134	0.078	7.69013e-05	T_ex
	TRBC2	2.44423e-09	0.285549	0.234	0.155	7.71448e-05	T_ex
	KIAA0825	2.53294e-09	0.293749	0.334	0.244	7.99447e-05	T_ex
	SYNJ2	2.61495e-09	0.328016	0.157	0.095	8.25331e-05	T_ex
	DDX60	2.82647e-09	0.323711	0.255	0.173	8.9209e-05	T_ex
	CAPN2	2.8971e-09	0.26044	0.303	0.213	9.14381e-05	T_ex
	LRRC28	3.48442e-09	0.323783	0.168	0.104	0.000109975	T_ex
	XAF1	5.44379e-09	0.300777	0.386	0.291	0.000171817	T_ex
	CD226	6.59373e-09	0.318933	0.33	0.244	0.000208111	T_ex
	STARD9	7.38414e-09	0.270971	0.254	0.174	0.000233058	T_ex
	CYTH4	9.91701e-09	0.274477	0.195	0.126	0.000313001	T_ex
	SRGAP2C	1.1363e-08	0.267887	0.196	0.128	0.000358638	T_ex
	FUS	1.65783e-08	0.260649	0.467	0.365	0.000523244	T_ex
	NME7	2.17843e-08	0.304869	0.213	0.144	0.000687557	T_ex
	STRBP	2.25788e-08	0.252013	0.356	0.267	0.000712633	T_ex
	PHLPP1	3.07813e-08	0.274319	0.225	0.153	0.00097152	T_ex
	PITPNM2	4.28086e-08	0.266483	0.124	0.072	0.00135113	T_ex
	TAFA1	4.77408e-08	0.379343	0.154	0.096	0.0015068	T_ex
	MAP3K8	8.72563e-08	0.313425	0.204	0.139	0.00275398	T_ex
	PTPN7	1.65061e-07	0.283685	0.236	0.167	0.00520965	T_ex
	CNNM2	1.71907e-07	0.281573	0.224	0.156	0.00542574	T_ex
	BMPR1A	1.7219e-07	0.251671	0.238	0.167	0.00543465	T_ex
	MX1	1.7283e-07	0.302901	0.155	0.1	0.00545486	T_ex
	SLC24A3	1.76419e-07	0.294743	0.1	0.056	0.00556815	T_ex
	ARSG	1.91435e-07	0.266467	0.174	0.115	0.00604206	T_ex
	ZDHHC20	2.07538e-07	0.260878	0.476	0.382	0.00655032	T_ex
	AL050309.1	2.08271e-07	0.266979	0.255	0.184	0.00657345	T_ex
	TIAL1	3.63186e-07	0.267501	0.276	0.203	0.0114629	T_ex
	SLC25A13	4.11785e-07	0.259148	0.223	0.157	0.0129968	T_ex
	PACSIN2	5.31028e-07	0.311881	0.256	0.186	0.0167603	T_ex
	STAU2	1.24645e-06	0.27502	0.387	0.307	0.0393403	T_ex
	CCDC50	1.40751e-06	0.28745	0.148	0.098	0.0444239	T_ex
	NCAM1	0	3.03283	0.433	0.032	0	T_nk
	GNLY	2.35238e-300	2.65456	0.468	0.055	7.42457e-296	T_nk
	ATP8B4	1.17634e-280	2.27088	0.677	0.151	3.71275e-276	T_nk
	SH2D1B	3.66043e-236	1.14342	0.191	0.004	1.15531e-231	T_nk
	KLRC2	5.18143e-221	1.7767	0.475	0.082	1.63536e-216	T_nk
	ZBTB16	5.15273e-189	1.94462	0.326	0.042	1.6263e-184	T_nk
	KLRC3	3.74443e-188	1.51661	0.406	0.068	1.18182e-183	T_nk
	LINC00996	5.94744e-183	1.23378	0.206	0.013	1.87713e-178	T_nk
	KLRF1	3.25899e-179	1.37739	0.198	0.012	1.0286e-174	T_nk
	ADGRG3	1.63832e-177	1.03041	0.153	0.004	5.17086e-173	T_nk
	KLRC1	6.38974e-176	1.71877	0.355	0.055	2.01673e-171	T_nk
	TXK	2.04049e-156	1.77697	0.471	0.116	6.4402e-152	T_nk
	PLCG2	8.50978e-149	1.67914	0.545	0.165	2.68586e-144	T_nk
	RIN3	3.60412e-141	1.38155	0.75	0.332	1.13753e-136	T_nk
	KLRD1	1.37146e-140	1.38406	0.449	0.112	4.3286e-136	T_nk
	GAS7	6.22419e-127	1.72748	0.43	0.115	1.96448e-122	T_nk
	CCNJL	2.73171e-125	0.833943	0.115	0.004	8.62183e-121	T_nk
	SRGAP3	1.85526e-119	1.48842	0.638	0.265	5.85558e-115	T_nk
	NCR1	6.25709e-117	1.03147	0.236	0.035	1.97486e-112	T_nk
	SYK	1.31369e-114	1.11343	0.218	0.03	4.14628e-110	T_nk
	MCTP2	2.01848e-114	1.75834	0.646	0.307	6.37074e-110	T_nk
	PLXNA4	5.32432e-111	2.01085	0.218	0.032	1.68046e-106	T_nk
	DPF3	2.26308e-110	1.41943	0.355	0.086	7.14274e-106	T_nk
	LYN	3.88078e-110	1.29728	0.324	0.072	1.22485e-105	T_nk
	PIK3R6	3.83375e-107	0.975955	0.174	0.019	1.21001e-102	T_nk
	ITGAX	1.12313e-106	1.58976	0.246	0.044	3.54483e-102	T_nk
	CLNK	6.38274e-106	1.1666	0.521	0.172	2.01452e-101	T_nk
	ABCB1	1.99007e-104	1.22343	0.421	0.123	6.28106e-100	T_nk
	WIPF3	2.96102e-104	1.12688	0.179	0.022	9.34557e-100	T_nk
	LDB2	2.75977e-102	1.82246	0.294	0.066	8.7104e-98	T_nk
	MAML3	1.01464e-99	2.12463	0.444	0.156	3.20242e-95	T_nk
	TRDC	1.24269e-90	0.623375	0.119	0.01	3.92219e-86	T_nk
	FAM49A	5.56023e-83	0.956672	0.223	0.044	1.75492e-78	T_nk
	KCNQ5	1.67159e-81	1.37935	0.474	0.182	5.27589e-77	T_nk
	DOCK5	6.57535e-75	1.10433	0.346	0.109	2.07531e-70	T_nk
	CTBP2	2.22395e-74	1.26662	0.318	0.096	7.01922e-70	T_nk
	NCALD	1.08421e-70	1.07242	0.714	0.413	3.422e-66	T_nk
	IL2RB	8.72838e-64	1.17356	0.41	0.17	2.75485e-59	T_nk
	SPECC1	6.28523e-63	0.877712	0.208	0.049	1.98375e-58	T_nk
	TMEM163	6.76218e-63	1.22149	0.114	0.015	2.13428e-58	T_nk
	AOAH	3.65272e-62	0.744447	0.856	0.542	1.15287e-57	T_nk
	HIP1	3.7573e-62	0.961047	0.623	0.334	1.18588e-57	T_nk
	RNF130	1.42107e-61	1.17294	0.285	0.089	4.48517e-57	T_nk
	AC008667.1	1.81806e-61	0.76917	0.1	0.011	5.73816e-57	T_nk
	LAT2	1.00447e-60	0.737248	0.149	0.027	3.17029e-56	T_nk
	ADAMTS17	1.55416e-58	1.26993	0.411	0.174	4.90524e-54	T_nk
	PDGFD	3.25008e-58	1.14117	0.246	0.071	1.02579e-53	T_nk
	MATK	7.32805e-57	0.782799	0.216	0.056	2.31288e-52	T_nk
	AC022126.1	7.2e-55	1.3546	0.307	0.109	2.27246e-50	T_nk
	CD300A	6.75714e-53	0.829193	0.172	0.04	2.13269e-48	T_nk
	PTGDR	7.82998e-52	0.772956	0.25	0.078	2.4713e-47	T_nk
	GAB1	2.32596e-51	1.13962	0.179	0.045	7.34119e-47	T_nk
	AUTS2	1.36451e-50	1.28017	0.588	0.343	4.30668e-46	T_nk
	VAV3	1.08461e-49	0.844115	0.604	0.344	3.42326e-45	T_nk
	SFMBT2	8.13478e-49	0.770265	0.826	0.637	2.5675e-44	T_nk
	ADAM28	6.98549e-48	0.897484	0.252	0.084	2.20476e-43	T_nk
	FGR	1.04939e-47	0.476963	0.11	0.018	3.3121e-43	T_nk
	CD38	2.22093e-46	1.03959	0.335	0.141	7.0097e-42	T_nk
	GOLIM4	1.72992e-45	0.939055	0.252	0.088	5.45999e-41	T_nk
	CERS6	6.05065e-44	0.904695	0.372	0.17	1.90971e-39	T_nk
	L3MBTL4	4.25824e-43	0.82526	0.157	0.04	1.34399e-38	T_nk
	ITGA1	4.8464e-43	0.914516	0.574	0.341	1.52962e-38	T_nk
	KLRK1	5.81259e-43	0.829427	0.487	0.253	1.83457e-38	T_nk
	CMIP	7.70845e-43	0.730442	0.86	0.668	2.43294e-38	T_nk
	SPIRE1	1.3645e-42	0.735668	0.178	0.05	4.30663e-38	T_nk
	OSBPL5	2.89955e-42	0.684322	0.182	0.052	9.15157e-38	T_nk
	PPP1R9A	1.94097e-41	1.11581	0.225	0.079	6.1261e-37	T_nk
	KLRC4	2.22789e-41	0.638869	0.189	0.056	7.03168e-37	T_nk
	RRAS2	1.96796e-40	0.809311	0.307	0.126	6.21129e-36	T_nk
	TRG-AS1	6.6147e-40	1.01777	0.532	0.317	2.08773e-35	T_nk
	ITGAM	3.02212e-39	0.605428	0.1	0.019	9.53841e-35	T_nk
	ZNF683	7.23059e-38	0.700844	0.19	0.06	2.28212e-33	T_nk
	CABLES1	1.90692e-37	0.60804	0.141	0.036	6.01861e-33	T_nk
	PIK3AP1	3.0655e-37	0.785117	0.284	0.117	9.67534e-33	T_nk
	STYK1	3.90054e-37	0.743582	0.194	0.064	1.23109e-32	T_nk
	ITGAE	4.71937e-37	0.905887	0.536	0.321	1.48953e-32	T_nk
	ZFHX3	6.07533e-37	0.916519	0.318	0.143	1.9175e-32	T_nk
	ARRB1	1.19972e-36	0.792101	0.225	0.082	3.78657e-32	T_nk
	IKZF2	6.09666e-36	0.502624	0.544	0.297	1.92423e-31	T_nk
	ATP10A	1.70664e-35	0.78852	0.467	0.256	5.38649e-31	T_nk
	PITPNM2	2.00798e-35	0.698274	0.197	0.067	6.33758e-31	T_nk
	GFOD1	3.85796e-35	0.908526	0.27	0.112	1.21765e-30	T_nk
	MMP25-AS1	5.90655e-35	0.638566	0.236	0.09	1.86422e-30	T_nk
	PTPN12	1.27659e-34	0.822594	0.32	0.149	4.02917e-30	T_nk
	TEC	5.84859e-34	0.505642	0.113	0.026	1.84593e-29	T_nk
	GALNT2	6.39626e-34	0.881314	0.464	0.269	2.01879e-29	T_nk
	SLC22A15	1.44361e-33	0.609904	0.115	0.028	4.55633e-29	T_nk
	LINC00299	3.08917e-33	0.979049	0.402	0.211	9.75004e-29	T_nk
	ABHD2	4.21737e-33	0.950549	0.349	0.178	1.33109e-28	T_nk
	TRGC1	6.32345e-32	0.58986	0.17	0.056	1.99581e-27	T_nk
	MGAT5	2.20993e-31	0.839585	0.739	0.572	6.97498e-27	T_nk
	TRIO	5.46969e-31	0.721403	0.303	0.14	1.72634e-26	T_nk
	SAMD3	4.63721e-30	0.591468	0.691	0.484	1.46359e-25	T_nk
	ACVR1B	4.80713e-30	0.478767	0.13	0.037	1.51723e-25	T_nk
	ADCY3	8.05151e-30	0.703103	0.254	0.11	2.54122e-25	T_nk
	STARD9	1.16257e-29	0.636517	0.336	0.169	3.66929e-25	T_nk
	AGPAT4	1.33448e-29	0.667305	0.178	0.063	4.21189e-25	T_nk
	RASSF8	1.76094e-29	0.934218	0.103	0.026	5.55787e-25	T_nk
	HAVCR2	1.57317e-28	0.662351	0.231	0.097	4.96524e-24	T_nk
	IL18RAP	2.07146e-28	0.550737	0.16	0.055	6.53793e-24	T_nk
	YPEL1	3.59458e-28	0.59943	0.22	0.089	1.13452e-23	T_nk
	CHD9	6.23265e-28	0.622724	0.567	0.378	1.96715e-23	T_nk
	SLC37A1	1.37809e-27	0.657545	0.266	0.123	4.34954e-23	T_nk
	ADAMTS10	1.52773e-27	0.408908	0.102	0.026	4.82181e-23	T_nk
	CD247	6.38428e-27	0.94084	0.784	0.707	2.01501e-22	T_nk
	AFAP1L2	7.28105e-27	0.713875	0.134	0.043	2.29805e-22	T_nk
	MNAT1	2.10788e-26	0.662509	0.491	0.315	6.65288e-22	T_nk
	AC022075.1	2.47241e-26	0.410732	0.113	0.032	7.80342e-22	T_nk
	KIF26B	2.6088e-26	0.995509	0.195	0.081	8.23391e-22	T_nk
	ELOVL6	2.75661e-26	0.570995	0.176	0.067	8.70041e-22	T_nk
	DAPK2	3.09776e-26	0.765109	0.364	0.202	9.77714e-22	T_nk
	ZDHHC20	6.63452e-26	0.640838	0.556	0.377	2.09399e-21	T_nk
	RXRA	1.39675e-25	0.419579	0.126	0.04	4.40843e-21	T_nk
	ABR	3.90364e-25	0.657329	0.54	0.367	1.23207e-20	T_nk
	RAPGEF5	6.10329e-25	0.602953	0.16	0.059	1.92632e-20	T_nk
	TOGARAM2	6.13383e-25	0.745113	0.21	0.091	1.93596e-20	T_nk
	RAB3GAP1	6.14203e-25	0.677062	0.536	0.365	1.93855e-20	T_nk
	SKAP2	1.09258e-24	0.692549	0.323	0.172	3.44839e-20	T_nk
	ASPH	1.37752e-24	0.570067	0.24	0.11	4.34774e-20	T_nk
	RUNX3	1.53516e-24	0.727422	0.621	0.439	4.84527e-20	T_nk
	PDE4A	5.97729e-24	0.602297	0.216	0.095	1.88655e-19	T_nk
	TNFRSF18	6.27702e-24	0.740629	0.172	0.068	1.98115e-19	T_nk
	GNPTAB	2.12815e-23	0.685685	0.414	0.256	6.71686e-19	T_nk
	CDYL	2.44539e-23	0.58382	0.469	0.295	7.71813e-19	T_nk
	KLRB1	6.79222e-23	0.558111	0.122	0.04	2.14376e-18	T_nk
	CKLF	7.1865e-23	0.664472	0.384	0.227	2.2682e-18	T_nk
	PIP4K2A	9.44387e-23	0.432353	0.896	0.802	2.98068e-18	T_nk
	MYO1E	3.51715e-22	0.952491	0.369	0.219	1.11008e-17	T_nk
	PAWR	7.73006e-22	0.425711	0.142	0.052	2.43976e-17	T_nk
	DOCK10	1.6984e-21	0.422314	0.828	0.732	5.36048e-17	T_nk
	ID2	4.22863e-21	0.626662	0.275	0.144	1.33464e-16	T_nk
	ZNF827	4.65755e-21	0.576271	0.369	0.215	1.47002e-16	T_nk
	UBE2F	6.36494e-21	0.651449	0.178	0.077	2.0089e-16	T_nk
	PTPN22	6.76506e-21	0.585725	0.664	0.511	2.13519e-16	T_nk
	CD7	6.98852e-21	0.564268	0.168	0.07	2.20572e-16	T_nk
	PLEKHA2	1.0084e-20	0.659501	0.577	0.428	3.18272e-16	T_nk
	SEMA4D	1.11003e-20	0.562864	0.727	0.579	3.50346e-16	T_nk
	SLFN13	2.39843e-20	0.574323	0.198	0.091	7.56991e-16	T_nk
	GSE1	3.09777e-20	0.524471	0.44	0.276	9.77717e-16	T_nk
	GSAP	3.17512e-20	0.544755	0.231	0.113	1.00213e-15	T_nk
	AL392086.3	8.01358e-20	0.588921	0.174	0.074	2.52925e-15	T_nk
	DENND3	1.08809e-19	0.584884	0.191	0.088	3.43422e-15	T_nk
	FASLG	1.63883e-19	0.428918	0.136	0.053	5.17249e-15	T_nk
	PPP3CA	2.98519e-19	0.501091	0.682	0.522	9.42187e-15	T_nk
	XYLT1	3.29152e-19	0.568561	0.579	0.428	1.03887e-14	T_nk
	AGAP3	3.4566e-19	0.47948	0.16	0.068	1.09097e-14	T_nk
	PHYKPL	4.14428e-19	0.63292	0.388	0.244	1.30802e-14	T_nk
	INPP5B	4.31023e-19	0.430731	0.242	0.122	1.36039e-14	T_nk
	PLCH2	4.46085e-19	0.468952	0.126	0.047	1.40793e-14	T_nk
	CHKA	7.26612e-19	0.408647	0.128	0.048	2.29333e-14	T_nk
	PLPP1	8.36278e-19	0.82675	0.28	0.156	2.63946e-14	T_nk
	CENPJ	1.49722e-18	0.261319	0.123	0.046	4.72553e-14	T_nk
	JARID2	1.66392e-18	0.529914	0.664	0.537	5.25168e-14	T_nk
	HSH2D	1.71366e-18	0.601491	0.187	0.087	5.40866e-14	T_nk
	BCAR3	4.32694e-18	0.430578	0.117	0.043	1.36567e-13	T_nk
	LINC01684	4.72146e-18	0.42154	0.138	0.056	1.49019e-13	T_nk
	ATP10D	1.25866e-17	0.512823	0.299	0.172	3.97258e-13	T_nk
	CLEC12A	1.35476e-17	0.459287	0.107	0.039	4.27588e-13	T_nk
	HEG1	1.37466e-17	0.468005	0.246	0.13	4.3387e-13	T_nk
	NOL4L	2.0903e-17	0.579583	0.402	0.259	6.5974e-13	T_nk
	ZDHHC14	4.17105e-17	0.71631	0.311	0.185	1.31647e-12	T_nk
	APBA2	7.9087e-17	0.575355	0.392	0.249	2.49614e-12	T_nk
	LRMDA	1.7537e-16	0.797965	0.328	0.212	5.53503e-12	T_nk
	UBASH3B	1.98711e-16	0.678365	0.45	0.313	6.2717e-12	T_nk
	DOCK8	2.34138e-16	0.390765	0.836	0.745	7.38986e-12	T_nk
	LIMK1	6.00902e-16	0.338622	0.126	0.052	1.89657e-11	T_nk
	CLIP2	6.21389e-16	0.470561	0.106	0.04	1.96123e-11	T_nk
	AFF3	6.71133e-16	0.667009	0.159	0.074	2.11823e-11	T_nk
	KLHL6	6.86074e-16	0.561187	0.275	0.161	2.16539e-11	T_nk
	BCL2L11	6.86416e-16	0.481504	0.161	0.075	2.16646e-11	T_nk
	SLA2	6.87048e-16	0.523936	0.342	0.213	2.16846e-11	T_nk
	PARP8	6.88403e-16	0.39858	0.83	0.744	2.17274e-11	T_nk
	STRBP	7.013e-16	0.623196	0.396	0.266	2.21344e-11	T_nk
	ERGIC1	8.2937e-16	0.522334	0.274	0.158	2.61766e-11	T_nk
	CHST12	8.52583e-16	0.493931	0.277	0.16	2.69092e-11	T_nk
	MGLL	1.1157e-15	0.344899	0.104	0.039	3.52137e-11	T_nk
	BAZ2B	1.29729e-15	0.490509	0.431	0.294	4.09451e-11	T_nk
	SIPA1L1	1.41207e-15	0.452786	0.699	0.567	4.45676e-11	T_nk
	AC011476.3	1.80374e-15	0.416556	0.185	0.091	5.69296e-11	T_nk
	GALNT3	3.30252e-15	0.401193	0.152	0.07	1.04234e-10	T_nk
	CRIM1	1.04061e-14	0.490568	0.328	0.203	3.28439e-10	T_nk
	GABARAPL1	1.11049e-14	0.397507	0.179	0.089	3.50492e-10	T_nk
	DGKD	1.14304e-14	0.528239	0.429	0.295	3.60767e-10	T_nk
	SEPTIN11	1.30988e-14	0.489136	0.235	0.132	4.13424e-10	T_nk
	LMO4	1.91187e-14	0.39613	0.109	0.044	6.03423e-10	T_nk
	STK17A	2.56762e-14	0.413522	0.661	0.533	8.10393e-10	T_nk
	TCF4	3.12046e-14	0.488559	0.191	0.1	9.84879e-10	T_nk
	C1orf21	4.49959e-14	0.567112	0.212	0.116	1.42016e-09	T_nk
	TFDP2	4.80396e-14	0.534896	0.309	0.194	1.51623e-09	T_nk
	FER	5.03146e-14	0.414453	0.277	0.164	1.58803e-09	T_nk
	PLCL2	6.17384e-14	0.515978	0.615	0.5	1.94859e-09	T_nk
	TBC1D31	6.32144e-14	0.463457	0.239	0.136	1.99517e-09	T_nk
	RAI1	6.52978e-14	0.453686	0.224	0.124	2.06093e-09	T_nk
	GCNT1	7.40002e-14	0.369593	0.303	0.183	2.33559e-09	T_nk
	PRKX	7.93367e-14	0.599161	0.526	0.394	2.50403e-09	T_nk
	PREX1	9.17614e-14	0.499634	0.682	0.603	2.89617e-09	T_nk
	SUSD6	9.37753e-14	0.42333	0.479	0.344	2.95974e-09	T_nk
	ESYT2	1.05179e-13	0.44708	0.612	0.482	3.31965e-09	T_nk
	GZMA	1.21392e-13	0.6149	0.172	0.089	3.83138e-09	T_nk
	BCAS4	1.49355e-13	0.338662	0.147	0.069	4.71394e-09	T_nk
	CD244	1.66394e-13	0.369064	0.142	0.067	5.25174e-09	T_nk
	TBCD	1.77598e-13	0.470745	0.57	0.432	5.60535e-09	T_nk
	ZMIZ1	2.71409e-13	0.395945	0.214	0.119	8.5662e-09	T_nk
	DNMT3A	3.05873e-13	0.47499	0.336	0.222	9.65398e-09	T_nk
	MACF1	6.38705e-13	0.304187	0.826	0.753	2.01588e-08	T_nk
	SLC4A8	7.49929e-13	0.42748	0.152	0.076	2.36693e-08	T_nk
	KIAA1671	1.01159e-12	0.433226	0.36	0.238	3.19279e-08	T_nk
	MAP3K8	1.36155e-12	0.50878	0.235	0.138	4.29732e-08	T_nk
	MYO7A	1.36771e-12	0.422136	0.189	0.103	4.31676e-08	T_nk
	ERMP1	1.52318e-12	0.386591	0.18	0.096	4.80747e-08	T_nk
	SATB1-AS1	1.63808e-12	0.409775	0.136	0.064	5.17011e-08	T_nk
	METRNL	2.17318e-12	0.393855	0.123	0.057	6.859e-08	T_nk
	TRPM2	2.27116e-12	0.337165	0.107	0.047	7.16823e-08	T_nk
	FGD4	2.40204e-12	0.395129	0.19	0.104	7.58133e-08	T_nk
	DAB1	2.46403e-12	0.699133	0.144	0.072	7.77697e-08	T_nk
	MBP	4.09281e-12	0.364127	0.682	0.554	1.29177e-07	T_nk
	TANC2	4.68022e-12	0.393901	0.289	0.182	1.47717e-07	T_nk
	FAM49B	5.03669e-12	0.333644	0.749	0.643	1.58968e-07	T_nk
	CCL5	5.19033e-12	0.483282	0.252	0.154	1.63817e-07	T_nk
	RANBP17	5.43599e-12	0.297561	0.136	0.066	1.71571e-07	T_nk
	DZIP3	5.65175e-12	0.447634	0.233	0.139	1.7838e-07	T_nk
	GNAQ	6.14625e-12	0.377688	0.461	0.337	1.93988e-07	T_nk
	EXT1	6.18576e-12	0.565176	0.446	0.336	1.95235e-07	T_nk
	ABCA2	6.25014e-12	0.410203	0.157	0.082	1.97267e-07	T_nk
	KSR1	6.82758e-12	0.554353	0.343	0.229	2.15492e-07	T_nk
	RGS3	6.92153e-12	0.436368	0.189	0.106	2.18457e-07	T_nk
	ADAM8	7.2601e-12	0.297992	0.136	0.066	2.29143e-07	T_nk
	TGFB1	7.27925e-12	0.436098	0.312	0.202	2.29748e-07	T_nk
	SOS2	8.85095e-12	0.424794	0.353	0.236	2.79354e-07	T_nk
	TRAF5	1.1377e-11	0.381242	0.449	0.328	3.59081e-07	T_nk
	YES1	1.14049e-11	0.414328	0.212	0.122	3.59961e-07	T_nk
	PRF1	1.53614e-11	0.344294	0.106	0.047	4.84835e-07	T_nk
	ARHGAP9	1.68409e-11	0.419881	0.242	0.145	5.31534e-07	T_nk
	EPAS1	1.8379e-11	0.608828	0.123	0.06	5.80077e-07	T_nk
	WDR41	2.03496e-11	0.334029	0.137	0.068	6.42274e-07	T_nk
	UCK2	2.12901e-11	0.322955	0.111	0.051	6.7196e-07	T_nk
	TPST2	2.19544e-11	0.506769	0.247	0.153	6.92924e-07	T_nk
	MAPK1	2.2403e-11	0.356303	0.49	0.374	7.07084e-07	T_nk
	TSPOAP1-AS1	2.44897e-11	0.390852	0.27	0.168	7.72942e-07	T_nk
	ADD1	2.99367e-11	0.396492	0.478	0.356	9.44863e-07	T_nk
	LINC01588	3.01034e-11	0.40087	0.258	0.159	9.50123e-07	T_nk
	ITGB1	3.77223e-11	0.400286	0.445	0.324	1.19059e-06	T_nk
	TIAM1	4.07742e-11	0.636505	0.263	0.17	1.28692e-06	T_nk
	PELI2	4.52526e-11	0.335195	0.152	0.079	1.42826e-06	T_nk
	DLGAP4	5.36726e-11	0.377711	0.172	0.095	1.69401e-06	T_nk
	DENND1B	5.81527e-11	0.418365	0.609	0.508	1.83542e-06	T_nk
	WDR35	6.12492e-11	0.464737	0.118	0.057	1.93315e-06	T_nk
	INPP5D	7.04273e-11	0.353489	0.706	0.61	2.22283e-06	T_nk
	ATP8A1	7.6813e-11	0.287059	0.704	0.586	2.42437e-06	T_nk
	AC093865.1	8.47978e-11	0.356767	0.221	0.133	2.67639e-06	T_nk
	STARD3NL	1.16134e-10	0.323639	0.134	0.068	3.66544e-06	T_nk
	AC008014.1	1.22639e-10	0.53087	0.275	0.18	3.87072e-06	T_nk
	SLC39A10	1.23158e-10	0.35899	0.265	0.167	3.88711e-06	T_nk
	ADGRE5	1.43791e-10	0.353657	0.393	0.274	4.53834e-06	T_nk
	LASP1	1.90062e-10	0.340907	0.32	0.212	5.99873e-06	T_nk
	CLEC2B	1.95327e-10	0.309856	0.353	0.242	6.16492e-06	T_nk
	HIPK2	2.31733e-10	0.44557	0.309	0.209	7.31396e-06	T_nk
	IGF1R	2.76311e-10	0.49465	0.292	0.198	8.72092e-06	T_nk
	RBMS1	3.3207e-10	0.286069	0.608	0.479	1.04808e-05	T_nk
	SUSD1	3.3292e-10	0.352081	0.167	0.093	1.05076e-05	T_nk
	TRGC2	3.49534e-10	0.342829	0.289	0.188	1.1032e-05	T_nk
	TCIRG1	3.52728e-10	0.411747	0.152	0.083	1.11328e-05	T_nk
	CTDP1	5.27884e-10	0.355077	0.195	0.115	1.66611e-05	T_nk
	2023-03-03	5.44152e-10	0.658995	0.209	0.128	1.71745e-05	T_nk
	PRMT7	6.99109e-10	0.373309	0.156	0.087	2.20653e-05	T_nk
	SMURF2	7.10836e-10	0.395181	0.539	0.426	2.24354e-05	T_nk
	TGFBR1	7.2803e-10	0.422804	0.327	0.229	2.29781e-05	T_nk
	INPP5A	7.93511e-10	0.567314	0.218	0.136	2.50448e-05	T_nk
	PRKD3	7.96335e-10	0.338859	0.205	0.122	2.51339e-05	T_nk
	MICAL3	9.18261e-10	0.298441	0.263	0.168	2.89822e-05	T_nk
	SERPINB6	9.30855e-10	0.257039	0.115	0.057	2.93797e-05	T_nk
	SETD3	1.04173e-09	0.295434	0.293	0.194	3.28792e-05	T_nk
	NDFIP2	1.0698e-09	0.514491	0.193	0.118	3.37651e-05	T_nk
	ARFIP1	1.28278e-09	0.3126	0.252	0.162	4.04872e-05	T_nk
	AHI1	1.30318e-09	0.314399	0.326	0.222	4.11308e-05	T_nk
	ITPK1	1.43378e-09	0.350969	0.246	0.159	4.52529e-05	T_nk
	SACM1L	1.68449e-09	0.383245	0.388	0.287	5.3166e-05	T_nk
	ADCY9	1.70684e-09	0.371656	0.179	0.104	5.38714e-05	T_nk
	AHDC1	1.79822e-09	0.264364	0.117	0.059	5.67553e-05	T_nk
	SNTB1	1.85276e-09	0.297154	0.437	0.324	5.84769e-05	T_nk
	SLC16A3	1.94693e-09	0.364471	0.107	0.053	6.1449e-05	T_nk
	MEF2A	2.03153e-09	0.365203	0.464	0.358	6.4119e-05	T_nk
	PIK3CD	2.04353e-09	0.319054	0.59	0.486	6.44979e-05	T_nk
	SLC2A13	2.0641e-09	0.375728	0.199	0.122	6.51472e-05	T_nk
	MSRA	2.18631e-09	0.35862	0.247	0.158	6.90043e-05	T_nk
	PLXNC1	2.60649e-09	0.369431	0.233	0.15	8.22659e-05	T_nk
	CRACR2A	2.9999e-09	0.323109	0.318	0.218	9.46828e-05	T_nk
	KDM5B	3.16428e-09	0.307141	0.316	0.216	9.98709e-05	T_nk
	KIFAP3	3.79048e-09	0.329316	0.24	0.156	0.000119635	T_nk
	CMTM1	4.00201e-09	0.344954	0.129	0.07	0.000126311	T_nk
	LRMP	4.35467e-09	0.41814	0.195	0.12	0.000137442	T_nk
	WDFY2	4.50441e-09	0.343916	0.316	0.218	0.000142168	T_nk
	ADGRG5	4.79908e-09	0.331111	0.145	0.081	0.000151469	T_nk
	PIK3R1	5.16998e-09	0.264657	0.54	0.422	0.000163175	T_nk
	FNDC3B	5.22092e-09	0.290482	0.583	0.475	0.000164783	T_nk
	CLSTN3	5.3925e-09	0.313119	0.17	0.099	0.000170198	T_nk
	SLC15A4	9.76394e-09	0.28423	0.142	0.079	0.000308169	T_nk
	AGPAT5	1.49264e-08	0.382061	0.129	0.071	0.000471106	T_nk
	TSPOAP1	1.54373e-08	0.341149	0.176	0.106	0.000487233	T_nk
	GPD2	1.61687e-08	0.410406	0.33	0.236	0.000510316	T_nk
	GALNT1	1.74024e-08	0.328612	0.312	0.216	0.000549254	T_nk
	R3HDM1	1.86035e-08	0.353779	0.456	0.355	0.000587162	T_nk
	FAM126A	2.07276e-08	0.310221	0.199	0.125	0.000654204	T_nk
	SCLT1	2.09246e-08	0.383542	0.418	0.323	0.000660423	T_nk
	NPEPPS	2.17819e-08	0.304714	0.395	0.292	0.00068748	T_nk
	PABPC1	2.19214e-08	0.371661	0.528	0.425	0.000691885	T_nk
	PTK2B	2.50766e-08	0.341565	0.535	0.432	0.000791468	T_nk
	LPP	2.6658e-08	0.253834	0.775	0.689	0.000841381	T_nk
	BACH2	2.74133e-08	0.462309	0.396	0.301	0.00086522	T_nk
	IVNS1ABP	2.75816e-08	0.309055	0.339	0.244	0.000870529	T_nk
	PTPN18	3.00337e-08	0.268515	0.118	0.064	0.000947922	T_nk
	CNOT2	3.75925e-08	0.593358	0.483	0.388	0.00118649	T_nk
	CTNNB1	3.97e-08	0.442872	0.48	0.388	0.00125301	T_nk
	CYTH4	5.25698e-08	0.308673	0.202	0.128	0.00165921	T_nk
	SCML4	5.65443e-08	0.376358	0.479	0.386	0.00178465	T_nk
	ST3GAL3	5.83396e-08	0.275125	0.288	0.199	0.00184131	T_nk
	SLC7A5	6.13231e-08	0.323397	0.24	0.162	0.00193548	T_nk
	LCORL	7.09159e-08	0.314137	0.316	0.224	0.00223825	T_nk
	NHS	7.3432e-08	0.369789	0.225	0.149	0.00231766	T_nk
	GLIPR2	7.74134e-08	0.294341	0.132	0.074	0.00244332	T_nk
	IRAK2	1.00893e-07	0.306179	0.142	0.083	0.00318438	T_nk
	SNX10	1.03935e-07	0.311532	0.176	0.111	0.0032804	T_nk
	SLC25A43	1.16443e-07	0.34622	0.111	0.061	0.00367517	T_nk
	HERC1	1.1875e-07	0.319027	0.729	0.674	0.00374798	T_nk
	RHOQ	1.32419e-07	0.253219	0.151	0.09	0.00417939	T_nk
	NAALADL2	1.39768e-07	0.450335	0.209	0.139	0.00441136	T_nk
	CCDC69	1.52126e-07	0.278077	0.232	0.157	0.00480139	T_nk
	ZFPM1	1.53559e-07	0.356081	0.229	0.155	0.00484663	T_nk
	PPFIBP1	1.57663e-07	0.271377	0.117	0.065	0.00497617	T_nk
	SPIDR	1.6079e-07	0.257744	0.668	0.587	0.00507487	T_nk
	MIR31HG	1.72966e-07	0.26727	0.104	0.056	0.00545914	T_nk
	SH2D3C	2.0014e-07	0.325203	0.242	0.165	0.00631681	T_nk
	NOTCH1	2.04117e-07	0.293699	0.185	0.117	0.00644233	T_nk
	ST3GAL2	2.0912e-07	0.366512	0.161	0.1	0.00660026	T_nk
	WDPCP	2.74061e-07	0.374937	0.323	0.238	0.00864991	T_nk
	ABCC4	2.97653e-07	0.304462	0.237	0.162	0.00939451	T_nk
	CTSD	3.14281e-07	0.290487	0.132	0.077	0.00991934	T_nk
	CHSY1	3.29631e-07	0.303502	0.271	0.189	0.0104038	T_nk
	RBBP8	3.6283e-07	0.277657	0.117	0.066	0.0114516	T_nk
	DERA	3.99541e-07	0.260001	0.175	0.111	0.0126103	T_nk
	P2RX5	4.17918e-07	0.295649	0.104	0.058	0.0131903	T_nk
	AC024028.1	5.14719e-07	0.31084	0.109	0.061	0.0162455	T_nk
	STAU2	5.60228e-07	0.309849	0.398	0.308	0.0176819	T_nk
	CSF1	5.71748e-07	0.474845	0.142	0.088	0.0180455	T_nk
	MAPRE2	5.90182e-07	0.369451	0.37	0.279	0.0186273	T_nk
	PBX3	6.44861e-07	0.350138	0.408	0.316	0.0203531	T_nk
	GBE1	6.63539e-07	0.392741	0.163	0.102	0.0209426	T_nk
	ACTN4	6.97403e-07	0.261993	0.457	0.362	0.0220114	T_nk
	LTBP3	7.70183e-07	0.374634	0.172	0.111	0.0243085	T_nk
	HELZ	8.91041e-07	0.294032	0.533	0.449	0.028123	T_nk
	PILRB	1.03594e-06	0.292518	0.275	0.195	0.0326962	T_nk
	SSH1	1.08474e-06	0.310145	0.251	0.176	0.0342365	T_nk
	SNX14	1.25946e-06	0.266675	0.418	0.323	0.0397511	T_nk
	NPRL3	1.34411e-06	0.274289	0.129	0.077	0.042423	T_nk
	DHRS3	1.42984e-06	0.352023	0.19	0.127	0.0451287	T_nk
	TET2	1.48954e-06	0.30371	0.345	0.259	0.0470127	T_nk
	MAST2	1.54718e-06	0.266945	0.191	0.127	0.0488319	T_nk
	RAP1GAP2	6.44052e-187	3.0885	0.7	0.092	2.03276e-182	T_eff
	CMKLR1	4.94043e-175	1.25507	0.197	0.004	1.5593e-170	T_eff
	MYOM2	1.14542e-144	1.29094	0.158	0.003	3.61516e-140	T_eff
	SLCO4C1	1.6963e-108	0.899786	0.158	0.005	5.35387e-104	T_eff
	CX3CR1	1.36969e-93	0.700572	0.143	0.005	4.323e-89	T_eff
	LINC02384	8.51889e-93	1.80631	0.325	0.035	2.68873e-88	T_eff
	LRFN2	9.83891e-85	0.8204	0.103	0.003	3.10536e-80	T_eff
	LILRB1	6.80364e-67	1.0066	0.182	0.015	2.14736e-62	T_eff
	MTSS1	4.00419e-65	1.7753	0.325	0.05	1.2638e-60	T_eff
	C1orf21	1.24742e-63	1.72409	0.498	0.115	3.93709e-59	T_eff
	PLEK	7.44285e-62	1.27989	0.355	0.06	2.34911e-57	T_eff
	PPM1L	3.07347e-59	1.87386	0.374	0.072	9.7005e-55	T_eff
	TGFBR3	5.74011e-57	1.81104	0.69	0.258	1.81169e-52	T_eff
	AC243829.2	1.30332e-54	1.8004	0.296	0.048	4.11355e-50	T_eff
	KLRD1	8.63473e-54	1.56338	0.502	0.134	2.72529e-49	T_eff
	FGR	4.25209e-52	0.989715	0.197	0.022	1.34204e-47	T_eff
	ZNF365	1.10967e-51	0.864107	0.113	0.007	3.50235e-47	T_eff
	PRSS23	2.12778e-51	1.26425	0.172	0.017	6.7157e-47	T_eff
	FCGR3A	4.83103e-50	0.577182	0.108	0.007	1.52477e-45	T_eff
	ZEB2	2.6304e-49	1.68843	0.759	0.349	8.30208e-45	T_eff
	PDGFD	9.39421e-49	1.71686	0.369	0.08	2.965e-44	T_eff
	SYNE1	3.89978e-48	1.3946	0.882	0.559	1.23085e-43	T_eff
	KLRF1	1.96811e-47	1.35462	0.197	0.025	6.21174e-43	T_eff
	ST8SIA6	1.26702e-45	1.44697	0.291	0.054	3.99896e-41	T_eff
	EPDR1	1.95141e-45	0.66655	0.113	0.008	6.15904e-41	T_eff
	MYO3B	3.57733e-45	0.961758	0.113	0.008	1.12908e-40	T_eff
	CD300A	1.04602e-41	1.11212	0.261	0.047	3.30144e-37	T_eff
	SGCD	5.29921e-40	2.10949	0.429	0.131	1.67254e-35	T_eff
	ITGAM	1.78597e-39	0.965112	0.172	0.023	5.63687e-35	T_eff
	TAFA1	6.25759e-38	1.57769	0.369	0.096	1.97502e-33	T_eff
	BNC2	9.3272e-38	1.56035	0.296	0.066	2.94385e-33	T_eff
	CTBP2	1.4153e-37	1.85572	0.384	0.11	4.46698e-33	T_eff
	ADGRG5	3.00029e-37	1.24463	0.33	0.081	9.46953e-33	T_eff
	MIR646HG	8.32345e-35	1.49344	0.222	0.041	2.62705e-30	T_eff
	MYBL1	4.93113e-34	1.5445	0.488	0.176	1.55636e-29	T_eff
	RNF165	3.65659e-33	0.748525	0.108	0.011	1.15409e-28	T_eff
	PLAC8	2.24718e-32	1.18957	0.251	0.055	7.09254e-28	T_eff
	MCTP2	2.85931e-32	1.29914	0.67	0.33	9.02455e-28	T_eff
	GNLY	8.14853e-32	1.02253	0.335	0.088	2.57184e-27	T_eff
	VCL	1.21135e-31	1.2625	0.335	0.093	3.82326e-27	T_eff
	FCRL6	3.57125e-31	0.923709	0.222	0.044	1.12716e-26	T_eff
	NCAM1	3.94132e-31	1.32489	0.276	0.065	1.24396e-26	T_eff
	OSBPL5	1.50128e-29	1.00502	0.256	0.06	4.73833e-25	T_eff
	LGR6	8.76187e-29	0.984448	0.212	0.043	2.76542e-24	T_eff
	SSBP3	1.89727e-28	1.33706	0.488	0.2	5.98815e-24	T_eff
	PTCH1	8.82908e-28	0.889347	0.177	0.033	2.78663e-23	T_eff
	ADCY9	1.08521e-26	1.27456	0.34	0.105	3.42513e-22	T_eff
	PRF1	1.49509e-26	0.950306	0.217	0.048	4.71879e-22	T_eff
	PTPN12	3.02474e-26	0.992161	0.433	0.158	9.54668e-22	T_eff
	TBX21	9.37521e-26	0.888161	0.232	0.055	2.959e-21	T_eff
	NKG7	1.00256e-25	0.776505	0.182	0.037	3.16429e-21	T_eff
	AGTPBP1	6.35155e-25	1.0748	0.611	0.308	2.00468e-20	T_eff
	UTRN	7.89516e-25	0.687483	0.951	0.815	2.49187e-20	T_eff
	AL450352.1	3.09619e-24	0.749312	0.118	0.017	9.77218e-20	T_eff
	HIVEP3	3.373e-23	1.11729	0.64	0.357	1.06459e-18	T_eff
	SPON2	7.42406e-22	1.02557	0.236	0.066	2.34318e-17	T_eff
	LINC00861	8.69635e-22	1.12414	0.419	0.171	2.74474e-17	T_eff
	PTGDR	3.05866e-21	0.951709	0.281	0.089	9.65374e-17	T_eff
	PXN	3.18587e-21	0.887323	0.266	0.081	1.00552e-16	T_eff
	SAMD3	5.15752e-21	0.893798	0.759	0.497	1.62782e-16	T_eff
	MYO1F	5.57569e-21	0.952265	0.685	0.404	1.7598e-16	T_eff
	ITGAL	4.48094e-20	0.980525	0.734	0.5	1.41428e-15	T_eff
	PRR5L	1.57387e-19	0.955556	0.478	0.225	4.96746e-15	T_eff
	RASA3	1.65234e-19	0.987682	0.675	0.392	5.21511e-15	T_eff
	TFDP2	4.06768e-19	1.13614	0.438	0.199	1.28384e-14	T_eff
	LYN	5.79478e-19	1.03769	0.276	0.092	1.82895e-14	T_eff
	ARHGAP26	6.06587e-19	0.721301	0.872	0.641	1.91451e-14	T_eff
	SETBP1	8.9974e-19	1.14548	0.369	0.152	2.83976e-14	T_eff
	GK5	1.7871e-18	0.862244	0.256	0.083	5.64045e-14	T_eff
	PLEKHG3	2.17592e-18	0.496227	0.108	0.019	6.86765e-14	T_eff
	TPST2	2.53128e-18	0.989786	0.374	0.156	7.98922e-14	T_eff
	PRKCB	2.9483e-18	0.706361	0.857	0.636	9.30543e-14	T_eff
	AC024028.1	8.27968e-18	0.728268	0.212	0.061	2.61323e-13	T_eff
	AC024084.1	1.64936e-17	0.946785	0.143	0.032	5.2057e-13	T_eff
	RIPOR2	1.75517e-17	0.825675	0.803	0.616	5.53967e-13	T_eff
	NFATC3	2.58982e-17	0.884442	0.714	0.505	8.17398e-13	T_eff
	GAS7	4.40022e-17	0.832142	0.35	0.139	1.3888e-12	T_eff
	SGSM1	8.027e-17	0.714102	0.118	0.024	2.53348e-12	T_eff
	CEP78	1.02164e-16	0.788288	0.222	0.07	3.22448e-12	T_eff
	LINC01505	1.02913e-16	1.24036	0.148	0.036	3.24815e-12	T_eff
	AL392086.3	1.03608e-16	1.01229	0.241	0.08	3.27008e-12	T_eff
	YES1	1.93872e-16	0.957672	0.315	0.125	6.11898e-12	T_eff
	TGFBR1	3.61146e-16	0.931187	0.463	0.232	1.13985e-11	T_eff
	CD48	4.91646e-16	0.895676	0.266	0.098	1.55173e-11	T_eff
	GSAP	5.2518e-16	1.0949	0.3	0.12	1.65757e-11	T_eff
	FAM49B	5.52255e-16	0.76043	0.803	0.649	1.74303e-11	T_eff
	SUSD1	1.03183e-15	0.979274	0.261	0.096	3.25666e-11	T_eff
	TRG-AS1	1.43438e-15	0.806931	0.571	0.331	4.52718e-11	T_eff
	USP28	1.51124e-15	0.849857	0.305	0.123	4.76976e-11	T_eff
	CD247	1.71658e-15	0.940503	0.828	0.712	5.41787e-11	T_eff
	GZMB	3.3884e-15	0.497262	0.133	0.031	1.06945e-10	T_eff
	LPCAT1	3.45241e-15	0.823134	0.305	0.124	1.08965e-10	T_eff
	PPP2R2B	5.16601e-15	0.766555	0.66	0.407	1.6305e-10	T_eff
	KLRG1	1.03786e-14	0.971196	0.291	0.119	3.27569e-10	T_eff
	AC078845.1	1.95808e-14	0.933858	0.148	0.04	6.18009e-10	T_eff
	NCALD	5.82257e-14	0.758092	0.685	0.435	1.83772e-09	T_eff
	DTHD1	6.06329e-14	0.687138	0.463	0.229	1.9137e-09	T_eff
	CELF2	8.20907e-14	0.503978	0.936	0.837	2.59095e-09	T_eff
	PAFAH2	1.1017e-13	0.546673	0.138	0.036	3.47719e-09	T_eff
	FRY	1.11195e-13	0.781272	0.177	0.055	3.50953e-09	T_eff
	EFHD2	1.43035e-13	0.647003	0.197	0.065	4.51447e-09	T_eff
	A2M-AS1	1.86234e-13	0.698395	0.177	0.055	5.87791e-09	T_eff
	GAB3	2.01596e-13	0.703582	0.409	0.205	6.36278e-09	T_eff
	CCDC88C	2.59817e-13	0.728806	0.709	0.547	8.20034e-09	T_eff
	RABGAP1L	6.22217e-13	0.482367	0.956	0.883	1.96384e-08	T_eff
	TSHZ3	6.72605e-13	0.722218	0.103	0.024	2.12287e-08	T_eff
	IQGAP2	6.88988e-13	0.631436	0.798	0.617	2.17458e-08	T_eff
	PZP	8.26614e-13	0.637023	0.123	0.032	2.60896e-08	T_eff
	MATK	1.28201e-12	0.68492	0.197	0.068	4.04626e-08	T_eff
	IGFBP7	3.05215e-12	0.768036	0.158	0.049	9.63319e-08	T_eff
	BIN2	4.25666e-12	0.834724	0.438	0.248	1.34349e-07	T_eff
	MBP	6.0699e-12	0.744948	0.724	0.562	1.91578e-07	T_eff
	GNG2	6.22674e-12	0.818883	0.704	0.52	1.96529e-07	T_eff
	PRR5	6.60632e-12	0.720822	0.335	0.159	2.08509e-07	T_eff
	STK38	6.76365e-12	0.728187	0.571	0.366	2.13474e-07	T_eff
	PRMT2	9.96349e-12	0.819707	0.458	0.263	3.14468e-07	T_eff
	SRPK2	3.48974e-11	0.614298	0.764	0.58	1.10143e-06	T_eff
	PATL2	4.18652e-11	0.727677	0.241	0.1	1.32135e-06	T_eff
	AOAH	4.53042e-11	0.467394	0.803	0.566	1.42989e-06	T_eff
	PIK3R5	7.63069e-11	0.879279	0.552	0.366	2.4084e-06	T_eff
	A2M	1.05329e-10	0.602123	0.158	0.053	3.32438e-06	T_eff
	P2RY8	1.32029e-10	0.640745	0.453	0.252	4.16709e-06	T_eff
	SYNE2	1.35644e-10	0.514628	0.852	0.777	4.28121e-06	T_eff
	GNPTAB	1.45419e-10	0.720454	0.448	0.266	4.58972e-06	T_eff
	EIF4G3	1.52e-10	0.643376	0.749	0.569	4.79742e-06	T_eff
	NCR1	2.03502e-10	0.661045	0.153	0.051	6.42294e-06	T_eff
	FLNA	2.06004e-10	0.621786	0.325	0.161	6.50189e-06	T_eff
	RAB37	2.10304e-10	0.505451	0.103	0.028	6.63761e-06	T_eff
	SLC9A3R1	2.62234e-10	0.703999	0.261	0.12	8.27663e-06	T_eff
	SORL1	2.89317e-10	0.677477	0.547	0.353	9.13144e-06	T_eff
	RASGRP2	3.46107e-10	0.55805	0.172	0.062	1.09238e-05	T_eff
	PLCG2	3.87716e-10	0.556868	0.379	0.196	1.22371e-05	T_eff
	EPB41L4A	3.89451e-10	0.739678	0.167	0.061	1.22919e-05	T_eff
	FAM53B	5.7937e-10	0.733708	0.552	0.364	1.82861e-05	T_eff
	SLC4A4	6.22321e-10	0.751458	0.236	0.103	1.96417e-05	T_eff
	STK10	6.78376e-10	0.630859	0.704	0.577	2.14109e-05	T_eff
	RPTOR	6.96135e-10	0.802062	0.537	0.37	2.19714e-05	T_eff
	SH3BP5	9.7042e-10	0.6412	0.212	0.088	3.06284e-05	T_eff
	MIR4435-2HG	1.17248e-09	0.620103	0.498	0.303	3.70059e-05	T_eff
	PAEP	1.20353e-09	0.670019	0.148	0.05	3.79859e-05	T_eff
	C12orf75	2.14225e-09	0.699688	0.261	0.124	6.76136e-05	T_eff
	AGPAT4	2.54606e-09	0.513098	0.182	0.071	8.03588e-05	T_eff
	ARL4C	3.44635e-09	0.663557	0.256	0.121	0.000108774	T_eff
	INPP4A	4.5902e-09	0.57377	0.734	0.603	0.000144876	T_eff
	USP24	4.9901e-09	0.598494	0.591	0.42	0.000157498	T_eff
	FNDC3B	5.48588e-09	0.574261	0.655	0.48	0.000173145	T_eff
	LLGL2	7.13252e-09	0.601083	0.335	0.18	0.000225117	T_eff
	C5orf56	8.45868e-09	0.7132	0.567	0.412	0.000266973	T_eff
	MCOLN2	9.87071e-09	0.530166	0.394	0.224	0.000311539	T_eff
	RCBTB2	1.19356e-08	0.412099	0.103	0.031	0.000376712	T_eff
	SLAMF7	1.27117e-08	0.570481	0.241	0.113	0.000401208	T_eff
	SH2D3C	1.31327e-08	0.614415	0.315	0.169	0.000414494	T_eff
	ARHGAP10	1.51499e-08	0.742099	0.36	0.201	0.000478162	T_eff
	CD99	3.20837e-08	0.668158	0.399	0.245	0.00101263	T_eff
	KLRK1	4.96434e-08	0.565454	0.438	0.271	0.00156685	T_eff
	L3MBTL4	6.26354e-08	0.76454	0.133	0.049	0.0019769	T_eff
	SLCO3A1	7.03828e-08	0.547878	0.414	0.247	0.00222142	T_eff
	DGKD	7.79203e-08	0.586253	0.468	0.304	0.00245932	T_eff
	RNF144A	9.21733e-08	0.658288	0.217	0.104	0.00290917	T_eff
	RHBDF2	1.10018e-07	0.605421	0.222	0.106	0.0034724	T_eff
	PSTPIP2	1.38118e-07	0.551299	0.158	0.065	0.00435927	T_eff
	ADGRG1	1.61496e-07	0.531672	0.123	0.045	0.00509712	T_eff
	MYO1G	1.81569e-07	0.502842	0.236	0.117	0.00573068	T_eff
	FAM169A	1.90845e-07	0.558254	0.118	0.043	0.00602344	T_eff
	TTC38	1.96828e-07	0.378093	0.113	0.04	0.00621229	T_eff
	RRAS2	2.20712e-07	0.667577	0.266	0.14	0.00696612	T_eff
	PPP2R5C	2.50401e-07	0.434637	0.833	0.703	0.00790317	T_eff
	PYHIN1	2.62067e-07	0.567085	0.537	0.393	0.00827135	T_eff
	ATM	2.96484e-07	0.568503	0.685	0.565	0.00935763	T_eff
	ZAP70	3.68775e-07	0.621231	0.399	0.256	0.0116393	T_eff
	CTSC	3.75749e-07	0.652686	0.315	0.182	0.0118594	T_eff
	LYAR	4.07141e-07	0.505675	0.108	0.039	0.0128502	T_eff
	SNHG22	4.32583e-07	0.566099	0.172	0.077	0.0136532	T_eff
	SERPINB6	4.49805e-07	0.43527	0.148	0.06	0.0141967	T_eff
	STK39	5.37626e-07	0.549644	0.714	0.589	0.0169686	T_eff
	PICALM	5.43656e-07	0.398378	0.793	0.68	0.0171589	T_eff
	CD244	5.59223e-07	0.60154	0.163	0.072	0.0176502	T_eff
	GDPD5	5.83717e-07	0.541289	0.123	0.047	0.0184233	T_eff
	IQSEC1	6.33153e-07	0.627922	0.458	0.313	0.0199836	T_eff
	TSHZ1	7.15002e-07	0.630522	0.281	0.154	0.0225669	T_eff
	CPT1A	9.4863e-07	0.524448	0.197	0.095	0.0299407	T_eff
	RAP2A	1.18811e-06	0.450452	0.108	0.04	0.0374992	T_eff
	RRM2	0	3.35401	0.656	0.016	0	T_prolif
	ASPM	0	3.05672	0.566	0.017	0	T_prolif
	DIAPH3	0	2.81842	0.624	0.023	0	T_prolif
	TOP2A	0	2.43087	0.561	0.023	0	T_prolif
	KIF15	0	1.96856	0.444	0.009	0	T_prolif
	KIF18B	0	1.92544	0.402	0.007	0	T_prolif
	KIF14	0	1.8791	0.354	0.007	0	T_prolif
	CDCA2	0	1.58249	0.317	0.005	0	T_prolif
	SPC25	7.83318e-302	1.33729	0.302	0.005	2.47231e-297	T_prolif
	MELK	8.10098e-298	2.04794	0.519	0.023	2.55683e-293	T_prolif
	KNL1	4.78094e-283	2.32416	0.497	0.022	1.50896e-278	T_prolif
	MKI67	7.53848e-282	2.34619	0.487	0.021	2.37929e-277	T_prolif
	HJURP	1.38531e-278	1.01015	0.233	0.002	4.37232e-274	T_prolif
	NCAPG	2.76867e-262	1.59456	0.344	0.009	8.73847e-258	T_prolif
	DLGAP5	5.65222e-258	1.10116	0.222	0.002	1.78395e-253	T_prolif
	DTL	4.12195e-237	1.75576	0.381	0.015	1.30097e-232	T_prolif
	POLQ	4.13279e-233	1.81714	0.413	0.018	1.30439e-228	T_prolif
	KIF4A	6.02172e-231	1.63664	0.323	0.01	1.90057e-226	T_prolif
	NUSAP1	1.35824e-229	2.07794	0.529	0.034	4.28689e-225	T_prolif
	TTK	6.42824e-228	1.20584	0.254	0.005	2.02888e-223	T_prolif
	TPX2	1.31977e-224	1.66847	0.381	0.016	4.16545e-220	T_prolif
	ANLN	2.21701e-215	1.68171	0.328	0.012	6.99733e-211	T_prolif
	KIF2C	3.84567e-214	1.20024	0.254	0.006	1.21377e-209	T_prolif
	KIF11	5.22474e-214	1.89779	0.45	0.025	1.64903e-209	T_prolif
	GTSE1	1.03089e-211	1.26118	0.254	0.006	3.25369e-207	T_prolif
	CENPI	2.51483e-199	1.65836	0.365	0.017	7.93732e-195	T_prolif
	MND1	1.71243e-197	1.20045	0.233	0.005	5.40479e-193	T_prolif
	BUB1B	8.6599e-196	1.69945	0.376	0.019	2.73324e-191	T_prolif
	EXO1	4.42773e-191	0.873566	0.19	0.003	1.39748e-186	T_prolif
	KIFC1	1.05946e-188	1.07723	0.249	0.007	3.34385e-184	T_prolif
	SHCBP1	3.15658e-184	0.90466	0.217	0.005	9.9628e-180	T_prolif
	ESCO2	5.09857e-183	0.690296	0.169	0.002	1.60921e-178	T_prolif
	CDCA8	7.39434e-182	1.03773	0.206	0.004	2.3338e-177	T_prolif
	CIT	1.1499e-180	1.66662	0.413	0.026	3.6293e-176	T_prolif
	PBK	1.48703e-175	0.844999	0.169	0.002	4.69338e-171	T_prolif
	NEIL3	1.22862e-173	1.13552	0.249	0.008	3.87778e-169	T_prolif
	CLSPN	6.3463e-172	1.36566	0.307	0.014	2.00302e-167	T_prolif
	CENPF	3.26895e-170	1.95969	0.471	0.037	1.03174e-165	T_prolif
	CDC25C	1.18869e-169	1.19059	0.201	0.005	3.75174e-165	T_prolif
	FANCI	2.75867e-169	2.09812	0.587	0.062	8.7069e-165	T_prolif
	STIL	1.30898e-168	1.60025	0.397	0.025	4.1314e-164	T_prolif
	NCAPG2	8.90534e-165	2.05328	0.508	0.046	2.8107e-160	T_prolif
	SGO1	2.94992e-164	0.836246	0.159	0.002	9.31055e-160	T_prolif
	BUB1	2.99366e-162	1.46851	0.339	0.019	9.4486e-158	T_prolif
	KIF23	4.7161e-156	1.16781	0.217	0.007	1.4885e-151	T_prolif
	CENPE	3.00917e-154	2.18172	0.413	0.032	9.49753e-150	T_prolif
	MCM10	6.66896e-153	0.903858	0.18	0.004	2.10486e-148	T_prolif
	E2F8	1.63981e-151	0.815341	0.164	0.003	5.17556e-147	T_prolif
	CDCA5	8.34215e-148	0.694201	0.122	0.001	2.63295e-143	T_prolif
	ESPL1	1.49137e-145	0.854226	0.18	0.004	4.70706e-141	T_prolif
	DEPDC1B	1.34658e-143	1.12501	0.254	0.011	4.25009e-139	T_prolif
	FAM111B	5.51002e-139	0.844598	0.18	0.005	1.73907e-134	T_prolif
	ARHGAP11B	5.67585e-139	1.80858	0.492	0.051	1.79141e-134	T_prolif
	WDR62	1.57757e-137	1.11609	0.265	0.013	4.97914e-133	T_prolif
	E2F2	2.2763e-137	0.75503	0.153	0.003	7.18447e-133	T_prolif
	FOXM1	9.99929e-137	0.873959	0.185	0.005	3.15597e-132	T_prolif
	CIP2A	3.8478e-134	1.48717	0.333	0.023	1.21444e-129	T_prolif
	E2F7	9.98901e-132	1.06991	0.217	0.008	3.15273e-127	T_prolif
	CCNF	1.87421e-131	1.0564	0.243	0.011	5.91538e-127	T_prolif
	LINC01572	2.22592e-129	2.13669	0.587	0.08	7.02546e-125	T_prolif
	AURKB	3.59905e-129	1.08663	0.222	0.009	1.13593e-124	T_prolif
	CENPP	7.1587e-128	2.51852	0.741	0.139	2.25943e-123	T_prolif
	DNA2	8.65283e-127	1.46919	0.365	0.029	2.73101e-122	T_prolif
	ATAD5	9.96873e-127	1.58916	0.455	0.047	3.14633e-122	T_prolif
	BRCA2	1.77173e-126	1.53635	0.381	0.032	5.59194e-122	T_prolif
	HMMR	1.9387e-124	1.0079	0.164	0.005	6.11892e-120	T_prolif
	POLE2	7.95838e-124	1.35164	0.323	0.023	2.51183e-119	T_prolif
	RACGAP1	6.00702e-120	1.24835	0.302	0.021	1.89594e-115	T_prolif
	RAD54L	8.18618e-120	0.828042	0.18	0.006	2.58372e-115	T_prolif
	NUF2	8.83304e-119	1.32694	0.265	0.016	2.78788e-114	T_prolif
	PRC1	7.5896e-114	1.22764	0.291	0.02	2.39543e-109	T_prolif
	DSCC1	5.29114e-112	0.595494	0.138	0.003	1.66999e-107	T_prolif
	CDC25A	2.86798e-111	0.461463	0.111	0.002	9.05191e-107	T_prolif
	PCLAF	1.55727e-110	0.855507	0.212	0.01	4.91506e-106	T_prolif
	NDC80	5.51007e-109	1.40322	0.354	0.033	1.73909e-104	T_prolif
	MYBL2	1.14282e-106	0.950185	0.185	0.008	3.60698e-102	T_prolif
	FANCA	1.6224e-105	1.67402	0.466	0.06	5.12062e-101	T_prolif
	SKA3	7.56415e-104	0.815109	0.127	0.003	2.3874e-99	T_prolif
	EZH2	4.98295e-103	2.36336	0.714	0.164	1.57272e-98	T_prolif
	BRIP1	2.49864e-102	1.94542	0.503	0.074	7.8862e-98	T_prolif
	ARHGAP11A	1.00893e-101	1.24585	0.317	0.028	3.18439e-97	T_prolif
	TACC3	7.04001e-101	1.68297	0.55	0.087	2.22197e-96	T_prolif
	PARPBP	8.48892e-101	1.25887	0.291	0.023	2.67927e-96	T_prolif
	C21orf58	4.12814e-100	1.15143	0.254	0.018	1.30292e-95	T_prolif
	PLK4	2.31813e-98	0.80042	0.185	0.009	7.31648e-94	T_prolif
	CDK1	1.27147e-96	1.00675	0.222	0.014	4.01303e-92	T_prolif
	RAD51AP1	3.51055e-96	0.820887	0.159	0.006	1.108e-91	T_prolif
	ECT2	2.38026e-95	1.37577	0.407	0.05	7.51257e-91	T_prolif
	NCAPH	8.64599e-95	1.04726	0.243	0.017	2.72885e-90	T_prolif
	ASF1B	8.77632e-95	0.74407	0.159	0.006	2.76998e-90	T_prolif
	RAD51	1.69536e-94	0.641225	0.143	0.005	5.35088e-90	T_prolif
	KIF18A	3.79207e-93	1.20185	0.249	0.018	1.19685e-88	T_prolif
	PRR11	1.86678e-90	0.774177	0.169	0.008	5.89193e-86	T_prolif
	KNTC1	3.13247e-90	1.60302	0.534	0.091	9.88669e-86	T_prolif
	BRCA1	8.87406e-90	1.24332	0.328	0.034	2.80083e-85	T_prolif
	STMN1	1.9599e-89	0.826565	0.206	0.013	6.18584e-85	T_prolif
	UBE2T	2.26939e-88	0.643826	0.143	0.005	7.16265e-84	T_prolif
	GEN1	7.98532e-87	1.29952	0.328	0.035	2.52033e-82	T_prolif
	TROAP	1.31292e-84	0.777484	0.111	0.003	4.14385e-80	T_prolif
	GPSM2	3.58757e-82	1.33478	0.28	0.027	1.13231e-77	T_prolif
	TICRR	1.43322e-80	0.651215	0.111	0.003	4.52351e-76	T_prolif
	ORC1	1.73172e-80	0.520787	0.143	0.006	5.46565e-76	T_prolif
	SGO2	3.27375e-80	1.1011	0.228	0.018	1.03326e-75	T_prolif
	GINS1	1.57154e-79	0.880164	0.19	0.012	4.9601e-75	T_prolif
	INCENP	5.89429e-78	0.881128	0.233	0.019	1.86035e-73	T_prolif
	CHEK1	7.00703e-78	0.691806	0.185	0.012	2.21156e-73	T_prolif
	CEP152	2.22703e-77	1.29154	0.392	0.055	7.02896e-73	T_prolif
	SMC4	2.25744e-77	1.97548	0.73	0.224	7.12494e-73	T_prolif
	CKAP2L	7.9156e-77	0.523823	0.111	0.004	2.49832e-72	T_prolif
	CCNA2	1.18084e-76	0.604907	0.127	0.005	3.72696e-72	T_prolif
	NCAPD3	2.78578e-74	1.46373	0.455	0.078	8.79248e-70	T_prolif
	CEP55	1.43355e-72	0.668982	0.153	0.008	4.52458e-68	T_prolif
	CDC45	1.44284e-71	0.577021	0.122	0.005	4.55389e-67	T_prolif
	SMC2	2.16941e-69	0.926887	0.259	0.027	6.8471e-65	T_prolif
	POC1A	1.22675e-67	0.498708	0.111	0.004	3.87188e-63	T_prolif
	WDR76	2.94004e-67	1.22228	0.36	0.054	9.27937e-63	T_prolif
	SNHG31	8.86928e-66	1.07035	0.222	0.021	2.79932e-61	T_prolif
	TCF19	1.80604e-65	0.511194	0.132	0.007	5.70024e-61	T_prolif
	FANCD2	4.55286e-65	1.065	0.312	0.042	1.43697e-60	T_prolif
	ATAD2	1.03978e-64	1.88768	0.619	0.174	3.28177e-60	T_prolif
	AC091057.6	1.04752e-64	0.831663	0.159	0.011	3.30619e-60	T_prolif
	CENPU	1.4488e-64	0.809789	0.201	0.018	4.57272e-60	T_prolif
	ZNF367	9.59549e-63	0.774281	0.217	0.021	3.02853e-58	T_prolif
	MCM4	3.6646e-62	0.801552	0.18	0.014	1.15662e-57	T_prolif
	NSD2	1.33279e-61	1.7515	0.735	0.263	4.20654e-57	T_prolif
	BARD1	1.4263e-61	1.47008	0.513	0.116	4.5017e-57	T_prolif
	DDX11	4.12943e-61	0.937019	0.275	0.035	1.30333e-56	T_prolif
	NCAPD2	3.1696e-59	1.13815	0.37	0.063	1.00039e-54	T_prolif
	KIF20B	7.4553e-59	1.53957	0.429	0.086	2.35304e-54	T_prolif
	KIF24	1.09414e-58	0.625063	0.116	0.006	3.45332e-54	T_prolif
	SPAG5	3.33137e-57	0.451551	0.101	0.004	1.05145e-52	T_prolif
	CDC6	3.6367e-57	0.427465	0.101	0.004	1.14782e-52	T_prolif
	ZGRF1	7.12564e-57	1.01577	0.275	0.037	2.24899e-52	T_prolif
	CCDC150	3.08442e-54	0.599706	0.122	0.007	9.73506e-50	T_prolif
	WDHD1	1.49543e-53	0.96634	0.28	0.04	4.71988e-49	T_prolif
	OIP5	2.7076e-53	0.608644	0.127	0.008	8.54574e-49	T_prolif
	CHEK2	5.289e-53	0.817499	0.212	0.024	1.66931e-48	T_prolif
	TUBB	4.02082e-52	1.00739	0.249	0.033	1.26905e-47	T_prolif
	XRCC2	1.6994e-48	0.597868	0.122	0.008	5.36366e-44	T_prolif
	TYMS	1.73149e-48	0.527587	0.122	0.008	5.46492e-44	T_prolif
	PIF1	2.4987e-48	0.99155	0.127	0.009	7.88638e-44	T_prolif
	FANCB	8.8922e-48	0.564764	0.159	0.015	2.80656e-43	T_prolif
	RECQL4	1.35582e-47	0.598292	0.111	0.007	4.27925e-43	T_prolif
	CENPJ	2.09612e-47	0.979201	0.286	0.047	6.61579e-43	T_prolif
	TMPO	1.05677e-45	1.33171	0.571	0.184	3.33537e-41	T_prolif
	CCDC18	3.64568e-45	1.38074	0.397	0.091	1.15065e-40	T_prolif
	MASTL	2.54451e-44	0.826481	0.222	0.031	8.031e-40	T_prolif
	RFWD3	2.90427e-41	1.25186	0.434	0.114	9.16647e-37	T_prolif
	LMNB1	3.49213e-41	1.17361	0.407	0.101	1.10218e-36	T_prolif
	CENPK	3.71802e-41	1.23407	0.471	0.131	1.17348e-36	T_prolif
	POLE	5.43771e-41	1.0469	0.328	0.069	1.71625e-36	T_prolif
	ORC6	6.30288e-41	0.480314	0.106	0.008	1.98932e-36	T_prolif
	REXO5	2.12533e-40	0.445514	0.106	0.008	6.70796e-36	T_prolif
	DLEU2	2.68458e-40	1.46595	0.884	0.55	8.47308e-36	T_prolif
	FANCC	2.84837e-40	1.18285	0.386	0.093	8.99001e-36	T_prolif
	UHRF1	4.19038e-40	0.837488	0.196	0.027	1.32257e-35	T_prolif
	Z94721.1	1.82816e-39	1.07986	0.407	0.104	5.77005e-35	T_prolif
	HELLS	1.94257e-39	1.1667	0.354	0.082	6.13113e-35	T_prolif
	RFC3	2.63069e-39	1.06719	0.296	0.058	8.30299e-35	T_prolif
	POLH	1.60255e-38	1.06701	0.259	0.047	5.05797e-34	T_prolif
	KIF22	7.46463e-38	0.857113	0.27	0.05	2.35599e-33	T_prolif
	AP001347.1	2.25241e-37	1.02875	0.249	0.044	7.10906e-33	T_prolif
	TTF2	6.74074e-37	1.01829	0.365	0.089	2.12751e-32	T_prolif
[truncated: 462 more rows]
