# Supplementary material for: Single-nucleus RNA sequencing reveals heterogenous microenvironments and specific drug response between cervical squamous cell carcinoma and adenocarcinoma
Source: eBioMedicine. 2023 Oct 24;97:104846. doi: 10.1016/j.ebiom.2023.104846 (PMC10618708; doi:10.1016/j.ebiom.2023.104846)
Supplement: Supplementary Table S11 [file mmc11.xlsx]

## Sheet: Sheet1
	Supplementary Table 11. Identified differentially expressed genes between CSCC and CAde of different macrophage clusters
	Gene	p_val	avg_log2FC	pct.1	pct.2	p_val_adj	cluster
	GPNMB	2.23282e-158	1.29424	0.845	0.402	7.04724e-154	Macro-c1
	HS3ST2	9.87734e-117	2.13227	0.525	0.176	3.11749e-112	Macro-c1
	TPRG1	5.7667e-114	1.47607	0.664	0.288	1.82009e-109	Macro-c1
	SNTB1	7.31367e-114	1.23802	0.675	0.298	2.30834e-109	Macro-c1
	PLPP3	1.05327e-112	1.35671	0.442	0.12	3.32432e-108	Macro-c1
	CYP27A1	4.02405e-106	1.25338	0.54	0.194	1.27007e-101	Macro-c1
	SULT1C2	4.34924e-102	0.866119	0.46	0.135	1.37271e-97	Macro-c1
	CHIT1	2.19625e-98	1.43474	0.258	0.039	6.93181e-94	Macro-c1
	PPARG	1.08341e-95	1.35328	0.6	0.272	3.41945e-91	Macro-c1
	SLC38A6	8.98963e-95	0.845269	0.841	0.508	2.83731e-90	Macro-c1
	HTRA4	1.75362e-94	0.965362	0.396	0.109	5.53478e-90	Macro-c1
	ATP6V0D2	9.34601e-93	1.06968	0.258	0.042	2.94979e-88	Macro-c1
	AC119674.1	5.69724e-92	1.12973	0.291	0.057	1.79816e-87	Macro-c1
	AL365295.1	2.36843e-86	1.11651	0.55	0.222	7.47524e-82	Macro-c1
	MGLL	1.58907e-85	1.10533	0.579	0.25	5.01541e-81	Macro-c1
	CPM	1.35757e-84	1.11818	0.63	0.298	4.28478e-80	Macro-c1
	SLC22A15	1.19423e-80	0.786664	0.604	0.259	3.76922e-76	Macro-c1
	AC011586.2	3.69425e-76	1.30657	0.411	0.142	1.16598e-71	Macro-c1
	MYO1D	3.90214e-75	0.851336	0.609	0.285	1.23159e-70	Macro-c1
	CLIP4	4.83911e-75	0.75298	0.566	0.242	1.52732e-70	Macro-c1
	LINC01500	1.81852e-73	1.18881	0.334	0.098	5.73963e-69	Macro-c1
	MITF	4.13742e-72	0.679035	0.925	0.64	1.30585e-67	Macro-c1
	EEPD1	7.57437e-71	0.794897	0.763	0.43	2.39062e-66	Macro-c1
	SAMD4A	1.96427e-69	0.780399	0.869	0.589	6.19964e-65	Macro-c1
	SNX24	2.06324e-69	0.748813	0.764	0.463	6.51201e-65	Macro-c1
	APOC1	2.09331e-69	0.696032	0.419	0.15	6.60691e-65	Macro-c1
	TNS1	7.55279e-67	0.624357	0.48	0.192	2.38381e-62	Macro-c1
	ABCC5	3.54591e-66	0.668543	0.8	0.477	1.11916e-61	Macro-c1
	LIPA	1.03168e-65	0.776005	0.424	0.162	3.25619e-61	Macro-c1
	FCHO2	4.7511e-65	0.623804	0.937	0.721	1.49954e-60	Macro-c1
	B3GNT2	7.92089e-61	0.597117	0.417	0.159	2.49999e-56	Macro-c1
	RMDN3	6.72506e-59	0.622638	0.322	0.106	2.12256e-54	Macro-c1
	DENND4C	1.61528e-58	0.605419	0.788	0.487	5.09816e-54	Macro-c1
	ZNF438	3.97725e-58	0.647219	0.808	0.512	1.2553e-53	Macro-c1
	TBC1D2	4.26724e-58	0.565392	0.589	0.287	1.34683e-53	Macro-c1
	BEAN1	5.27283e-57	0.552108	0.161	0.025	1.66421e-52	Macro-c1
	SEMA3C	6.2203e-57	0.738844	0.412	0.166	1.96325e-52	Macro-c1
	AL035446.2	1.20846e-55	0.740545	0.478	0.216	3.81414e-51	Macro-c1
	NPL	1.36923e-55	0.558855	0.903	0.631	4.32156e-51	Macro-c1
	SCARB1	1.49943e-55	0.530301	0.639	0.337	4.73252e-51	Macro-c1
	NCEH1	1.46478e-54	0.589013	0.57	0.278	4.62313e-50	Macro-c1
	FGD6	1.65508e-54	0.594439	0.607	0.317	5.22376e-50	Macro-c1
	MSR1	2.29824e-54	0.598482	0.89	0.63	7.25371e-50	Macro-c1
	SOCS6	9.88265e-54	0.631362	0.476	0.217	3.11916e-49	Macro-c1
	SLC26A11	2.64147e-53	0.610594	0.398	0.16	8.33701e-49	Macro-c1
	ZNF589	4.88873e-53	0.449269	0.247	0.069	1.54298e-48	Macro-c1
	LINC02073	2.56924e-52	0.655195	0.226	0.059	8.10904e-48	Macro-c1
	LGALS3	3.25413e-52	0.541745	0.546	0.275	1.02707e-47	Macro-c1
	SLC29A3	3.40085e-52	0.609879	0.415	0.177	1.07338e-47	Macro-c1
	TULP4	1.29933e-51	0.729599	0.546	0.286	4.10095e-47	Macro-c1
	MDFIC	2.61214e-50	0.606792	0.672	0.383	8.24442e-46	Macro-c1
	ZNF804A	2.83208e-50	0.670278	0.736	0.463	8.93863e-46	Macro-c1
	TM4SF19	2.98237e-50	0.741422	0.149	0.025	9.41296e-46	Macro-c1
	AL356417.3	3.99632e-50	0.477522	0.182	0.04	1.26132e-45	Macro-c1
	PNPLA3	4.67945e-50	0.39737	0.131	0.018	1.47693e-45	Macro-c1
	KCNJ5	1.0697e-49	0.380753	0.229	0.062	3.37618e-45	Macro-c1
	FMN1	4.57973e-49	0.575117	0.904	0.72	1.44545e-44	Macro-c1
	SLC1A3	2.19402e-48	0.66327	0.742	0.458	6.92476e-44	Macro-c1
	FAM20C	1.23917e-47	0.587427	0.537	0.267	3.91105e-43	Macro-c1
	VAC14	4.40861e-47	0.508642	0.654	0.374	1.39145e-42	Macro-c1
	DDHD1	2.37442e-46	0.607712	0.645	0.382	7.49416e-42	Macro-c1
	HS2ST1	3.68444e-46	0.63876	0.523	0.271	1.16288e-41	Macro-c1
	SLC36A1	8.60814e-46	0.564323	0.626	0.359	2.7169e-41	Macro-c1
	LINC02785	5.33125e-45	0.509847	0.314	0.118	1.68265e-40	Macro-c1
	HEXA	7.55191e-45	0.466352	0.747	0.462	2.38353e-40	Macro-c1
	DOCK3	3.93878e-44	0.646439	0.209	0.06	1.24316e-39	Macro-c1
	DCSTAMP	4.83067e-44	0.400963	0.115	0.016	1.52466e-39	Macro-c1
	TOM1L2	1.91418e-43	0.604688	0.536	0.287	6.04152e-39	Macro-c1
	CERT1	2.62342e-43	0.489409	0.8	0.534	8.28004e-39	Macro-c1
	SPIRE1	5.71784e-43	0.525309	0.704	0.433	1.80466e-38	Macro-c1
	CDS2	5.97892e-43	0.486261	0.473	0.233	1.88707e-38	Macro-c1
	R3HCC1L	7.93319e-43	0.54408	0.604	0.346	2.50387e-38	Macro-c1
	CD22	9.10971e-43	0.322548	0.165	0.038	2.87521e-38	Macro-c1
	MFHAS1	1.09194e-42	0.486336	0.582	0.314	3.44639e-38	Macro-c1
	FGGY	1.69906e-42	0.537027	0.56	0.305	5.36258e-38	Macro-c1
	ZBED3-AS1	3.75254e-42	0.488668	0.419	0.194	1.18438e-37	Macro-c1
	VAV3	4.04823e-42	0.491004	0.84	0.596	1.2777e-37	Macro-c1
	PKD2L1	1.18272e-41	0.282106	0.12	0.019	3.7329e-37	Macro-c1
	ME3	3.78249e-41	0.429424	0.189	0.052	1.19383e-36	Macro-c1
	DHRS3	7.45881e-41	0.408726	0.425	0.198	2.35415e-36	Macro-c1
	CORO2A	1.10987e-40	0.394804	0.192	0.054	3.50298e-36	Macro-c1
	TANC2	1.11783e-40	0.501102	0.872	0.65	3.5281e-36	Macro-c1
	ALDH1A1	1.19274e-40	0.453273	0.257	0.091	3.76451e-36	Macro-c1
	AL078590.2	1.22477e-40	0.437778	0.261	0.094	3.86561e-36	Macro-c1
	AC118549.1	2.26443e-40	0.522135	0.619	0.367	7.14701e-36	Macro-c1
	PBX3	2.7211e-40	0.573589	0.818	0.579	8.58834e-36	Macro-c1
	OSBPL1A	4.67951e-40	0.479589	0.71	0.433	1.47695e-35	Macro-c1
	RASGRP3	7.23307e-40	0.449615	0.616	0.351	2.2829e-35	Macro-c1
	SCD	1.08495e-39	0.472569	0.21	0.065	3.42431e-35	Macro-c1
	RASAL2	1.66212e-39	0.468813	0.892	0.655	5.24598e-35	Macro-c1
	ABHD12	3.01843e-39	0.479299	0.719	0.45	9.52677e-35	Macro-c1
	CELF6	3.53154e-39	0.450002	0.342	0.146	1.11463e-34	Macro-c1
	EPB41L1	4.23523e-39	0.498167	0.256	0.093	1.33672e-34	Macro-c1
	AC087741.1	1.54552e-38	0.387982	0.262	0.096	4.87798e-34	Macro-c1
	KCNAB2	1.83117e-38	0.400239	0.686	0.414	5.77954e-34	Macro-c1
	C8orf37-AS1	2.43603e-38	0.768449	0.302	0.125	7.68859e-34	Macro-c1
	BCL2L1	4.09708e-38	0.375186	0.562	0.307	1.29312e-33	Macro-c1
	BLOC1S2	6.45969e-38	0.392897	0.217	0.071	2.03881e-33	Macro-c1
	PPM1L	8.40998e-38	0.510005	0.579	0.341	2.65436e-33	Macro-c1
	KCNMA1	1.40366e-37	0.489692	0.93	0.762	4.43022e-33	Macro-c1
	MIR34AHG	1.66708e-37	0.434674	0.636	0.382	5.26163e-33	Macro-c1
	SLC25A24	1.89089e-37	0.393319	0.511	0.269	5.96804e-33	Macro-c1
	CDR2	2.12626e-37	0.453655	0.597	0.344	6.71089e-33	Macro-c1
	PLA2G7	2.21803e-37	0.487363	0.615	0.361	7.00056e-33	Macro-c1
	GPD2	4.48754e-37	0.420259	0.725	0.467	1.41636e-32	Macro-c1
	KIAA0930	4.78664e-37	0.385555	0.407	0.192	1.51076e-32	Macro-c1
	NBPF1	5.23605e-37	0.347739	0.322	0.135	1.6526e-32	Macro-c1
	SLC18B1	7.58515e-37	0.519553	0.332	0.146	2.39403e-32	Macro-c1
	ASAP1	1.01582e-36	0.511504	0.927	0.757	3.20612e-32	Macro-c1
	PLXDC2	1.32628e-36	0.35395	0.988	0.931	4.186e-32	Macro-c1
	ZFYVE26	1.9253e-36	0.458354	0.464	0.243	6.07663e-32	Macro-c1
	SLC47A1	2.6293e-36	0.388991	0.281	0.113	8.29858e-32	Macro-c1
	RAP2B	3.50859e-36	0.382046	0.334	0.146	1.10738e-31	Macro-c1
	ZC3H12C	6.04613e-36	0.474976	0.367	0.173	1.90828e-31	Macro-c1
	RNF13	8.42141e-36	0.551909	0.8	0.59	2.65796e-31	Macro-c1
	VPS8	1.23721e-35	0.398758	0.873	0.639	3.90489e-31	Macro-c1
	PDE4DIP	1.26468e-35	0.45509	0.502	0.271	3.99158e-31	Macro-c1
	FARP1	3.19174e-35	0.599941	0.666	0.448	1.00738e-30	Macro-c1
	NUPR1	5.08928e-35	0.330243	0.302	0.123	1.60628e-30	Macro-c1
	MYO5A	5.81349e-35	0.389071	0.93	0.745	1.83485e-30	Macro-c1
	MBOAT1	8.27183e-35	0.355721	0.373	0.175	2.61075e-30	Macro-c1
	STRBP	8.82962e-35	0.388783	0.439	0.223	2.7868e-30	Macro-c1
	WDR7	8.83905e-35	0.447943	0.717	0.459	2.78978e-30	Macro-c1
	APBB1IP	9.46888e-35	0.360952	0.777	0.516	2.98857e-30	Macro-c1
	C12orf4	1.11673e-34	0.456055	0.433	0.223	3.52461e-30	Macro-c1
	ANOS1	1.21336e-34	0.524902	0.417	0.215	3.8296e-30	Macro-c1
	SUSD1	1.22666e-34	0.423449	0.486	0.265	3.87157e-30	Macro-c1
	NUAK1	1.69496e-34	0.459729	0.175	0.052	5.34964e-30	Macro-c1
	SLC27A1	2.36251e-34	0.327747	0.344	0.154	7.45655e-30	Macro-c1
	ACER3	2.8819e-34	0.410666	0.772	0.539	9.09584e-30	Macro-c1
	DOP1B	2.91353e-34	0.419537	0.682	0.431	9.19567e-30	Macro-c1
	CTSD	3.74486e-34	0.371825	0.687	0.418	1.18195e-29	Macro-c1
	SLC39A11	3.88702e-34	0.498236	0.857	0.636	1.22682e-29	Macro-c1
	SH3D21	5.75201e-34	0.309568	0.247	0.093	1.81545e-29	Macro-c1
	MAFB	7.78959e-34	0.378588	0.429	0.218	2.45855e-29	Macro-c1
	CPEB2	9.72454e-34	0.426901	0.408	0.205	3.06926e-29	Macro-c1
	ASAH1	1.08989e-33	0.397057	0.694	0.442	3.4399e-29	Macro-c1
	AGPS	1.23518e-33	0.431526	0.508	0.285	3.89847e-29	Macro-c1
	PEX14	1.75239e-33	0.405903	0.491	0.27	5.53091e-29	Macro-c1
	SLC7A8	1.96106e-33	0.478123	0.357	0.168	6.18951e-29	Macro-c1
	MAPKAP1	2.88425e-33	0.405091	0.819	0.595	9.10327e-29	Macro-c1
	DLEU1	3.71107e-33	0.470731	0.867	0.655	1.17129e-28	Macro-c1
	DENND2D	4.49277e-33	0.327964	0.285	0.12	1.41801e-28	Macro-c1
	PLIN2	5.97754e-33	0.41446	0.348	0.16	1.88663e-28	Macro-c1
	TRIM14	8.63268e-33	0.356655	0.536	0.303	2.72465e-28	Macro-c1
	SOAT1	9.53353e-33	0.525	0.589	0.364	3.00897e-28	Macro-c1
	ABR	1.09932e-32	0.35904	0.971	0.863	3.46966e-28	Macro-c1
	PCED1B	1.36982e-32	0.54989	0.553	0.334	4.32341e-28	Macro-c1
	SCARB2	1.6001e-32	0.38598	0.541	0.301	5.05024e-28	Macro-c1
	DST	1.65552e-32	0.4646	0.834	0.641	5.22516e-28	Macro-c1
	AF127936.2	2.00708e-32	0.350641	0.155	0.044	6.33476e-28	Macro-c1
	NR1H3	2.67181e-32	0.518256	0.468	0.251	8.43277e-28	Macro-c1
	DYRK4	2.71805e-32	0.387993	0.286	0.123	8.5787e-28	Macro-c1
	ST5	3.22552e-32	0.362011	0.354	0.165	1.01804e-27	Macro-c1
	TXNRD1	3.55836e-32	0.327175	0.381	0.185	1.12309e-27	Macro-c1
	TDP2	4.17723e-32	0.394122	0.322	0.149	1.31842e-27	Macro-c1
	SLC2A9	9.89291e-32	0.398487	0.627	0.383	3.1224e-27	Macro-c1
	GAS2L3	1.20515e-31	0.345525	0.549	0.314	3.80369e-27	Macro-c1
	BNC2	1.25319e-31	0.435288	0.796	0.565	3.95531e-27	Macro-c1
	CUEDC1	1.8986e-31	0.370073	0.479	0.262	5.99235e-27	Macro-c1
	PRAG1	2.33142e-31	0.382101	0.302	0.134	7.35842e-27	Macro-c1
	NRP2	2.44625e-31	0.365815	0.752	0.501	7.72085e-27	Macro-c1
	FRRS1	2.94525e-31	0.386984	0.258	0.105	9.29581e-27	Macro-c1
	PLA2G15	3.23232e-31	0.257541	0.336	0.153	1.02019e-26	Macro-c1
	NPIPB5	5.56771e-31	0.375773	0.612	0.384	1.75728e-26	Macro-c1
	MYO10	6.04546e-31	0.407214	0.355	0.172	1.90807e-26	Macro-c1
	PIK3R6	7.68026e-31	0.353566	0.352	0.172	2.42404e-26	Macro-c1
	CCDC88A	7.99063e-31	0.407461	0.877	0.664	2.522e-26	Macro-c1
	AP000812.1	9.04001e-31	0.300314	0.196	0.068	2.85321e-26	Macro-c1
	AC009093.2	1.02295e-30	0.310747	0.666	0.415	3.22863e-26	Macro-c1
	GALM	1.45406e-30	0.378034	0.555	0.333	4.58932e-26	Macro-c1
	CPPED1	1.95775e-30	0.33342	0.506	0.284	6.17904e-26	Macro-c1
	PLD3	2.3661e-30	0.342679	0.466	0.254	7.4679e-26	Macro-c1
	H2AFY	3.38331e-30	0.394671	0.786	0.562	1.06784e-25	Macro-c1
	AC107884.1	3.59811e-30	0.337859	0.197	0.07	1.13564e-25	Macro-c1
	DNAJC5B	3.90068e-30	0.366367	0.148	0.043	1.23113e-25	Macro-c1
	LRPAP1	4.46981e-30	0.293828	0.303	0.137	1.41076e-25	Macro-c1
	LRP1	4.49708e-30	0.372212	0.721	0.476	1.41937e-25	Macro-c1
	GBE1	5.69094e-30	0.311933	0.571	0.336	1.79617e-25	Macro-c1
	FTL	6.90692e-30	0.405286	0.708	0.466	2.17996e-25	Macro-c1
	FIG4	1.4117e-29	0.378317	0.535	0.315	4.45562e-25	Macro-c1
	TRG-AS1	1.78894e-29	0.317529	0.242	0.098	5.64625e-25	Macro-c1
	FLVCR2	1.80471e-29	0.33483	0.512	0.291	5.69602e-25	Macro-c1
	LY86	2.17364e-29	0.327811	0.428	0.228	6.86046e-25	Macro-c1
	ABCA1	2.59619e-29	0.326678	0.959	0.788	8.19408e-25	Macro-c1
	AP005262.2	2.91996e-29	0.419164	0.106	0.023	9.21597e-25	Macro-c1
	ANGEL1	4.03884e-29	0.280565	0.324	0.151	1.27474e-24	Macro-c1
	NABP1	4.0889e-29	0.400195	0.696	0.452	1.29054e-24	Macro-c1
	TNPO1	5.1519e-29	0.318516	0.484	0.272	1.62604e-24	Macro-c1
	DDI2	5.76797e-29	0.359817	0.419	0.226	1.82049e-24	Macro-c1
	CNIH3	1.10336e-28	0.485339	0.162	0.053	3.48243e-24	Macro-c1
	C20orf194	2.10079e-28	0.331899	0.878	0.672	6.63053e-24	Macro-c1
	AC131237.1	3.74387e-28	0.424835	0.14	0.041	1.18164e-23	Macro-c1
	SH3PXD2A	4.00168e-28	0.396545	0.53	0.315	1.26301e-23	Macro-c1
	ME2	4.02566e-28	0.491004	0.548	0.334	1.27058e-23	Macro-c1
	ST3GAL6	5.96359e-28	0.383389	0.593	0.372	1.88223e-23	Macro-c1
	SLC9A7	6.45228e-28	0.369165	0.574	0.351	2.03647e-23	Macro-c1
	HPS4	7.11794e-28	0.285247	0.323	0.156	2.24656e-23	Macro-c1
	PRR5L	7.65305e-28	0.347026	0.308	0.146	2.41545e-23	Macro-c1
	DPEP2	8.06486e-28	0.281855	0.306	0.144	2.54543e-23	Macro-c1
	KCNE1	8.39028e-28	0.349872	0.287	0.132	2.64814e-23	Macro-c1
	MCOLN3	8.80069e-28	0.250168	0.122	0.032	2.77767e-23	Macro-c1
	SLC4A8	9.76938e-28	0.383367	0.369	0.191	3.08341e-23	Macro-c1
	ACYP2	1.91594e-27	0.42026	0.614	0.402	6.0471e-23	Macro-c1
	TBC1D12	2.49982e-27	0.297513	0.598	0.366	7.88993e-23	Macro-c1
	TRERF1	4.01016e-27	0.352767	0.482	0.276	1.26569e-22	Macro-c1
	SOS1	4.03588e-27	0.358089	0.725	0.495	1.2738e-22	Macro-c1
	TLK1	4.0994e-27	0.290405	0.629	0.393	1.29385e-22	Macro-c1
	NPC1	4.62822e-27	0.299797	0.631	0.392	1.46076e-22	Macro-c1
	PRKN	4.98648e-27	0.485081	0.583	0.377	1.57383e-22	Macro-c1
	FMNL2	5.07463e-27	0.313357	0.992	0.903	1.60166e-22	Macro-c1
	NHSL1	5.31951e-27	0.425391	0.688	0.477	1.67894e-22	Macro-c1
	ANKRD28	6.0507e-27	0.289949	0.34	0.168	1.90972e-22	Macro-c1
	GM2A	6.36115e-27	0.308186	0.186	0.069	2.00771e-22	Macro-c1
	GNB4	6.37403e-27	0.380466	0.644	0.42	2.01177e-22	Macro-c1
	WDFY4	6.57034e-27	0.341329	0.744	0.504	2.07373e-22	Macro-c1
	TEX2	7.56027e-27	0.340381	0.257	0.114	2.38617e-22	Macro-c1
	FUCA1	9.97948e-27	0.331004	0.201	0.078	3.14972e-22	Macro-c1
	ADA2	1.22839e-26	0.259431	0.405	0.219	3.87704e-22	Macro-c1
	MERTK	1.33722e-26	0.466333	0.768	0.562	4.22053e-22	Macro-c1
	HSD17B14	1.58318e-26	0.270342	0.261	0.116	4.99682e-22	Macro-c1
	NPIPB4	1.60358e-26	0.316545	0.395	0.215	5.06122e-22	Macro-c1
	EPAS1	2.11144e-26	0.300948	0.341	0.172	6.66413e-22	Macro-c1
	RGS12	2.31585e-26	0.331523	0.597	0.377	7.30929e-22	Macro-c1
	FTCDNL1	2.33654e-26	0.349735	0.369	0.193	7.3746e-22	Macro-c1
	NSMCE2	2.34781e-26	0.342596	0.778	0.556	7.41017e-22	Macro-c1
	TMEM26	2.48917e-26	0.428083	0.209	0.085	7.85632e-22	Macro-c1
	NEU3	2.57277e-26	0.318893	0.342	0.174	8.12017e-22	Macro-c1
	ADTRP	3.72615e-26	0.300218	0.113	0.029	1.17605e-21	Macro-c1
	SCCPDH	4.22844e-26	0.294925	0.2	0.079	1.33458e-21	Macro-c1
	TRAK1	4.54222e-26	0.302523	0.685	0.454	1.43362e-21	Macro-c1
	BBS5	4.67672e-26	0.306828	0.2	0.078	1.47607e-21	Macro-c1
	MAML2	4.79658e-26	0.428429	0.936	0.818	1.5139e-21	Macro-c1
	ANAPC7	5.46834e-26	0.267024	0.316	0.154	1.72592e-21	Macro-c1
	DUS2	5.57289e-26	0.267303	0.188	0.07	1.75891e-21	Macro-c1
	APOE	5.66337e-26	0.3229	0.375	0.199	1.78747e-21	Macro-c1
	ACOT11	6.0161e-26	0.302126	0.368	0.194	1.8988e-21	Macro-c1
	CORO1C	6.352e-26	0.315254	0.626	0.396	2.00482e-21	Macro-c1
	ANXA2	7.38336e-26	0.346476	0.619	0.406	2.33034e-21	Macro-c1
	PDE3B	7.76528e-26	0.635492	0.427	0.254	2.45088e-21	Macro-c1
	ITGAD	1.10037e-25	0.344972	0.223	0.094	3.473e-21	Macro-c1
	PPARGC1B	1.25194e-25	0.297061	0.46	0.26	3.95136e-21	Macro-c1
	TGFBR1	1.35363e-25	0.270493	0.617	0.385	4.27234e-21	Macro-c1
	MROH1	1.60715e-25	0.286723	0.536	0.323	5.0725e-21	Macro-c1
	KLHL6	1.66281e-25	0.358236	0.632	0.415	5.24818e-21	Macro-c1
	SCP2	2.00069e-25	0.3085	0.373	0.198	6.31458e-21	Macro-c1
	MGST3	2.05776e-25	0.290596	0.259	0.117	6.4947e-21	Macro-c1
	PBRM1	7.14616e-25	0.323554	0.759	0.533	2.25547e-20	Macro-c1
	MCOLN1	7.3686e-25	0.295611	0.413	0.225	2.32568e-20	Macro-c1
	SLC23A2	7.6923e-25	0.284082	0.678	0.449	2.42784e-20	Macro-c1
	TRIO	8.13394e-25	0.336852	0.923	0.78	2.56724e-20	Macro-c1
	SNHG12	1.0165e-24	0.299854	0.328	0.167	3.20828e-20	Macro-c1
	MBP	1.06966e-24	0.37191	0.759	0.55	3.37605e-20	Macro-c1
	SMC6	2.11508e-24	0.299924	0.342	0.176	6.67561e-20	Macro-c1
	SV2B	2.39749e-24	0.370994	0.107	0.028	7.56696e-20	Macro-c1
	SETDB2	2.5894e-24	0.282167	0.51	0.306	8.17266e-20	Macro-c1
	LYPLAL1	3.02458e-24	0.338074	0.485	0.29	9.54619e-20	Macro-c1
	DMXL1	3.65332e-24	0.326006	0.728	0.503	1.15306e-19	Macro-c1
	CSTB	3.75446e-24	0.314845	0.265	0.126	1.18498e-19	Macro-c1
	AC079142.1	4.64245e-24	0.420762	0.35	0.188	1.46525e-19	Macro-c1
	MAP3K20	6.01787e-24	0.266663	0.231	0.102	1.89936e-19	Macro-c1
	TMEM117	7.66145e-24	0.399166	0.604	0.402	2.41811e-19	Macro-c1
	PARP15	9.35888e-24	0.277879	0.233	0.104	2.95385e-19	Macro-c1
	CHD9	1.43499e-23	0.315149	0.886	0.698	4.52913e-19	Macro-c1
	TMCC1	1.47494e-23	0.320401	0.789	0.585	4.65522e-19	Macro-c1
	ARHGAP10	1.50339e-23	0.372333	0.822	0.602	4.74501e-19	Macro-c1
	ARHGEF18	1.5155e-23	0.251428	0.521	0.312	4.78323e-19	Macro-c1
	ABCG1	1.75951e-23	0.263844	0.657	0.437	5.55336e-19	Macro-c1
	ARL5A	2.37486e-23	0.315974	0.38	0.213	7.49552e-19	Macro-c1
	ZBTB7C	2.49765e-23	0.462914	0.126	0.039	7.88308e-19	Macro-c1
	DOCK9	3.17829e-23	0.32989	0.305	0.155	1.00313e-18	Macro-c1
	PLD1	3.48834e-23	0.278768	0.679	0.452	1.10099e-18	Macro-c1
	GSDME	3.91951e-23	0.254069	0.234	0.106	1.23708e-18	Macro-c1
	STX7	4.11733e-23	0.315077	0.722	0.525	1.29951e-18	Macro-c1
	LINC00662	6.36212e-23	0.255697	0.238	0.107	2.00801e-18	Macro-c1
	TMEM144	8.75526e-23	0.342427	0.345	0.189	2.76334e-18	Macro-c1
	SNX30	1.13603e-22	0.287019	0.472	0.287	3.58555e-18	Macro-c1
	UNC13B	1.21235e-22	0.260396	0.374	0.205	3.82643e-18	Macro-c1
	SEPTIN9	1.25203e-22	0.281171	0.657	0.436	3.95166e-18	Macro-c1
	FNIP2	1.32712e-22	0.289243	0.742	0.53	4.18866e-18	Macro-c1
	UGCG	1.38514e-22	0.260861	0.736	0.516	4.37177e-18	Macro-c1
	PRKACB	1.65389e-22	0.263531	0.327	0.172	5.22002e-18	Macro-c1
	ANXA4	1.74186e-22	0.334939	0.515	0.321	5.49766e-18	Macro-c1
	AC009690.2	1.93984e-22	0.279378	0.193	0.08	6.12254e-18	Macro-c1
	MINDY3	2.18942e-22	0.26397	0.336	0.18	6.91025e-18	Macro-c1
	RDX	2.19879e-22	0.292335	0.527	0.328	6.93983e-18	Macro-c1
	TMEM135	3.61383e-22	0.286607	0.486	0.295	1.1406e-17	Macro-c1
	METTL15	4.13288e-22	0.252165	0.52	0.319	1.30442e-17	Macro-c1
	PTBP3	4.46526e-22	0.270922	0.656	0.45	1.40933e-17	Macro-c1
	CCDC125	4.79386e-22	0.262997	0.257	0.125	1.51304e-17	Macro-c1
	ARMC9	4.99344e-22	0.352691	0.214	0.095	1.57603e-17	Macro-c1
	TANGO6	5.1194e-22	0.256794	0.357	0.195	1.61579e-17	Macro-c1
	CPEB4	9.22531e-22	0.272276	0.615	0.4	2.91169e-17	Macro-c1
	CYFIP1	9.39823e-22	0.257079	0.771	0.543	2.96627e-17	Macro-c1
	AC006001.2	9.92404e-22	0.331716	0.33	0.178	3.13222e-17	Macro-c1
	MAST2	1.02416e-21	0.272142	0.445	0.263	3.23244e-17	Macro-c1
	RAD51B	1.02523e-21	0.337599	0.817	0.631	3.23584e-17	Macro-c1
	SGK3	1.10611e-21	0.296104	0.727	0.517	3.49109e-17	Macro-c1
	SLC31A1	1.1487e-21	0.265897	0.339	0.183	3.62554e-17	Macro-c1
	TM6SF1	1.22288e-21	0.251216	0.337	0.182	3.85966e-17	Macro-c1
	SH3RF3	1.35082e-21	0.511211	0.349	0.198	4.26345e-17	Macro-c1
	KIF16B	1.38892e-21	0.281074	0.593	0.384	4.38372e-17	Macro-c1
	UTRN	1.41427e-21	0.305294	0.931	0.792	4.46371e-17	Macro-c1
	NFATC3	1.90069e-21	0.256826	0.591	0.385	5.99895e-17	Macro-c1
	DYSF	2.15495e-21	0.435969	0.417	0.254	6.80147e-17	Macro-c1
	C1orf21	2.23105e-21	0.405192	0.377	0.221	7.04164e-17	Macro-c1
	TYW1B	2.85987e-21	0.271881	0.416	0.243	9.02631e-17	Macro-c1
	FGD5	3.20528e-21	0.317233	0.338	0.185	1.01165e-16	Macro-c1
	LINC01473	3.80223e-21	0.303411	0.459	0.279	1.20006e-16	Macro-c1
	ATP10D	3.8562e-21	0.261828	0.437	0.258	1.2171e-16	Macro-c1
	TTC28	5.73218e-21	0.328528	0.48	0.296	1.80919e-16	Macro-c1
	PPP1R21	6.01388e-21	0.269288	0.523	0.327	1.8981e-16	Macro-c1
	BBS9	7.15689e-21	0.261437	0.527	0.333	2.25886e-16	Macro-c1
	ADK	7.49397e-21	0.275998	0.714	0.498	2.36525e-16	Macro-c1
	CLYBL	2.07863e-20	0.294884	0.33	0.18	6.56057e-16	Macro-c1
	MGAT4A	2.44293e-20	0.284338	0.802	0.582	7.71037e-16	Macro-c1
	MAPRE2	2.93932e-20	0.275663	0.448	0.27	9.27709e-16	Macro-c1
	MAPK8	2.94858e-20	0.272796	0.534	0.341	9.30631e-16	Macro-c1
	PGBD5	4.59479e-20	0.318909	0.184	0.08	1.45021e-15	Macro-c1
	STOX2	5.21364e-20	0.539236	0.119	0.041	1.64553e-15	Macro-c1
	GPCPD1	6.29697e-20	0.272779	0.836	0.645	1.98745e-15	Macro-c1
	DTNA	6.59205e-20	0.297735	0.566	0.379	2.08058e-15	Macro-c1
	AC104123.1	8.41334e-20	0.364987	0.324	0.179	2.65542e-15	Macro-c1
	ARHGEF3	1.01007e-19	0.276199	0.47	0.291	3.18797e-15	Macro-c1
	RNF130	1.55355e-19	0.293811	0.911	0.754	4.90332e-15	Macro-c1
	GCLC	1.61467e-19	0.278985	0.297	0.159	5.09623e-15	Macro-c1
	HMOX1	1.80788e-19	0.276201	0.338	0.188	5.70604e-15	Macro-c1
	A2M	1.83428e-19	0.29075	0.493	0.309	5.78937e-15	Macro-c1
	NLN	2.15131e-19	0.26553	0.281	0.148	6.78996e-15	Macro-c1
	SNCA	2.56138e-19	0.286987	0.237	0.117	8.08422e-15	Macro-c1
	FBXW8	2.76544e-19	0.291203	0.295	0.161	8.72829e-15	Macro-c1
	LINC01091	3.46188e-19	0.310484	0.116	0.04	1.09264e-14	Macro-c1
	ENTPD1-AS1	4.01612e-19	0.263791	0.355	0.206	1.26757e-14	Macro-c1
	LINC00342	4.88066e-19	0.268693	0.568	0.373	1.54043e-14	Macro-c1
	ANK2	5.00768e-19	0.363736	0.323	0.18	1.58052e-14	Macro-c1
	AL356599.1	5.25818e-19	0.276134	0.166	0.07	1.65959e-14	Macro-c1
	DAB2	6.163e-19	0.253387	0.55	0.35	1.94517e-14	Macro-c1
	ATG7	6.87113e-19	0.279244	0.964	0.86	2.16867e-14	Macro-c1
	ARHGAP15	7.32037e-19	0.276871	0.893	0.742	2.31046e-14	Macro-c1
	PDE8A	1.15679e-18	0.314391	0.742	0.538	3.65106e-14	Macro-c1
	EXOC6B	1.56719e-18	0.25575	0.679	0.474	4.94636e-14	Macro-c1
	ST18	1.89912e-18	0.307763	0.366	0.211	5.99399e-14	Macro-c1
	EIF1B-AS1	2.34498e-18	0.282669	0.21	0.1	7.40124e-14	Macro-c1
	BMP2K	2.34829e-18	0.283154	0.937	0.788	7.41167e-14	Macro-c1
	RNASEH2B	2.64118e-18	0.2569	0.449	0.281	8.33609e-14	Macro-c1
	LTA4H	4.07236e-18	0.266105	0.282	0.154	1.28532e-13	Macro-c1
	FDX1	5.02044e-18	0.313306	0.184	0.085	1.58455e-13	Macro-c1
	ABLIM3	5.39525e-18	0.314364	0.219	0.109	1.70285e-13	Macro-c1
	EPB41L2	5.62098e-18	0.350982	0.714	0.54	1.77409e-13	Macro-c1
	CCL18	5.80441e-18	0.406941	0.148	0.061	1.83199e-13	Macro-c1
	RNLS	5.81188e-18	0.265599	0.223	0.111	1.83435e-13	Macro-c1
	TESK2	5.90232e-18	0.252931	0.376	0.225	1.86289e-13	Macro-c1
	PDE7A	1.86543e-17	0.269759	0.656	0.459	5.88767e-13	Macro-c1
	CENPP	1.9214e-17	0.258753	0.614	0.423	6.06434e-13	Macro-c1
	LINC01094	1.97596e-17	0.26046	0.272	0.146	6.23652e-13	Macro-c1
	AP1B1	2.92995e-17	0.256645	0.628	0.436	9.24751e-13	Macro-c1
	LINC01278	4.0921e-17	0.252681	0.412	0.257	1.29155e-12	Macro-c1
	DHRS9	4.18006e-17	0.289128	0.178	0.082	1.31931e-12	Macro-c1
	RARRES1	6.66463e-17	0.330107	0.172	0.078	2.10349e-12	Macro-c1
	TMEM72-AS1	8.68836e-17	0.255832	0.206	0.101	2.74222e-12	Macro-c1
	LINC00923	1.74539e-16	0.30054	0.171	0.08	5.50881e-12	Macro-c1
	PRKCE	2.40648e-16	0.283596	0.558	0.381	7.59533e-12	Macro-c1
	DNAH14	4.23828e-16	0.265183	0.246	0.133	1.33769e-11	Macro-c1
	CSF1	4.8287e-16	0.301889	0.12	0.047	1.52404e-11	Macro-c1
	PRH1	5.98116e-16	0.255738	0.344	0.207	1.88777e-11	Macro-c1
	ID2	6.73842e-16	0.336207	0.346	0.215	2.12678e-11	Macro-c1
	MACC1	1.17026e-15	0.277285	0.358	0.218	3.69358e-11	Macro-c1
	SH3BGRL	1.20383e-15	0.267289	0.738	0.562	3.79954e-11	Macro-c1
	B4GALT5	1.57069e-15	0.269899	0.54	0.372	4.95741e-11	Macro-c1
	EFCAB2	4.12796e-15	0.254947	0.236	0.129	1.30287e-10	Macro-c1
	LINC01374	4.3064e-15	0.266155	0.399	0.256	1.35919e-10	Macro-c1
	AL050309.1	4.54778e-15	0.265642	0.382	0.239	1.43537e-10	Macro-c1
	TTC7B	4.79506e-15	0.250147	0.628	0.46	1.51342e-10	Macro-c1
	CR1	6.33698e-15	0.265023	0.465	0.308	2.00008e-10	Macro-c1
	JAKMIP2	1.13504e-14	0.424387	0.102	0.038	3.5824e-10	Macro-c1
	ZHX3	1.39659e-14	0.250665	0.174	0.086	4.40791e-10	Macro-c1
	AC023590.1	1.78157e-14	0.273511	0.195	0.1	5.62298e-10	Macro-c1
	LINC00571	2.01794e-14	0.283791	0.177	0.089	6.36901e-10	Macro-c1
	SRGAP3	3.58634e-14	0.252992	0.511	0.354	1.13192e-09	Macro-c1
	CHI3L1	4.32386e-14	0.402411	0.115	0.047	1.3647e-09	Macro-c1
	SPSB1	4.59605e-14	0.315647	0.142	0.065	1.4506e-09	Macro-c1
	ZMIZ1-AS1	5.13694e-14	0.264853	0.15	0.071	1.62132e-09	Macro-c1
	AC008050.1	1.96104e-12	0.455662	0.168	0.088	6.18943e-08	Macro-c1
	DANT2	5.17872e-12	0.275552	0.227	0.134	1.63451e-07	Macro-c1
	SLC19A2	5.51205e-12	0.279534	0.194	0.107	1.73971e-07	Macro-c1
	DIP2C	1.08115e-11	0.289958	0.248	0.149	3.41233e-07	Macro-c1
	KIAA0825	1.31053e-11	0.256784	0.249	0.153	4.1363e-07	Macro-c1
	HPSE	4.64823e-11	0.258724	0.144	0.074	1.46707e-06	Macro-c1
	MADD	5.75727e-11	0.35774	0.328	0.218	1.81711e-06	Macro-c1
	AVPI1	4.30311e-10	0.271422	0.187	0.11	1.35815e-05	Macro-c1
	HS3ST1	7.36417e-10	0.330295	0.221	0.138	2.32428e-05	Macro-c1
	LNCAROD	2.07692e-09	0.279373	0.51	0.389	6.55517e-05	Macro-c1
	UBE2H	4.77019e-10	0.263754	0.27	0.492	1.50557e-05	Macro-c4
	CSF3R	4.28058e-09	0.283404	0.196	0.364	0.000135104	Macro-c4
	IWS1	1.28721e-08	0.250849	0.167	0.316	0.000406268	Macro-c4
	ANKRD36B	1.52465e-08	0.29884	0.224	0.385	0.000481211	Macro-c4
	GRIPAP1	1.77773e-08	0.258335	0.118	0.236	0.000561086	Macro-c4
	UHRF2	2.28879e-08	0.250182	0.124	0.245	0.000722387	Macro-c4
	SUGP2	3.10218e-08	0.262744	0.194	0.354	0.000979108	Macro-c4
	GON4L	8.83399e-08	0.265979	0.208	0.373	0.00278818	Macro-c4
	CPLANE1	1.70754e-07	0.266436	0.196	0.348	0.00538933	Macro-c4
	PIP5K1A	2.2868e-07	0.254182	0.228	0.396	0.0072176	Macro-c4
	DDX46	2.65667e-07	0.299133	0.216	0.381	0.00838497	Macro-c4
	PAM	2.75847e-07	0.254007	0.247	0.419	0.00870629	Macro-c4
	INPP5B	2.78718e-07	0.25021	0.18	0.321	0.00879691	Macro-c4
	YWHAE	4.26109e-07	0.281014	0.202	0.356	0.0134488	Macro-c4
	SAFB2	4.53711e-07	0.267904	0.184	0.327	0.01432	Macro-c4
	GSE1	4.69438e-07	0.291043	0.192	0.335	0.0148164	Macro-c4
	CSNK2A1	5.03864e-07	0.266241	0.143	0.26	0.015903	Macro-c4
	EIF4G2	6.43002e-07	0.269343	0.167	0.297	0.0202944	Macro-c4
	AFDN	6.62804e-07	0.253888	0.23	0.386	0.0209194	Macro-c4
	GGA3	6.83736e-07	0.265371	0.143	0.262	0.0215801	Macro-c4
	SLC12A7	7.52326e-07	0.258893	0.17	0.298	0.0237449	Macro-c4
	MPHOSPH8	1.03731e-06	0.293133	0.203	0.35	0.0327396	Macro-c4
	KPNB1	1.15225e-06	0.274357	0.206	0.354	0.0363674	Macro-c4
	SREK1	1.1767e-06	0.394457	0.194	0.34	0.037139	Macro-c4
	FLOT1	1.40036e-06	0.27124	0.13	0.235	0.0441981	Macro-c4
	F13A1	1.73526e-276	2.66571	0.782	0.198	5.47682e-272	Macro-c2
	SELENOP	1.57184e-158	1.83283	0.556	0.149	4.96103e-154	Macro-c2
	MRC1	3.87833e-156	1.75309	0.743	0.308	1.22408e-151	Macro-c2
	CD163L1	5.65741e-152	1.79232	0.702	0.272	1.78559e-147	Macro-c2
	PDGFC	3.53819e-120	1.53155	0.772	0.436	1.11672e-115	Macro-c2
	SLC9A9	2.92988e-108	1.13201	0.877	0.618	9.24729e-104	Macro-c2
	EDA	1.59236e-107	1.73519	0.457	0.136	5.02579e-103	Macro-c2
	MTSS1	7.04186e-103	1.36115	0.705	0.339	2.22255e-98	Macro-c2
	HRH1	3.54087e-94	1.45881	0.419	0.127	1.11757e-89	Macro-c2
	LINC00996	3.07363e-90	1.07385	0.447	0.145	9.701e-86	Macro-c2
	WWP1	2.84331e-89	1.28857	0.728	0.449	8.97406e-85	Macro-c2
	AL162414.1	9.79605e-86	1.2632	0.524	0.207	3.09183e-81	Macro-c2
	NAV2	1.50602e-84	1.86388	0.579	0.292	4.75331e-80	Macro-c2
	RGL1	2.76975e-84	1.42533	0.727	0.464	8.7419e-80	Macro-c2
	ITPR2	4.60032e-83	0.780133	0.958	0.832	1.45195e-78	Macro-c2
	RBPJ	2.42952e-82	1.56237	0.812	0.639	7.66805e-78	Macro-c2
	CSGALNACT1	1.47371e-79	1.18234	0.293	0.068	4.65133e-75	Macro-c2
	ITSN1	4.45133e-78	1.21399	0.758	0.526	1.40493e-73	Macro-c2
	STON2	8.64021e-74	0.926515	0.304	0.078	2.72702e-69	Macro-c2
	SLC40A1	1.6603e-73	1.43194	0.414	0.152	5.24023e-69	Macro-c2
	ME1	3.42925e-65	0.956609	0.674	0.404	1.08234e-60	Macro-c2
	MVB12B	4.8726e-63	0.83924	0.65	0.381	1.53789e-58	Macro-c2
	WLS	3.82748e-58	0.750335	0.221	0.051	1.20803e-53	Macro-c2
	AFF3	6.04582e-58	1.64234	0.285	0.087	1.90818e-53	Macro-c2
	PLEKHG5	1.46462e-57	0.643951	0.136	0.016	4.62262e-53	Macro-c2
	SLC22A23	4.24858e-56	0.920102	0.427	0.186	1.34094e-51	Macro-c2
	SRGAP1	4.05875e-55	0.891064	0.603	0.345	1.28102e-50	Macro-c2
	LILRB5	7.39135e-55	0.705456	0.316	0.106	2.33286e-50	Macro-c2
	MS4A4E	4.99667e-54	0.850418	0.514	0.262	1.57705e-49	Macro-c2
	ANTXR1	1.06165e-53	0.937815	0.301	0.101	3.35077e-49	Macro-c2
	GFRA2	1.85878e-53	0.67565	0.146	0.021	5.86668e-49	Macro-c2
	ZDHHC14	2.15504e-52	0.861665	0.678	0.438	6.80175e-48	Macro-c2
	ENPP2	4.22736e-52	1.05053	0.458	0.215	1.33424e-47	Macro-c2
	SPRED1	1.15015e-51	0.801206	0.849	0.652	3.6301e-47	Macro-c2
	KHDRBS2	1.84647e-51	0.788968	0.17	0.033	5.82783e-47	Macro-c2
	PLCL1	6.35283e-51	1.04672	0.648	0.415	2.00508e-46	Macro-c2
	RUNX1	2.33748e-49	0.739738	0.87	0.701	7.37756e-45	Macro-c2
	SLC45A4	2.04833e-47	1.06978	0.607	0.383	6.46493e-43	Macro-c2
	COLEC12	4.05415e-47	1.18839	0.53	0.292	1.27957e-42	Macro-c2
	FCHSD2	4.17104e-47	0.758631	0.863	0.729	1.31646e-42	Macro-c2
	MS4A6A	2.55858e-45	0.751485	0.755	0.551	8.07539e-41	Macro-c2
	FRMD4B	4.56663e-45	0.599047	0.922	0.794	1.44132e-40	Macro-c2
	DISP1	4.04694e-44	1.02083	0.395	0.191	1.2773e-39	Macro-c2
	MAMDC2	9.01922e-44	0.818725	0.124	0.02	2.84664e-39	Macro-c2
	RNF150	3.02452e-42	0.876493	0.276	0.102	9.54599e-38	Macro-c2
	TBC1D14	4.11068e-42	0.746973	0.672	0.466	1.29741e-37	Macro-c2
	ARHGAP24	5.33318e-42	0.742118	0.606	0.378	1.68326e-37	Macro-c2
	EPS15	1.63819e-41	0.786602	0.713	0.554	5.17046e-37	Macro-c2
	MAF	2.64616e-41	0.819649	0.433	0.229	8.3518e-37	Macro-c2
	MS4A7	4.98034e-41	0.716015	0.621	0.416	1.5719e-36	Macro-c2
	TCF4	3.04283e-39	0.778302	0.785	0.609	9.60377e-35	Macro-c2
	SASH1	4.12582e-38	0.790541	0.6	0.4	1.30219e-33	Macro-c2
	EYA2	2.25986e-36	0.885259	0.519	0.321	7.13258e-32	Macro-c2
	MS4A4A	4.1885e-36	0.724218	0.416	0.218	1.32198e-31	Macro-c2
	LPAR6	1.08054e-35	0.672803	0.562	0.367	3.41039e-31	Macro-c2
	IGF1	1.77941e-35	0.708257	0.202	0.066	5.61617e-31	Macro-c2
	PID1	2.83508e-34	0.827994	0.204	0.067	8.94807e-30	Macro-c2
	CPED1	6.50253e-34	0.67013	0.511	0.309	2.05233e-29	Macro-c2
	HLA-DRB1	2.69031e-33	0.553246	0.701	0.521	8.49117e-29	Macro-c2
	IGSF21	3.89377e-33	0.806385	0.227	0.083	1.22895e-28	Macro-c2
	STARD13	3.92621e-33	0.766956	0.739	0.576	1.23919e-28	Macro-c2
	AP2A2	6.8377e-33	0.5865	0.749	0.609	2.15812e-28	Macro-c2
	EPS8	9.74123e-33	0.765311	0.426	0.243	3.07453e-28	Macro-c2
	GPR155	1.04203e-32	0.681503	0.479	0.29	3.28885e-28	Macro-c2
	MEF2C	1.52846e-32	0.67738	0.728	0.529	4.82414e-28	Macro-c2
	THRB	2.87592e-32	0.745137	0.197	0.069	9.07699e-28	Macro-c2
	CD200R1	2.91017e-32	0.574074	0.212	0.077	9.18509e-28	Macro-c2
	NRP1	3.0433e-32	0.535146	0.812	0.625	9.60526e-28	Macro-c2
	NPAS3	3.2224e-31	0.961786	0.373	0.207	1.01705e-26	Macro-c2
	ANKS1A	6.39927e-31	0.610604	0.689	0.538	2.01974e-26	Macro-c2
	PEAK1	2.15093e-30	0.673152	0.731	0.589	6.78878e-26	Macro-c2
	LGMN	3.54668e-30	0.774049	0.796	0.665	1.1194e-25	Macro-c2
	ATP8B4	8.33408e-30	0.419809	0.78	0.573	2.6304e-25	Macro-c2
	NSUN7	1.89936e-29	0.463999	0.147	0.042	5.99476e-25	Macro-c2
	ITGA9	2.83535e-29	0.539594	0.427	0.234	8.94892e-25	Macro-c2
	SLCO2B1	3.23222e-29	0.518859	0.817	0.655	1.02015e-24	Macro-c2
	CD163	3.26017e-29	0.581984	0.546	0.354	1.02898e-24	Macro-c2
	ELMO1	5.1923e-29	0.404914	0.927	0.83	1.63879e-24	Macro-c2
	PLXDC1	1.6161e-28	0.462379	0.138	0.038	5.10073e-24	Macro-c2
	GAS6	6.51478e-28	0.535836	0.381	0.213	2.0562e-23	Macro-c2
	ADGRG6	2.25472e-27	0.535557	0.175	0.062	7.11635e-23	Macro-c2
	HLA-DQA1	4.06355e-27	0.627853	0.541	0.366	1.28254e-22	Macro-c2
	ST6GAL1	1.19916e-26	0.615675	0.71	0.55	3.7848e-22	Macro-c2
	SNX29	1.57415e-26	0.379323	0.934	0.87	4.96833e-22	Macro-c2
	OSBPL6	2.11937e-26	0.415379	0.108	0.026	6.68916e-22	Macro-c2
	WDFY3	2.38597e-26	0.490495	0.787	0.649	7.53061e-22	Macro-c2
	CD74	4.23157e-26	0.454795	0.768	0.632	1.33557e-21	Macro-c2
	CREM	9.44855e-26	0.928356	0.507	0.351	2.98215e-21	Macro-c2
	ARHGAP6	1.0299e-25	0.71873	0.274	0.132	3.25056e-21	Macro-c2
	SNX8	1.14326e-25	0.674362	0.564	0.411	3.60837e-21	Macro-c2
	FOXO3	1.23839e-25	1.03745	0.712	0.598	3.90862e-21	Macro-c2
	AGAP1	1.83759e-25	0.65537	0.412	0.251	5.7998e-21	Macro-c2
	SNX6	1.98826e-25	0.470516	0.676	0.522	6.27534e-21	Macro-c2
	ZFHX3	3.3415e-25	0.498756	0.803	0.677	1.05464e-20	Macro-c2
	NFIA	5.15232e-25	0.672572	0.466	0.302	1.62617e-20	Macro-c2
	HLA-DRA	1.30944e-24	0.494922	0.591	0.419	4.13285e-20	Macro-c2
	FCGR2A	2.24974e-24	0.586495	0.578	0.419	7.10064e-20	Macro-c2
	PRKN	9.90383e-24	0.550945	0.558	0.391	3.12585e-19	Macro-c2
	DIRC3	1.40158e-23	0.899955	0.307	0.167	4.42367e-19	Macro-c2
	PTPRM	1.86471e-23	0.60249	0.598	0.44	5.88541e-19	Macro-c2
	FRMD4A	3.48067e-23	0.358844	0.929	0.819	1.09857e-18	Macro-c2
	FHIT	3.58144e-23	0.464552	0.896	0.761	1.13037e-18	Macro-c2
	DIP2B	1.4067e-22	0.531481	0.729	0.613	4.43984e-18	Macro-c2
	CXCL12	1.90351e-22	0.368249	0.108	0.031	6.00786e-18	Macro-c2
	LINC01374	2.65226e-22	0.722578	0.409	0.259	8.37106e-18	Macro-c2
	MED13L	3.89967e-22	0.414244	0.892	0.821	1.23082e-17	Macro-c2
	STAB1	4.31234e-22	0.339492	0.651	0.452	1.36106e-17	Macro-c2
	AC079015.1	8.91773e-22	0.420594	0.13	0.044	2.81461e-17	Macro-c2
	AFDN	3.5967e-21	0.517701	0.477	0.328	1.13519e-16	Macro-c2
	PLEKHO1	8.35546e-21	0.572858	0.453	0.304	2.63715e-16	Macro-c2
	LTBP2	1.12448e-20	0.352735	0.122	0.04	3.54909e-16	Macro-c2
	MGAT5	1.20446e-20	0.491361	0.855	0.767	3.80152e-16	Macro-c2
	ANK3	1.86468e-20	0.698498	0.363	0.227	5.88529e-16	Macro-c2
	CR1	7.41004e-20	0.531635	0.468	0.313	2.33876e-15	Macro-c2
	AOAH	1.00601e-19	0.404722	0.769	0.622	3.17517e-15	Macro-c2
	SRGN	1.80848e-19	0.478894	0.667	0.526	5.70792e-15	Macro-c2
	AKT3	2.18745e-19	0.484121	0.499	0.352	6.90404e-15	Macro-c2
	AC100849.1	3.19262e-19	0.720376	0.174	0.075	1.00766e-14	Macro-c2
	HLA-DPB1	4.39314e-19	0.448599	0.547	0.4	1.38656e-14	Macro-c2
	CHSY1	4.54649e-19	0.770381	0.466	0.326	1.43496e-14	Macro-c2
	CCDC170	5.21958e-19	0.462491	0.216	0.105	1.6474e-14	Macro-c2
	SRGAP3	5.6925e-19	0.457737	0.511	0.359	1.79667e-14	Macro-c2
	SNX9	6.58134e-19	0.50103	0.694	0.58	2.0772e-14	Macro-c2
	PHACTR1	6.92443e-19	0.464471	0.686	0.538	2.18549e-14	Macro-c2
	DAAM1	1.0531e-18	0.529356	0.305	0.18	3.32379e-14	Macro-c2
	FNBP1	1.07849e-18	0.437139	0.839	0.752	3.40392e-14	Macro-c2
	SESN1	1.32088e-18	0.603101	0.424	0.29	4.16897e-14	Macro-c2
	MPEG1	1.53026e-18	0.391963	0.219	0.11	4.82981e-14	Macro-c2
	IL2RA	2.93399e-18	0.758998	0.237	0.124	9.26026e-14	Macro-c2
	NR4A2	3.91334e-18	0.71841	0.4	0.267	1.23513e-13	Macro-c2
	SGMS1	7.20976e-18	0.532295	0.615	0.495	2.27554e-13	Macro-c2
	FOXN3	2.0669e-17	0.283078	0.941	0.866	6.52355e-13	Macro-c2
	MB21D2	4.3244e-17	0.773317	0.606	0.494	1.36487e-12	Macro-c2
	GIMAP8	4.4126e-17	0.40078	0.241	0.129	1.3927e-12	Macro-c2
	LRRK1	7.82008e-17	0.434854	0.64	0.512	2.46817e-12	Macro-c2
	MCTP1	9.72362e-17	0.35412	0.804	0.692	3.06897e-12	Macro-c2
	TCF12	1.29446e-16	0.352249	0.897	0.827	4.08558e-12	Macro-c2
	CD86	1.49313e-16	0.465128	0.616	0.49	4.71262e-12	Macro-c2
	NAALADL2	3.14553e-16	0.58243	0.378	0.255	9.92791e-12	Macro-c2
	RBM47	3.15946e-16	0.361044	0.95	0.903	9.97188e-12	Macro-c2
	FAM20A	5.86108e-16	0.602434	0.538	0.414	1.84987e-11	Macro-c2
	IQGAP2	6.80588e-16	0.440316	0.833	0.736	2.14807e-11	Macro-c2
	RYR1	9.46564e-16	0.459644	0.12	0.047	2.98755e-11	Macro-c2
	NFATC2	1.4761e-15	0.430081	0.492	0.365	4.65888e-11	Macro-c2
	LINC00639	1.49617e-15	0.412078	0.115	0.045	4.72222e-11	Macro-c2
	RTN1	1.52985e-15	0.371175	0.532	0.384	4.82852e-11	Macro-c2
	FGL2	1.60304e-15	0.550964	0.232	0.132	5.0595e-11	Macro-c2
	CSF2RA	1.84313e-15	0.374558	0.653	0.516	5.81729e-11	Macro-c2
	RERE	2.43827e-15	0.417902	0.855	0.773	7.69568e-11	Macro-c2
	LINC00472	2.91992e-15	0.37167	0.147	0.066	9.21586e-11	Macro-c2
	OLFML2B	3.70937e-15	0.355128	0.231	0.125	1.17075e-10	Macro-c2
	EPB41L3	3.9321e-15	0.493012	0.695	0.584	1.24105e-10	Macro-c2
	NFKBID	4.714e-15	0.439192	0.374	0.252	1.48783e-10	Macro-c2
	SSBP2	4.95873e-15	0.602646	0.468	0.348	1.56508e-10	Macro-c2
	TFEC	5.29246e-15	0.309883	0.739	0.64	1.67041e-10	Macro-c2
	KCNQ1	6.16366e-15	0.398073	0.357	0.235	1.94538e-10	Macro-c2
	PPP1CB	1.92276e-14	0.66254	0.535	0.437	6.0686e-10	Macro-c2
	FGFR1	2.11862e-14	0.467105	0.144	0.065	6.68678e-10	Macro-c2
	ST3GAL1	2.29884e-14	0.481082	0.717	0.617	7.2556e-10	Macro-c2
	LINC01645	2.51027e-14	0.303263	0.118	0.048	7.92292e-10	Macro-c2
	CLCN5	2.73242e-14	0.41428	0.32	0.209	8.62407e-10	Macro-c2
	GOLIM4	3.76955e-14	0.558821	0.386	0.278	1.18975e-09	Macro-c2
	SFMBT2	4.41742e-14	0.373685	0.884	0.818	1.39422e-09	Macro-c2
	SH2B3	5.01015e-14	0.407976	0.594	0.475	1.5813e-09	Macro-c2
	WDFY2	5.56831e-14	0.409532	0.606	0.491	1.75747e-09	Macro-c2
	DMD	6.64134e-14	0.422937	0.144	0.068	2.09614e-09	Macro-c2
	DTNB	7.17211e-14	0.385884	0.618	0.503	2.26366e-09	Macro-c2
	PDCD1LG2	1.0474e-13	0.397725	0.229	0.132	3.30582e-09	Macro-c2
	HLA-DQB1	1.94216e-13	0.396034	0.45	0.335	6.12984e-09	Macro-c2
	PPP2R5C	2.85513e-13	0.543674	0.578	0.478	9.01136e-09	Macro-c2
	MCC	2.92684e-13	0.794124	0.17	0.09	9.2377e-09	Macro-c2
	HECTD2	3.38753e-13	0.418531	0.324	0.215	1.06917e-08	Macro-c2
	UST	5.04098e-13	0.876847	0.35	0.245	1.59103e-08	Macro-c2
	CCL4L2	5.42486e-13	0.418797	0.161	0.081	1.7122e-08	Macro-c2
	PDGFB	6.2548e-13	0.304788	0.14	0.066	1.97414e-08	Macro-c2
	IL6ST	7.23841e-13	0.345472	0.404	0.29	2.28459e-08	Macro-c2
	NBEA	7.43365e-13	0.357704	0.289	0.182	2.34621e-08	Macro-c2
	APPL2	1.31468e-12	0.414187	0.586	0.488	4.14938e-08	Macro-c2
	AFF1	1.38716e-12	0.479501	0.797	0.732	4.37816e-08	Macro-c2
	IL21R	2.02427e-12	0.295065	0.22	0.126	6.38901e-08	Macro-c2
	SMAP2	2.3427e-12	0.375492	0.6	0.499	7.39404e-08	Macro-c2
	CABLES1	3.21479e-12	0.580603	0.34	0.236	1.01465e-07	Macro-c2
	AL392172.1	3.51219e-12	0.378988	0.18	0.1	1.10852e-07	Macro-c2
	SAMSN1	3.91398e-12	0.382457	0.716	0.629	1.23533e-07	Macro-c2
	MICOS10	4.11079e-12	0.440652	0.233	0.14	1.29745e-07	Macro-c2
	CAPZB	4.33252e-12	0.298408	0.826	0.752	1.36743e-07	Macro-c2
	GARNL3	7.18357e-12	0.379241	0.158	0.082	2.26728e-07	Macro-c2
	CSF1R	7.40871e-12	0.345638	0.519	0.409	2.33834e-07	Macro-c2
	ITM2B	9.63063e-12	0.369	0.424	0.317	3.03962e-07	Macro-c2
	PLA2G4C	1.16263e-11	0.401983	0.347	0.244	3.66949e-07	Macro-c2
	NAMPT	1.2101e-11	0.536229	0.701	0.614	3.81932e-07	Macro-c2
	SLCO3A1	1.22484e-11	0.281321	0.547	0.419	3.86586e-07	Macro-c2
	STARD8	1.25641e-11	0.392074	0.176	0.097	3.96549e-07	Macro-c2
	AKAP9	1.34536e-11	0.294445	0.75	0.668	4.24623e-07	Macro-c2
	OTULINL	1.52781e-11	0.375016	0.325	0.226	4.82208e-07	Macro-c2
	CIITA	1.7771e-11	0.301646	0.75	0.645	5.6089e-07	Macro-c2
	NCOA1	1.86421e-11	0.296668	0.652	0.55	5.88382e-07	Macro-c2
	SETBP1	1.88033e-11	0.341311	0.189	0.107	5.93471e-07	Macro-c2
	SPATA7	1.93091e-11	0.35167	0.231	0.141	6.09433e-07	Macro-c2
	MAN1C1	1.97649e-11	0.501652	0.292	0.198	6.23821e-07	Macro-c2
	DISC1	2.10841e-11	0.289802	0.752	0.659	6.65455e-07	Macro-c2
	ANKRD12	2.95177e-11	0.269913	0.826	0.753	9.31638e-07	Macro-c2
	NAIP	4.42683e-11	0.289582	0.529	0.422	1.39719e-06	Macro-c2
	TNRC18	4.60855e-11	0.341996	0.669	0.581	1.45455e-06	Macro-c2
	HNMT	6.01398e-11	0.339238	0.478	0.371	1.89813e-06	Macro-c2
	FAM110B	6.8645e-11	0.387653	0.138	0.071	2.16657e-06	Macro-c2
	TLE4	7.00056e-11	0.40728	0.384	0.283	2.20952e-06	Macro-c2
	DIP2C	9.40064e-11	0.295721	0.244	0.154	2.96703e-06	Macro-c2
	CYSLTR1	1.11678e-10	0.314679	0.155	0.083	3.52479e-06	Macro-c2
	APBA1	1.17838e-10	0.41203	0.321	0.225	3.71922e-06	Macro-c2
	MYO5A	1.18789e-10	0.265339	0.844	0.775	3.74922e-06	Macro-c2
	SLC4A7	1.29888e-10	0.327282	0.624	0.524	4.09954e-06	Macro-c2
	PSD3	1.33544e-10	0.296794	0.551	0.44	4.21493e-06	Macro-c2
	FPR3	1.43332e-10	0.393554	0.555	0.449	4.52386e-06	Macro-c2
	SERINC5	1.57697e-10	0.598136	0.659	0.577	4.97723e-06	Macro-c2
	CLEC7A	1.62331e-10	0.384501	0.516	0.424	5.1235e-06	Macro-c2
	FER	1.65283e-10	0.331493	0.59	0.496	5.21665e-06	Macro-c2
	RUBCNL	2.09958e-10	0.378364	0.37	0.272	6.6267e-06	Macro-c2
	EMB	3.99651e-10	0.306694	0.211	0.13	1.26138e-05	Macro-c2
	PRMT9	4.67518e-10	0.455127	0.293	0.205	1.47558e-05	Macro-c2
	IRS2	6.23988e-10	0.478277	0.201	0.124	1.96943e-05	Macro-c2
	PRUNE2	8.52819e-10	0.29788	0.139	0.075	2.69167e-05	Macro-c2
	EMP2	9.66528e-10	0.3372	0.137	0.072	3.05056e-05	Macro-c2
	NR3C2	1.08583e-09	0.474913	0.226	0.149	3.42711e-05	Macro-c2
	CDC42SE2	1.49355e-09	0.407566	0.662	0.582	4.71393e-05	Macro-c2
	TXNDC16	1.66283e-09	0.317133	0.208	0.131	5.24822e-05	Macro-c2
	ADAP2	1.67641e-09	0.318868	0.644	0.557	5.29109e-05	Macro-c2
	SPTLC3	2.04318e-09	0.440434	0.197	0.124	6.44867e-05	Macro-c2
	TTC28	2.2267e-09	0.395712	0.416	0.32	7.0279e-05	Macro-c2
	ZSWIM6	2.46102e-09	0.295278	0.906	0.866	7.76747e-05	Macro-c2
	CPVL	2.6623e-09	0.37295	0.497	0.398	8.40274e-05	Macro-c2
	ESR1	3.12202e-09	0.295498	0.542	0.451	9.85372e-05	Macro-c2
	GADD45B	3.30119e-09	0.315958	0.237	0.157	0.000104192	Macro-c2
	ARHGAP18	4.14929e-09	0.284556	0.764	0.67	0.00013096	Macro-c2
	EVI5	4.18156e-09	0.293731	0.651	0.58	0.000131979	Macro-c2
	GLCCI1	4.28344e-09	0.433632	0.324	0.235	0.000135194	Macro-c2
	HLA-DRB5	4.29959e-09	0.317199	0.297	0.212	0.000135704	Macro-c2
	MBNL2	4.32636e-09	0.282941	0.457	0.36	0.000136548	Macro-c2
	FCGRT	4.8018e-09	0.278283	0.491	0.402	0.000151555	Macro-c2
	STK32B	5.09838e-09	0.318041	0.176	0.104	0.000160915	Macro-c2
	SPATS2L	5.25572e-09	0.374527	0.473	0.396	0.000165881	Macro-c2
	GNG2	5.32541e-09	0.352947	0.189	0.117	0.000168081	Macro-c2
	ALG13	6.42203e-09	0.344221	0.43	0.342	0.000202692	Macro-c2
	DENND5B	7.35105e-09	0.340215	0.287	0.203	0.000232014	Macro-c2
	RGS2	7.86112e-09	0.377248	0.33	0.243	0.000248113	Macro-c2
	CYTH4	8.34162e-09	0.294114	0.457	0.36	0.000263278	Macro-c2
	RHOU	9.22348e-09	0.397449	0.163	0.098	0.000291111	Macro-c2
	AC007262.2	1.05854e-08	0.376113	0.201	0.129	0.000334095	Macro-c2
	FLI1	1.09422e-08	0.307118	0.644	0.571	0.000345358	Macro-c2
	CTSC	1.13365e-08	0.369933	0.555	0.474	0.000357803	Macro-c2
	BIRC3	1.19199e-08	0.310895	0.154	0.089	0.000376217	Macro-c2
	AHR	1.31815e-08	0.347801	0.487	0.4	0.000416035	Macro-c2
	LINC02328	1.6752e-08	0.355381	0.379	0.291	0.000528726	Macro-c2
	CASK	1.6988e-08	0.391284	0.338	0.253	0.000536176	Macro-c2
	USP24	2.12287e-08	0.28411	0.505	0.423	0.00067002	Macro-c2
	GRK5	2.41318e-08	0.507132	0.275	0.196	0.000761648	Macro-c2
	RHOBTB1	2.517e-08	0.340637	0.232	0.158	0.000794416	Macro-c2
	ARHGAP21	2.60096e-08	0.426393	0.57	0.5	0.000820916	Macro-c2
	CREBL2	2.84244e-08	0.345435	0.272	0.199	0.000897131	Macro-c2
	SLC49A4	2.87225e-08	0.33505	0.429	0.347	0.000906541	Macro-c2
	SH3PXD2A	2.89674e-08	0.288894	0.438	0.347	0.000914269	Macro-c2
	SGPL1	3.21937e-08	0.396118	0.519	0.446	0.0010161	Macro-c2
	FILIP1L	3.27473e-08	0.50671	0.197	0.129	0.00103357	Macro-c2
	PRR5	3.60663e-08	0.318173	0.106	0.055	0.00113832	Macro-c2
	PRDM1	3.8649e-08	0.371549	0.345	0.258	0.00121984	Macro-c2
	ALOX12-AS1	4.38343e-08	0.435225	0.202	0.133	0.0013835	Macro-c2
	MAP3K5	4.43164e-08	0.360055	0.587	0.518	0.00139871	Macro-c2
	FAM198B-AS1	5.07053e-08	0.323683	0.221	0.15	0.00160036	Macro-c2
	CD38	5.5989e-08	0.341264	0.329	0.245	0.00176713	Macro-c2
	ARL4C	6.43374e-08	0.322909	0.413	0.332	0.00203062	Macro-c2
	AC007319.1	6.53542e-08	0.577497	0.162	0.099	0.00206271	Macro-c2
	WWC2	6.88825e-08	0.32635	0.292	0.215	0.00217407	Macro-c2
	FGD2	7.17409e-08	0.253346	0.484	0.399	0.00226429	Macro-c2
	NFE2L2	7.33016e-08	0.272738	0.711	0.63	0.00231354	Macro-c2
	TUT4	7.66324e-08	0.261237	0.485	0.408	0.00241867	Macro-c2
	YTHDF3	7.97612e-08	0.456142	0.429	0.356	0.00251742	Macro-c2
	TSPYL2	8.52508e-08	0.250873	0.112	0.06	0.00269068	Macro-c2
	MAP7	9.35688e-08	0.277794	0.203	0.133	0.00295322	Macro-c2
	ICE2	1.01259e-07	0.312277	0.263	0.188	0.00319594	Macro-c2
	PER3	1.05936e-07	0.360195	0.338	0.258	0.00334355	Macro-c2
	MAN1A1	1.0818e-07	0.498298	0.453	0.379	0.00341436	Macro-c2
	CLEC2B	1.08677e-07	0.315158	0.21	0.142	0.00343007	Macro-c2
	TLR5	1.244e-07	0.334163	0.185	0.12	0.00392632	Macro-c2
	RAPH1	1.24552e-07	0.451265	0.396	0.324	0.00393109	Macro-c2
	P2RY8	1.26574e-07	0.3894	0.247	0.173	0.00399492	Macro-c2
	RUBCN	1.30454e-07	0.328477	0.355	0.278	0.00411738	Macro-c2
	VOPP1	1.43116e-07	0.251273	0.666	0.591	0.00451701	Macro-c2
	CTSZ	1.65863e-07	0.344949	0.58	0.504	0.00523497	Macro-c2
	DEPTOR	1.78379e-07	0.296862	0.169	0.108	0.00563	Macro-c2
	BCAR3	1.86907e-07	0.288034	0.241	0.168	0.00589917	Macro-c2
	RNF144B	2.56148e-07	0.400925	0.535	0.452	0.00808456	Macro-c2
	EPDR1	3.0004e-07	0.268681	0.216	0.147	0.00946985	Macro-c2
	HLA-DPA1	3.14887e-07	0.30122	0.313	0.24	0.00993845	Macro-c2
	WIPF1	3.16351e-07	0.253415	0.689	0.61	0.00998467	Macro-c2
	ZNF331	3.23875e-07	0.6266	0.578	0.505	0.0102221	Macro-c2
	EXOC6B	3.48164e-07	0.302876	0.582	0.507	0.0109887	Macro-c2
	CD14	3.55828e-07	0.253912	0.179	0.116	0.0112307	Macro-c2
	SOX5	3.7346e-07	0.438213	0.239	0.169	0.0117872	Macro-c2
	TBC1D4	3.8697e-07	0.37223	0.341	0.267	0.0122135	Macro-c2
	C5AR1	4.02349e-07	0.35017	0.336	0.263	0.0126989	Macro-c2
	CBLB	4.0389e-07	0.278766	0.642	0.56	0.0127476	Macro-c2
	BLNK	4.04342e-07	0.28026	0.422	0.345	0.0127619	Macro-c2
	MKLN1	4.05346e-07	0.278751	0.615	0.566	0.0127935	Macro-c2
	OTUD1	4.42277e-07	0.313758	0.135	0.082	0.0139591	Macro-c2
	SENP7	5.1864e-07	0.269835	0.432	0.361	0.0163693	Macro-c2
	APAF1	5.35474e-07	0.305082	0.274	0.205	0.0169006	Macro-c2
	TMEM117	5.48526e-07	0.304265	0.515	0.433	0.0173126	Macro-c2
	ST8SIA4	5.72955e-07	0.373383	0.454	0.385	0.0180836	Macro-c2
	CHMP1B	6.47547e-07	0.283842	0.163	0.105	0.0204379	Macro-c2
	NFATC1	6.93368e-07	0.379592	0.272	0.203	0.0218841	Macro-c2
	HIVEP3	7.56045e-07	0.252304	0.461	0.38	0.0238623	Macro-c2
	NR4A3	7.8286e-07	0.562199	0.272	0.202	0.0247086	Macro-c2
	KLF12	8.32444e-07	0.282143	0.184	0.122	0.0262736	Macro-c2
	XKR6	8.86319e-07	0.333988	0.459	0.385	0.027974	Macro-c2
	PIK3R3	9.76396e-07	0.276614	0.199	0.135	0.030817	Macro-c2
	MGAT4A	1.07927e-06	0.276071	0.685	0.621	0.0340641	Macro-c2
	TTYH3	1.16476e-06	0.267848	0.648	0.582	0.0367622	Macro-c2
	INSIG1	1.17712e-06	0.481874	0.225	0.16	0.0371523	Macro-c2
	PHTF2	1.21442e-06	0.260027	0.378	0.306	0.0383294	Macro-c2
	GPR183	1.34506e-06	0.375529	0.413	0.335	0.0424529	Macro-c2
	FAM241A	1.37584e-06	0.283824	0.106	0.06	0.0434242	Macro-c2
	CMKLR1	1.40197e-06	0.294209	0.458	0.378	0.0442491	Macro-c2
	KCNQ3	2.17142e-152	3.65781	0.702	0.083	6.85344e-148	Macro-c7
	C3	4.68868e-88	2.10637	0.609	0.104	1.47984e-83	Macro-c7
	IPCEF1	2.41982e-58	1.89492	0.509	0.105	7.63745e-54	Macro-c7
	AC093895.1	5.64184e-55	2.43311	0.391	0.064	1.78068e-50	Macro-c7
	FCGBP	1.05969e-52	1.8111	0.323	0.045	3.3446e-48	Macro-c7
	AP001636.3	1.69244e-50	1.341	0.398	0.07	5.34168e-46	Macro-c7
	HTRA1	1.73825e-49	1.2492	0.317	0.045	5.48626e-45	Macro-c7
	JAZF1	2.49412e-49	1.80834	0.925	0.515	7.87194e-45	Macro-c7
	SDK2	3.31605e-49	0.546952	0.13	0.006	1.04661e-44	Macro-c7
	RYR1	1.23197e-48	1.09952	0.335	0.051	3.88834e-44	Macro-c7
	PALD1	1.24364e-48	1.50818	0.72	0.248	3.92517e-44	Macro-c7
	BCL2	1.55764e-43	1.76196	0.845	0.4	4.91623e-39	Macro-c7
	DOCK4	9.03965e-39	1.1608	1	0.944	2.85309e-34	Macro-c7
	CLDN1	7.65794e-38	1.36493	0.286	0.048	2.417e-33	Macro-c7
	MEF2C	1.32792e-35	1.37416	0.888	0.559	4.19117e-31	Macro-c7
	PLXDC2	5.47244e-35	1.03127	1	0.942	1.72721e-30	Macro-c7
	P3H2	7.97482e-35	1.24864	0.385	0.091	2.51701e-30	Macro-c7
	LINC02712	4.95163e-33	0.890738	0.18	0.022	1.56283e-28	Macro-c7
	NCKAP5	1.10943e-31	2.09465	0.54	0.198	3.50157e-27	Macro-c7
	CADM1	1.15415e-31	1.6022	0.634	0.273	3.64272e-27	Macro-c7
	SLC7A5	6.8336e-31	1.31829	0.429	0.121	2.15682e-26	Macro-c7
	IGSF21	3.58108e-30	1.12652	0.391	0.103	1.13026e-25	Macro-c7
	ARHGAP24	5.14528e-30	1.63068	0.745	0.413	1.62395e-25	Macro-c7
	SLC8A1	1.1302e-29	0.935905	1	0.882	3.56714e-25	Macro-c7
	FOXN3	1.17998e-29	0.940853	0.988	0.878	3.72426e-25	Macro-c7
	SHISAL2A	3.7853e-29	0.403255	0.124	0.012	1.19472e-24	Macro-c7
	MIR646HG	6.65058e-29	1.20865	0.441	0.132	2.09906e-24	Macro-c7
	RUNX1	7.82027e-29	1.53212	0.913	0.73	2.46823e-24	Macro-c7
	IL1RAP	1.56648e-28	1.39968	0.578	0.224	4.94412e-24	Macro-c7
	KCNIP1	1.63761e-28	1.09467	0.205	0.033	5.16863e-24	Macro-c7
	RGS1	5.17962e-28	1.07772	0.814	0.451	1.63479e-23	Macro-c7
	EML1	4.38883e-27	0.719498	0.217	0.038	1.3852e-22	Macro-c7
	AC008691.1	3.12298e-26	1.23852	0.174	0.026	9.85675e-22	Macro-c7
	2023-03-03	3.35042e-26	1.20112	0.596	0.247	1.05746e-21	Macro-c7
	MEF2A	3.35087e-26	1.04216	0.944	0.785	1.0576e-21	Macro-c7
	CPED1	5.5955e-25	1.13514	0.696	0.338	1.76605e-20	Macro-c7
	ZNF618	6.35303e-25	1.14834	0.739	0.419	2.00514e-20	Macro-c7
	SH3RF3	9.37159e-25	1.27283	0.553	0.221	2.95786e-20	Macro-c7
	TENM4	1.08854e-24	1.1974	0.447	0.155	3.43566e-20	Macro-c7
	ATP8B4	3.52342e-24	1.03009	0.894	0.605	1.11206e-19	Macro-c7
	ABCC4	1.62264e-23	1.01886	0.565	0.24	5.12139e-19	Macro-c7
	MEIKIN	7.7396e-23	1.15017	0.335	0.096	2.44277e-18	Macro-c7
	SORL1	1.32418e-22	1.16668	0.683	0.368	4.17936e-18	Macro-c7
	PLA2G4A	1.75052e-21	1.16144	0.516	0.22	5.52498e-17	Macro-c7
	SRGAP2	2.90376e-21	1.10104	0.776	0.507	9.16485e-17	Macro-c7
	PRKCA	3.05348e-21	0.900353	0.876	0.546	9.63738e-17	Macro-c7
	FAM149A	4.38686e-21	0.713859	0.174	0.032	1.38458e-16	Macro-c7
	DOK5	6.81969e-21	0.558892	0.118	0.015	2.15243e-16	Macro-c7
	IFNLR1	1.37609e-20	0.800707	0.224	0.052	4.34322e-16	Macro-c7
	PADI2	1.98862e-20	1.69684	0.342	0.114	6.27649e-16	Macro-c7
	DLEU1	2.27558e-20	0.910178	0.901	0.698	7.1822e-16	Macro-c7
	DSE	2.92064e-20	0.978476	0.752	0.458	9.21814e-16	Macro-c7
	MSI2	3.16809e-20	0.813782	0.59	0.267	9.99911e-16	Macro-c7
	IRAK2	1.25492e-19	1.17939	0.453	0.178	3.96077e-15	Macro-c7
	LDLRAD4	1.36403e-19	0.890847	0.95	0.831	4.30516e-15	Macro-c7
	TLR2	1.39653e-19	1.00532	0.758	0.451	4.40773e-15	Macro-c7
	PCNX2	1.71848e-19	0.918337	0.602	0.303	5.42388e-15	Macro-c7
	GPRIN3	6.27017e-19	0.964186	0.839	0.543	1.97899e-14	Macro-c7
	FRMD4A	7.43509e-19	0.763566	0.981	0.837	2.34666e-14	Macro-c7
	POU2F2	8.82114e-19	0.717918	0.41	0.149	2.78413e-14	Macro-c7
	ITGA4	1.24959e-18	0.915513	0.64	0.331	3.94395e-14	Macro-c7
	ADGRG5	1.30842e-18	0.452823	0.112	0.015	4.12964e-14	Macro-c7
	SIPA1L1	1.39608e-18	0.765011	0.938	0.705	4.4063e-14	Macro-c7
	SERPINB9	2.18878e-18	1.07077	0.472	0.206	6.90821e-14	Macro-c7
	USP53	2.30336e-18	0.987565	0.36	0.129	7.26987e-14	Macro-c7
	AL163541.1	6.79954e-18	1.25058	0.267	0.078	2.14607e-13	Macro-c7
	AZIN2	7.69904e-18	0.629725	0.186	0.042	2.42997e-13	Macro-c7
	ADGRB3	1.18138e-17	0.958151	0.137	0.024	3.72866e-13	Macro-c7
	VASH1	2.0367e-17	0.810819	0.646	0.342	6.42822e-13	Macro-c7
	MTHFD1L	3.59399e-17	0.946783	0.671	0.402	1.13434e-12	Macro-c7
	ZEB1	3.68204e-17	0.868672	0.373	0.137	1.16213e-12	Macro-c7
	NR4A3	5.56419e-17	1.06915	0.484	0.206	1.75617e-12	Macro-c7
	CCDC26	5.6401e-17	1.15795	0.174	0.039	1.78013e-12	Macro-c7
	HDAC9	5.78157e-17	0.870116	0.584	0.289	1.82478e-12	Macro-c7
	CD9	7.9465e-17	0.824392	0.534	0.246	2.50807e-12	Macro-c7
	L3MBTL4	9.86195e-17	0.746074	0.801	0.513	3.11263e-12	Macro-c7
	SH2B3	1.12549e-16	0.817318	0.764	0.49	3.55227e-12	Macro-c7
	MEF2D	4.24152e-16	0.697265	0.478	0.217	1.33871e-11	Macro-c7
	MAML3	4.24538e-16	0.77748	0.814	0.553	1.33993e-11	Macro-c7
	AC100849.1	5.12302e-16	0.863959	0.28	0.088	1.61693e-11	Macro-c7
	ETV6	5.64496e-16	0.785136	0.988	0.897	1.78166e-11	Macro-c7
	MTUS1	2.15987e-15	0.961419	0.292	0.102	6.81699e-11	Macro-c7
	MB21D2	3.44343e-15	0.832208	0.77	0.508	1.08681e-10	Macro-c7
	KIF26B	5.25302e-15	0.76464	0.267	0.088	1.65796e-10	Macro-c7
	TANC1	5.30485e-15	0.634532	0.273	0.089	1.67432e-10	Macro-c7
	STK32B	7.66868e-15	0.655841	0.317	0.112	2.42039e-10	Macro-c7
	FAM110B	8.49158e-15	1.011	0.248	0.078	2.68011e-10	Macro-c7
	SKI	8.63194e-15	0.773789	0.64	0.378	2.72441e-10	Macro-c7
	DNM2	2.22875e-14	0.764015	0.87	0.666	7.03438e-10	Macro-c7
	FMNL3	2.46833e-14	0.811863	0.739	0.473	7.79054e-10	Macro-c7
	LHFPL2	2.4798e-14	1.07928	0.689	0.446	7.82675e-10	Macro-c7
	CARD11	3.87502e-14	0.749796	0.398	0.17	1.22303e-09	Macro-c7
	ADAM28	4.25903e-14	0.694048	0.739	0.485	1.34423e-09	Macro-c7
	GPAT3	7.25455e-14	1.18076	0.304	0.113	2.28968e-09	Macro-c7
	OGFRL1	1.07296e-13	0.695788	0.453	0.219	3.38648e-09	Macro-c7
	ARHGAP22	1.60327e-13	0.796036	0.758	0.516	5.06024e-09	Macro-c7
	HIF1A	2.96922e-13	0.636709	0.907	0.764	9.37146e-09	Macro-c7
	ANKRD36B	3.03569e-13	1.68167	0.547	0.35	9.58123e-09	Macro-c7
	IL17RA	3.79768e-13	0.609083	0.478	0.231	1.19862e-08	Macro-c7
	ALCAM	4.22986e-13	0.685854	0.783	0.508	1.33503e-08	Macro-c7
	HERPUD1	5.58364e-13	0.804013	0.54	0.301	1.76231e-08	Macro-c7
	CSF2RA	6.30773e-13	0.644249	0.801	0.535	1.99084e-08	Macro-c7
	HPGDS	6.92769e-13	0.515941	0.174	0.046	2.18652e-08	Macro-c7
	NFATC2	9.44701e-13	0.589164	0.646	0.382	2.98166e-08	Macro-c7
	CD69	1.17863e-12	0.550177	0.174	0.047	3.72e-08	Macro-c7
	CEP170	1.59603e-12	0.681293	0.882	0.706	5.03738e-08	Macro-c7
	FN1	1.65088e-12	1.48179	0.317	0.131	5.21051e-08	Macro-c7
	MIR222HG	1.72099e-12	0.534592	0.205	0.063	5.43178e-08	Macro-c7
	CTNND1	2.0915e-12	0.568331	0.851	0.689	6.6012e-08	Macro-c7
	LNCAROD	2.1613e-12	0.824064	0.671	0.408	6.82149e-08	Macro-c7
	TGFB1	2.35418e-12	0.463738	0.385	0.166	7.43025e-08	Macro-c7
	NFKBID	2.46641e-12	0.762314	0.516	0.268	7.78448e-08	Macro-c7
	SPARCL1	2.50013e-12	0.367723	0.118	0.025	7.89091e-08	Macro-c7
	SLC43A2	2.87516e-12	0.740491	0.658	0.394	9.07458e-08	Macro-c7
	HLA-DPB1	4.00039e-12	0.778359	0.665	0.421	1.2626e-07	Macro-c7
	S100Z	4.33115e-12	0.526637	0.267	0.096	1.367e-07	Macro-c7
	GLS	5.30416e-12	0.738181	0.72	0.503	1.6741e-07	Macro-c7
	ELMO1	5.44068e-12	0.533473	0.969	0.845	1.71719e-07	Macro-c7
	LMO7	5.52709e-12	0.512837	0.298	0.116	1.74446e-07	Macro-c7
	ST6GAL1	1.24326e-11	0.883281	0.764	0.576	3.92399e-07	Macro-c7
	ANKH	1.47273e-11	1.18595	0.652	0.435	4.64822e-07	Macro-c7
	DGKD	1.56288e-11	0.606071	0.472	0.235	4.93275e-07	Macro-c7
	LINC02798	1.61558e-11	0.51853	0.137	0.033	5.09909e-07	Macro-c7
	SPP1	1.67454e-11	1.15909	0.323	0.137	5.28518e-07	Macro-c7
	MRC2	1.88224e-11	0.749949	0.478	0.263	5.94072e-07	Macro-c7
	IFI44L	1.91378e-11	0.571599	0.478	0.24	6.04028e-07	Macro-c7
	CD80	2.38478e-11	0.594193	0.422	0.208	7.52684e-07	Macro-c7
	MCC	2.76555e-11	0.608121	0.267	0.1	8.72864e-07	Macro-c7
	TCF12	3.00489e-11	0.588453	0.957	0.837	9.48402e-07	Macro-c7
	CREB5	3.09243e-11	0.70546	0.503	0.262	9.76032e-07	Macro-c7
	DTNA	3.29373e-11	0.678214	0.665	0.414	1.03957e-06	Macro-c7
	CTTNBP2	3.4664e-11	0.491542	0.155	0.043	1.09406e-06	Macro-c7
	LINC01357	3.80185e-11	0.376552	0.137	0.034	1.19994e-06	Macro-c7
	CCND1	4.67636e-11	0.490445	0.137	0.035	1.47595e-06	Macro-c7
	GNA13	4.72919e-11	0.767911	0.752	0.583	1.49263e-06	Macro-c7
	LRMDA	5.74031e-11	0.438589	0.994	0.97	1.81176e-06	Macro-c7
	GLCCI1	5.76888e-11	0.838387	0.46	0.246	1.82077e-06	Macro-c7
	RUNX2	6.01926e-11	0.782406	0.435	0.225	1.8998e-06	Macro-c7
	FGD4	6.69832e-11	0.757969	0.77	0.584	2.11412e-06	Macro-c7
	CKLF	7.37299e-11	0.756856	0.354	0.167	2.32706e-06	Macro-c7
	OLR1	9.28263e-11	0.82231	0.472	0.262	2.92978e-06	Macro-c7
	GAREM1	9.56961e-11	0.520366	0.255	0.096	3.02036e-06	Macro-c7
	LPAR5	9.81646e-11	0.453802	0.199	0.066	3.09827e-06	Macro-c7
	PRDM1	1.13896e-10	0.704317	0.491	0.268	3.5948e-06	Macro-c7
	ETV5	1.16073e-10	0.64788	0.385	0.186	3.66349e-06	Macro-c7
	LIMS1	1.2501e-10	0.58823	0.901	0.693	3.94555e-06	Macro-c7
	TATDN2	1.48031e-10	0.508563	0.286	0.117	4.67215e-06	Macro-c7
	B3GNT5	1.48105e-10	0.570752	0.429	0.214	4.67449e-06	Macro-c7
	NUDT3	1.72928e-10	0.47496	0.211	0.074	5.45795e-06	Macro-c7
	SRGAP2B	1.79844e-10	0.660077	0.54	0.321	5.67625e-06	Macro-c7
	DAGLB	1.98615e-10	0.523907	0.391	0.186	6.26869e-06	Macro-c7
	TBC1D30	2.13909e-10	0.657467	0.242	0.094	6.75138e-06	Macro-c7
	ARHGAP6	2.19815e-10	0.754848	0.342	0.155	6.93779e-06	Macro-c7
	GNA15	2.26171e-10	0.49604	0.261	0.103	7.13842e-06	Macro-c7
	CUX1	2.50528e-10	0.515115	0.913	0.795	7.90716e-06	Macro-c7
	SH3KBP1	2.7031e-10	0.552041	0.77	0.548	8.53151e-06	Macro-c7
	TNFRSF1B	3.04054e-10	0.533899	0.708	0.463	9.59655e-06	Macro-c7
	ZSWIM6	3.25085e-10	0.494571	0.95	0.872	1.02603e-05	Macro-c7
	NFAT5	4.15398e-10	0.85966	0.745	0.551	1.31108e-05	Macro-c7
	TMCC3	5.25039e-10	0.613616	0.472	0.257	1.65713e-05	Macro-c7
	ARHGEF7	5.37293e-10	0.962964	0.671	0.488	1.6958e-05	Macro-c7
	CD276	6.67652e-10	0.519704	0.273	0.114	2.10724e-05	Macro-c7
	MEF2C-AS1	7.4235e-10	0.505907	0.236	0.09	2.343e-05	Macro-c7
	DLEU7	7.45697e-10	0.515395	0.317	0.141	2.35357e-05	Macro-c7
	DENND3	8.96527e-10	0.713584	0.677	0.478	2.82962e-05	Macro-c7
	ZFHX3	1.02489e-09	0.588466	0.832	0.699	3.23476e-05	Macro-c7
	KDM6B	1.11711e-09	0.567487	0.323	0.147	3.52583e-05	Macro-c7
	SRGN	1.28275e-09	0.685016	0.758	0.548	4.04861e-05	Macro-c7
	SRGAP2C	1.46357e-09	0.522615	0.491	0.281	4.61931e-05	Macro-c7
	HLA-DRB1	1.78499e-09	0.479798	0.752	0.551	5.6338e-05	Macro-c7
	AC092683.1	2.179e-09	0.916464	0.335	0.169	6.87735e-05	Macro-c7
	LPCAT2	2.25486e-09	0.972418	0.516	0.32	7.11678e-05	Macro-c7
	ZNF710	2.3813e-09	0.488393	0.851	0.688	7.51587e-05	Macro-c7
	YWHAH	2.51311e-09	0.378507	0.261	0.108	7.93188e-05	Macro-c7
	TNFRSF11A	2.72053e-09	0.431036	0.174	0.058	8.58654e-05	Macro-c7
	CD74	2.78784e-09	0.531288	0.845	0.653	8.79899e-05	Macro-c7
	IL1B	2.83216e-09	0.364587	0.143	0.042	8.93887e-05	Macro-c7
	HIVEP3	3.97462e-09	0.719788	0.602	0.389	0.000125447	Macro-c7
	SIPA1L3	5.03264e-09	0.657919	0.665	0.49	0.00015884	Macro-c7
	CLEC5A	5.56555e-09	0.507149	0.199	0.072	0.00017566	Macro-c7
	AXL	5.91098e-09	0.545612	0.559	0.335	0.000186562	Macro-c7
	PLAUR	6.10606e-09	0.462011	0.727	0.516	0.00019272	Macro-c7
	LCP2	6.35003e-09	0.677306	0.795	0.621	0.00020042	Macro-c7
	INPP5D	6.89788e-09	0.615983	0.82	0.678	0.000217711	Macro-c7
	CD86	8.37822e-09	0.6919	0.708	0.509	0.000264433	Macro-c7
	PDGFB	8.39393e-09	0.435095	0.205	0.077	0.000264929	Macro-c7
	ARHGAP15	8.72192e-09	0.473909	0.888	0.774	0.000275281	Macro-c7
	TMEM156	8.93529e-09	0.529874	0.18	0.064	0.000282016	Macro-c7
	AP000331.1	1.01336e-08	0.33046	0.161	0.053	0.000319837	Macro-c7
	DOCK10	1.05462e-08	0.52021	0.882	0.763	0.000332859	Macro-c7
	LINC01684	1.11052e-08	0.495226	0.28	0.125	0.000350504	Macro-c7
	SLC4A7	1.19297e-08	0.699282	0.727	0.538	0.000376525	Macro-c7
	P2RY12	1.27272e-08	0.410461	0.124	0.036	0.000401694	Macro-c7
	SRGAP1	1.33888e-08	0.668591	0.59	0.392	0.000422577	Macro-c7
	STK38L	1.36e-08	1.07398	0.441	0.262	0.000429242	Macro-c7
	DNAJC5	1.36174e-08	0.469248	0.764	0.579	0.000429792	Macro-c7
	MALT1	1.3625e-08	0.686976	0.627	0.433	0.000430033	Macro-c7
	TGFBR1	1.44637e-08	0.828195	0.609	0.434	0.000456503	Macro-c7
	RCC2	1.67626e-08	0.693692	0.441	0.258	0.000529062	Macro-c7
	FAM135A	1.8089e-08	0.518063	0.571	0.372	0.000570926	Macro-c7
	NIBAN1	1.99065e-08	0.821851	0.491	0.296	0.000628288	Macro-c7
	TANC2	2.54833e-08	0.52614	0.876	0.696	0.000804303	Macro-c7
	ACACA	2.97118e-08	0.4493	0.435	0.249	0.000937764	Macro-c7
	ADGRG6	3.4402e-08	0.421462	0.205	0.081	0.0010858	Macro-c7
	LAT2	3.78651e-08	0.422805	0.36	0.187	0.0011951	Macro-c7
	MAP4K4	4.67072e-08	0.385977	0.441	0.247	0.00147417	Macro-c7
	SPECC1	5.36833e-08	0.545377	0.484	0.298	0.00169435	Macro-c7
	TRPM2	5.42173e-08	0.521331	0.708	0.551	0.00171121	Macro-c7
	PPP1R16B	5.45312e-08	0.464809	0.149	0.05	0.00172111	Macro-c7
	CELF2	6.1145e-08	0.430782	0.907	0.775	0.00192986	Macro-c7
	CREM	6.15479e-08	0.502241	0.584	0.376	0.00194257	Macro-c7
	ARHGAP21	6.62474e-08	0.608834	0.696	0.507	0.0020909	Macro-c7
	NETO2	7.04424e-08	0.388311	0.149	0.05	0.0022233	Macro-c7
	PAPOLG	7.96533e-08	0.575471	0.373	0.207	0.00251402	Macro-c7
	MACC1	8.07701e-08	0.651373	0.422	0.244	0.00254927	Macro-c7
	BIN1	8.49339e-08	0.32854	0.149	0.051	0.00268068	Macro-c7
	AC007376.2	9.30415e-08	0.569039	0.236	0.105	0.00293658	Macro-c7
	DEF6	9.54177e-08	0.377763	0.317	0.155	0.00301157	Macro-c7
	CAMK1D	1.00773e-07	0.379678	0.95	0.829	0.00318061	Macro-c7
	KCNK13	1.20416e-07	0.497573	0.422	0.234	0.00380057	Macro-c7
	PPARD	1.23312e-07	0.467391	0.745	0.569	0.00389197	Macro-c7
	ERGIC1	1.31515e-07	0.483693	0.484	0.292	0.00415087	Macro-c7
	METRNL	1.33518e-07	0.378409	0.385	0.206	0.0042141	Macro-c7
	CACNA1D	1.4543e-07	0.3692	0.149	0.052	0.00459005	Macro-c7
	DISC1	1.47852e-07	0.438196	0.845	0.672	0.00466651	Macro-c7
	RTN1	1.69534e-07	0.650289	0.602	0.408	0.00535082	Macro-c7
	VENTX	1.75068e-07	0.29663	0.137	0.045	0.0055255	Macro-c7
	SLC2A3	1.86923e-07	0.355624	0.578	0.364	0.00589968	Macro-c7
	MIR99AHG	1.98126e-07	0.612883	0.41	0.24	0.00625325	Macro-c7
	ANKRD44	2.02197e-07	0.44745	0.814	0.66	0.00638175	Macro-c7
	CBWD2	2.45479e-07	0.448916	0.286	0.142	0.0077478	Macro-c7
	SMAD7	2.46205e-07	0.460055	0.28	0.136	0.00777073	Macro-c7
	PTPRE	2.49052e-07	0.467386	0.714	0.525	0.00786058	Macro-c7
	PREX1	2.7638e-07	0.497631	0.789	0.643	0.0087231	Macro-c7
	NR4A2	2.85612e-07	0.483128	0.472	0.288	0.00901447	Macro-c7
	PCED1B	2.89062e-07	0.528691	0.571	0.379	0.00912339	Macro-c7
	ANK3	2.91562e-07	0.664479	0.41	0.249	0.00920227	Macro-c7
	ITPR2	3.03426e-07	0.335965	0.969	0.854	0.00957674	Macro-c7
	RAPH1	3.27303e-07	0.591673	0.516	0.332	0.0103303	Macro-c7
	GNG7	3.52935e-07	0.401838	0.354	0.187	0.0111393	Macro-c7
	MILR1	3.58461e-07	0.286911	0.286	0.139	0.0113137	Macro-c7
	AC159540.2	3.94273e-07	0.405823	0.161	0.062	0.012444	Macro-c7
	FAF1	4.16399e-07	0.429069	0.795	0.625	0.0131424	Macro-c7
	GALNT10	4.18727e-07	0.445397	0.491	0.306	0.0132159	Macro-c7
	PEAK1	4.98371e-07	0.647285	0.758	0.613	0.0157296	Macro-c7
	RASSF5	5.14348e-07	0.347191	0.342	0.18	0.0162339	Macro-c7
	SMAD3	5.73732e-07	0.37965	0.242	0.112	0.0181081	Macro-c7
	RHEB	5.84119e-07	0.613236	0.46	0.291	0.018436	Macro-c7
	FAM49B	5.93392e-07	0.387813	0.938	0.815	0.0187287	Macro-c7
	CCL4L2	5.94412e-07	0.675606	0.211	0.093	0.0187608	Macro-c7
	UST	6.41034e-07	0.346237	0.441	0.261	0.0202323	Macro-c7
	SLC1A4	6.82432e-07	0.331743	0.137	0.049	0.0215389	Macro-c7
	SPATA13	6.8544e-07	0.503827	0.323	0.175	0.0216339	Macro-c7
	RUBCN	8.36855e-07	0.418128	0.472	0.287	0.0264128	Macro-c7
	SP140	9.39632e-07	0.520166	0.298	0.16	0.0296566	Macro-c7
	AC068587.4	9.77015e-07	0.487627	0.565	0.392	0.0308365	Macro-c7
	STAB1	1.13004e-06	0.355621	0.714	0.485	0.0356664	Macro-c7
	ENTPD1	1.22802e-06	0.525617	0.665	0.475	0.0387588	Macro-c7
	RAC1	1.23976e-06	0.397947	0.447	0.272	0.0391293	Macro-c7
	ANKRD11	1.28133e-06	0.367386	0.876	0.778	0.0404412	Macro-c7
	LYN	1.30203e-06	0.380472	0.851	0.741	0.0410946	Macro-c7
	SLC8A1-AS1	1.31201e-06	0.431848	0.261	0.13	0.0414097	Macro-c7
	RAPGEF6	1.3864e-06	0.544769	0.584	0.398	0.0437577	Macro-c7
	CD93	1.57812e-06	0.334262	0.155	0.06	0.0498086	Macro-c7
	SLC16A10	4.38678e-121	1.62789	0.69	0.295	1.38455e-116	Macro-c3
	SLC2A3	1.69143e-101	1.23934	0.674	0.293	5.3385e-97	Macro-c3
	ATP13A3	4.28484e-92	1.33278	0.737	0.434	1.35238e-87	Macro-c3
	RALA	7.21565e-89	1.08776	0.743	0.414	2.2774e-84	Macro-c3
	HIF1A	2.89356e-84	0.889283	0.929	0.727	9.13266e-80	Macro-c3
	CD109	1.73874e-80	1.28053	0.378	0.112	5.48782e-76	Macro-c3
	SH3BP5	1.89683e-80	1.19082	0.6	0.28	5.98679e-76	Macro-c3
	MAMLD1	1.10692e-78	1.43272	0.329	0.088	3.49367e-74	Macro-c3
	NAMPT	2.41586e-78	1.02357	0.828	0.581	7.62494e-74	Macro-c3
	SIPA1L1	2.90984e-77	1.02964	0.897	0.666	9.18402e-73	Macro-c3
	RAPGEF1	1.39738e-72	0.710418	0.959	0.847	4.41041e-68	Macro-c3
	ZNF331	7.22132e-72	1.29462	0.721	0.467	2.27919e-67	Macro-c3
	SDS	1.33079e-71	1.1828	0.531	0.233	4.20025e-67	Macro-c3
	VEGFA	2.66875e-71	0.995164	0.461	0.174	8.4231e-67	Macro-c3
	PLAUR	3.52211e-68	0.957427	0.758	0.463	1.11165e-63	Macro-c3
	USP36	5.46308e-65	1.03808	0.641	0.366	1.72426e-60	Macro-c3
	GNA12	1.23581e-60	0.998547	0.693	0.441	3.90048e-56	Macro-c3
	DOCK4	1.50777e-60	0.550118	0.992	0.935	4.75884e-56	Macro-c3
	NR4A3	3.33005e-59	1.07324	0.417	0.164	1.05103e-54	Macro-c3
	GNA13	9.71596e-59	0.867501	0.766	0.543	3.06655e-54	Macro-c3
	AC025580.2	6.277e-58	1.22999	0.485	0.223	1.98115e-53	Macro-c3
	ATP1B3	2.34126e-57	1.33748	0.661	0.437	7.38949e-53	Macro-c3
	FNDC3B	2.36948e-56	0.765151	0.961	0.861	7.47854e-52	Macro-c3
	LIMS1	1.2474e-52	0.869118	0.833	0.666	3.93703e-48	Macro-c3
	MALT1	8.79261e-52	0.962588	0.635	0.39	2.77512e-47	Macro-c3
	GK	1.84414e-51	0.916257	0.584	0.332	5.82047e-47	Macro-c3
	RANBP2	2.22933e-50	1.33862	0.683	0.494	7.03621e-46	Macro-c3
	CTNNB1	3.07511e-50	0.786457	0.782	0.579	9.70565e-46	Macro-c3
	LUCAT1	1.92124e-48	0.886655	0.222	0.06	6.06381e-44	Macro-c3
	SLC11A1	2.55933e-48	0.931472	0.527	0.268	8.07776e-44	Macro-c3
	GPAT3	1.63189e-47	1.10497	0.262	0.084	5.15056e-43	Macro-c3
	UPP1	3.15042e-47	0.840427	0.405	0.182	9.94334e-43	Macro-c3
	PPARD	4.42924e-47	0.660753	0.749	0.53	1.39796e-42	Macro-c3
	ADAM8	1.01162e-46	0.773746	0.363	0.147	3.19289e-42	Macro-c3
	RABGEF1	1.76703e-44	0.704595	0.708	0.473	5.57709e-40	Macro-c3
	ELL2	2.74739e-44	0.888415	0.778	0.606	8.67132e-40	Macro-c3
	HK2	6.19878e-44	1.13925	0.334	0.138	1.95646e-39	Macro-c3
	CTSL	7.16979e-44	0.884766	0.601	0.366	2.26293e-39	Macro-c3
	HBEGF	9.66117e-44	0.724355	0.324	0.125	3.04926e-39	Macro-c3
	TFRC	1.00274e-43	1.1072	0.669	0.481	3.16485e-39	Macro-c3
	RAB7B	1.40105e-43	0.697058	0.34	0.139	4.42199e-39	Macro-c3
	ANPEP	3.34319e-43	0.986589	0.23	0.071	1.05518e-38	Macro-c3
	MXD1	4.044e-43	0.792475	0.461	0.23	1.27637e-38	Macro-c3
	SULF2	6.26541e-43	0.844497	0.325	0.128	1.97749e-38	Macro-c3
	PTPN1	1.27541e-42	0.739915	0.701	0.469	4.02543e-38	Macro-c3
	CYTH1	3.32778e-42	0.607974	0.903	0.776	1.05031e-37	Macro-c3
	OLR1	9.04122e-42	1.0727	0.434	0.226	2.85359e-37	Macro-c3
	EZR	2.07804e-41	0.917267	0.502	0.283	6.55872e-37	Macro-c3
	RAB31	2.37769e-41	0.762398	0.846	0.702	7.50445e-37	Macro-c3
	SLC43A2	8.32318e-41	0.802787	0.581	0.358	2.62696e-36	Macro-c3
	GABARAPL1	8.72616e-41	0.740411	0.307	0.122	2.75415e-36	Macro-c3
	ESYT2	7.10298e-40	0.906283	0.602	0.407	2.24184e-35	Macro-c3
	HIF1A-AS3	1.50716e-39	1.15569	0.422	0.207	4.75691e-35	Macro-c3
	ACSL1	1.02275e-38	0.641878	0.645	0.419	3.22799e-34	Macro-c3
	PDE8A	2.17708e-38	0.692759	0.737	0.547	6.87131e-34	Macro-c3
	GPR137B	3.00189e-38	0.74279	0.664	0.458	9.47458e-34	Macro-c3
	CTSB	3.06953e-38	0.465107	0.935	0.837	9.68806e-34	Macro-c3
	LPCAT1	7.1749e-38	0.678906	0.505	0.279	2.26454e-33	Macro-c3
	MB21D2	1.41597e-37	0.54982	0.691	0.472	4.46908e-33	Macro-c3
	RFX2	3.19308e-37	0.757505	0.326	0.144	1.0078e-32	Macro-c3
	TNFRSF1B	3.41973e-37	0.672372	0.654	0.425	1.07934e-32	Macro-c3
	MMP12	5.38616e-37	1.70329	0.218	0.073	1.69998e-32	Macro-c3
	ANKH	5.50904e-37	0.999071	0.598	0.402	1.73876e-32	Macro-c3
	RNF149	5.74604e-37	0.569049	0.829	0.655	1.81357e-32	Macro-c3
	SHB	1.73039e-36	0.828533	0.421	0.221	5.46146e-32	Macro-c3
	TOM1	5.72132e-36	0.581851	0.549	0.319	1.80576e-31	Macro-c3
	FAM102B	4.48434e-35	0.662635	0.63	0.426	1.41535e-30	Macro-c3
	TPM4	5.25697e-35	0.59176	0.617	0.391	1.6592e-30	Macro-c3
	JARID2	8.53012e-35	0.715413	0.848	0.71	2.69228e-30	Macro-c3
	PAPSS2	1.07405e-34	0.967094	0.491	0.291	3.38992e-30	Macro-c3
	MMP19	1.76142e-34	0.636735	0.161	0.043	5.55941e-30	Macro-c3
	C15orf48	2.0831e-34	0.54886	0.219	0.076	6.57469e-30	Macro-c3
	PFKFB3	2.25108e-34	0.607096	0.769	0.59	7.10487e-30	Macro-c3
	VDR	3.65832e-34	0.689213	0.208	0.07	1.15464e-29	Macro-c3
	ZFYVE16	5.4947e-34	0.773899	0.731	0.577	1.73424e-29	Macro-c3
	ITGAX	1.23376e-33	0.622665	0.81	0.648	3.894e-29	Macro-c3
	FLNA	2.15389e-33	0.55997	0.347	0.161	6.7981e-29	Macro-c3
	CREM	2.68663e-33	0.479181	0.562	0.337	8.47954e-29	Macro-c3
	ADCY3	9.38428e-33	0.879214	0.341	0.167	2.96187e-28	Macro-c3
	SOD2	1.31869e-32	0.720539	0.635	0.435	4.16203e-28	Macro-c3
	PLEKHG2	2.83438e-32	0.558672	0.2	0.067	8.94586e-28	Macro-c3
	SH3PXD2B	7.47231e-32	0.786585	0.528	0.331	2.35841e-27	Macro-c3
	TGFBI	1.02077e-31	0.760357	0.655	0.456	3.22176e-27	Macro-c3
	FNIP2	1.48298e-31	0.693165	0.728	0.542	4.68058e-27	Macro-c3
	ARL8B	1.61042e-31	0.582956	0.657	0.464	5.08282e-27	Macro-c3
	PLIN2	2.08594e-31	0.815998	0.344	0.169	6.58365e-27	Macro-c3
	SDC2	3.18474e-31	0.844483	0.309	0.142	1.00517e-26	Macro-c3
	LAPTM5	7.3829e-31	0.560119	0.573	0.369	2.33019e-26	Macro-c3
	NFIL3	1.0521e-30	0.535509	0.28	0.121	3.32062e-26	Macro-c3
	CXCL8	1.62881e-30	1.13261	0.191	0.067	5.14086e-26	Macro-c3
	SPTAN1	1.75087e-30	0.803913	0.461	0.277	5.52611e-26	Macro-c3
	AGPAT4	5.7826e-30	0.729277	0.579	0.376	1.8251e-25	Macro-c3
	SNX9	1.963e-29	0.579128	0.748	0.566	6.19562e-25	Macro-c3
	TTYH3	2.29917e-29	0.559396	0.736	0.559	7.25664e-25	Macro-c3
	AQP9	5.55866e-29	0.519238	0.154	0.046	1.75442e-24	Macro-c3
	ERGIC1	6.2594e-29	0.605681	0.444	0.261	1.97559e-24	Macro-c3
	RGS1	1.04715e-28	0.586759	0.618	0.425	3.30503e-24	Macro-c3
	PDE4A	1.55749e-28	0.587124	0.301	0.141	4.91576e-24	Macro-c3
	NR4A2	1.94566e-28	0.576709	0.451	0.254	6.14089e-24	Macro-c3
	TYMP	2.66547e-28	0.419047	0.867	0.689	8.41276e-24	Macro-c3
	NFKB1	3.98133e-28	0.774611	0.623	0.461	1.25659e-23	Macro-c3
	SYTL3	4.6862e-28	0.592742	0.333	0.165	1.47906e-23	Macro-c3
	PADI2	5.94526e-28	0.861436	0.231	0.094	1.87644e-23	Macro-c3
	SLC7A5	7.68056e-28	0.625427	0.244	0.103	2.42414e-23	Macro-c3
	PMP22	8.12015e-28	0.61659	0.404	0.23	2.56288e-23	Macro-c3
	FMNL2	3.27217e-27	0.431405	0.971	0.912	1.03276e-22	Macro-c3
	MAT2A	3.42539e-27	0.58451	0.477	0.292	1.08112e-22	Macro-c3
	ETV6	3.72275e-27	0.402233	0.947	0.888	1.17497e-22	Macro-c3
	IFI30	4.54894e-27	0.580588	0.554	0.364	1.43574e-22	Macro-c3
	NDEL1	1.35204e-26	0.556213	0.384	0.213	4.26731e-22	Macro-c3
	BCAT1	2.09531e-26	0.676196	0.461	0.281	6.61323e-22	Macro-c3
	SERINC5	2.37482e-26	0.69284	0.698	0.567	7.49541e-22	Macro-c3
	METRNL	2.50676e-26	0.433582	0.347	0.178	7.91183e-22	Macro-c3
	ITGB1	2.55736e-26	0.56151	0.521	0.342	8.07154e-22	Macro-c3
	INSIG1	2.79667e-26	0.658812	0.296	0.142	8.82685e-22	Macro-c3
	EDEM1	3.27808e-26	0.530683	0.372	0.208	1.03463e-21	Macro-c3
	BORCS5	6.69468e-26	0.835704	0.387	0.229	2.11297e-21	Macro-c3
	SH3TC1	1.0887e-25	0.415978	0.425	0.24	3.43615e-21	Macro-c3
	GAB2	2.1852e-25	0.507323	0.855	0.745	6.89692e-21	Macro-c3
	SATB1-AS1	3.39173e-25	0.420406	0.154	0.051	1.0705e-20	Macro-c3
	GLIPR2	8.78173e-25	0.397083	0.274	0.128	2.77169e-20	Macro-c3
	G0S2	9.98784e-25	0.548413	0.118	0.033	3.15236e-20	Macro-c3
	ST18	2.18399e-24	0.73366	0.375	0.215	6.8931e-20	Macro-c3
	ARHGAP26	3.72079e-24	0.419913	0.898	0.818	1.17436e-19	Macro-c3
	MOB3B	4.15069e-24	0.657519	0.596	0.419	1.31004e-19	Macro-c3
	BASP1	4.61711e-24	0.800622	0.427	0.272	1.45725e-19	Macro-c3
	SEMA4A	7.99516e-24	0.479423	0.381	0.212	2.52343e-19	Macro-c3
	OXSR1	8.59798e-24	0.48694	0.449	0.278	2.71369e-19	Macro-c3
	REL	1.69807e-23	0.521559	0.578	0.406	5.35946e-19	Macro-c3
	VPS37B	2.16916e-23	0.546938	0.403	0.238	6.84629e-19	Macro-c3
	IGF2R	2.75953e-23	0.527575	0.76	0.62	8.70964e-19	Macro-c3
	TMEM163	3.43928e-23	1.0244	0.417	0.256	1.08551e-18	Macro-c3
	KIF1B	4.13432e-23	0.49123	0.653	0.485	1.30487e-18	Macro-c3
	ELL	4.26151e-23	0.484618	0.55	0.363	1.34502e-18	Macro-c3
	RGCC	4.71935e-23	0.516525	0.156	0.056	1.48952e-18	Macro-c3
	ABCA1	7.87951e-23	0.488025	0.903	0.809	2.48693e-18	Macro-c3
	NDRG1	1.00052e-22	0.727745	0.323	0.177	3.15784e-18	Macro-c3
	SPP1	2.24498e-22	1.07003	0.245	0.118	7.0856e-18	Macro-c3
	PPP1CB	2.5122e-22	0.484477	0.594	0.422	7.929e-18	Macro-c3
	WIPI1	2.81926e-22	0.496487	0.344	0.192	8.89814e-18	Macro-c3
	SLC19A2	2.92376e-22	0.470925	0.225	0.103	9.22798e-18	Macro-c3
	LIMK2	3.85564e-22	0.552748	0.498	0.336	1.21692e-17	Macro-c3
	TET2	5.54955e-22	0.496059	0.706	0.552	1.75155e-17	Macro-c3
	LONRF3	5.97483e-22	0.538028	0.213	0.095	1.88578e-17	Macro-c3
	LFNG	1.01414e-21	0.352368	0.175	0.068	3.20084e-17	Macro-c3
	STX4	1.05181e-21	0.429083	0.365	0.206	3.31971e-17	Macro-c3
	FTH1	1.6615e-21	0.423106	0.652	0.472	5.24403e-17	Macro-c3
	SYAP1	2.1279e-21	0.473473	0.316	0.171	6.71607e-17	Macro-c3
	FAM210A	3.60701e-21	0.478982	0.213	0.096	1.13844e-16	Macro-c3
	GLUL	3.74953e-21	0.478416	0.801	0.676	1.18343e-16	Macro-c3
	MIR181A1HG	4.04316e-21	0.438604	0.576	0.405	1.2761e-16	Macro-c3
	AKAP13	4.30454e-21	0.419097	0.881	0.818	1.3586e-16	Macro-c3
	EMILIN2	5.4706e-21	0.452547	0.573	0.403	1.72663e-16	Macro-c3
	NIBAN2	6.55431e-21	0.467839	0.26	0.13	2.06867e-16	Macro-c3
	CYSTM1	7.29345e-21	0.428026	0.361	0.206	2.30196e-16	Macro-c3
	RAB20	8.42013e-21	0.427272	0.714	0.549	2.65756e-16	Macro-c3
	LIMD1	9.871e-21	0.542826	0.516	0.356	3.11549e-16	Macro-c3
	NEAT1	1.26975e-20	0.378403	0.995	0.991	4.00759e-16	Macro-c3
	IRAK2	2.08874e-20	0.535834	0.299	0.16	6.59249e-16	Macro-c3
	TMCC3	2.21809e-20	0.523854	0.385	0.234	7.00074e-16	Macro-c3
	SNAPC1	2.57272e-20	0.509863	0.285	0.151	8.12003e-16	Macro-c3
	MYO9B	2.60894e-20	0.363537	0.939	0.865	8.23432e-16	Macro-c3
	YBX3	3.04869e-20	0.502289	0.369	0.22	9.62229e-16	Macro-c3
	PARVB	3.19072e-20	0.400763	0.49	0.32	1.00705e-15	Macro-c3
	AMZ1	5.42294e-20	0.333868	0.178	0.074	1.71159e-15	Macro-c3
	WHRN	6.26146e-20	0.391069	0.131	0.045	1.97624e-15	Macro-c3
	RILPL2	7.90093e-20	0.450105	0.339	0.193	2.49369e-15	Macro-c3
	BCL2	8.88564e-20	0.422473	0.558	0.381	2.80449e-15	Macro-c3
	VAV2	1.02996e-19	0.561	0.417	0.269	3.25076e-15	Macro-c3
	PRKCH	1.64662e-19	0.540191	0.487	0.332	5.19705e-15	Macro-c3
	INPP5A	2.37554e-19	0.701767	0.333	0.198	7.49769e-15	Macro-c3
	SGPL1	2.67246e-19	0.424705	0.593	0.427	8.43481e-15	Macro-c3
	SPAG9	2.80648e-19	0.465687	0.719	0.577	8.85781e-15	Macro-c3
	CDCP1	3.07249e-19	0.453688	0.384	0.232	9.69739e-15	Macro-c3
	C5AR1	3.09979e-19	0.377676	0.405	0.245	9.78355e-15	Macro-c3
	GZF1	3.18281e-19	0.375386	0.196	0.087	1.00456e-14	Macro-c3
	BNIP3L	4.27447e-19	0.721524	0.427	0.286	1.34911e-14	Macro-c3
	EMD	4.87924e-19	0.273735	0.135	0.049	1.53998e-14	Macro-c3
	UBXN2B	5.0202e-19	0.418667	0.333	0.193	1.58448e-14	Macro-c3
	CSF2RA	6.40886e-19	0.47688	0.667	0.513	2.02276e-14	Macro-c3
	GPR183	6.49123e-19	0.393771	0.484	0.317	2.04876e-14	Macro-c3
	GAPDH	7.84208e-19	0.381447	0.147	0.057	2.47512e-14	Macro-c3
	CD9	8.06975e-19	0.43378	0.376	0.226	2.54698e-14	Macro-c3
	SIK3	8.41307e-19	0.480231	0.771	0.658	2.65533e-14	Macro-c3
	HMOX1	8.43087e-19	0.647512	0.331	0.196	2.66095e-14	Macro-c3
	CASP9	8.7619e-19	0.354191	0.188	0.084	2.76543e-14	Macro-c3
	IL1B	1.31573e-18	0.864556	0.101	0.031	4.1527e-14	Macro-c3
	SEPTIN6	1.50009e-18	0.473708	0.484	0.325	4.73459e-14	Macro-c3
	GRASP	1.66122e-18	0.296861	0.145	0.056	5.24313e-14	Macro-c3
	YTHDF3	1.75735e-18	0.438732	0.493	0.339	5.54654e-14	Macro-c3
	AGO2	1.92938e-18	0.495765	0.421	0.274	6.08952e-14	Macro-c3
	DNM2	2.1214e-18	0.393856	0.777	0.647	6.69555e-14	Macro-c3
	FAM49A	2.36785e-18	0.51714	0.631	0.498	7.47342e-14	Macro-c3
	PRCP	2.38181e-18	0.550814	0.353	0.22	7.51746e-14	Macro-c3
	ENO1	3.1843e-18	0.37404	0.321	0.182	1.00503e-13	Macro-c3
	AC104695.4	3.54341e-18	0.27118	0.132	0.049	1.11837e-13	Macro-c3
	RIPK2	3.72416e-18	0.4918	0.473	0.322	1.17542e-13	Macro-c3
	KDM4B	3.80894e-18	0.391645	0.554	0.396	1.20218e-13	Macro-c3
	PRMT9	3.84098e-18	0.562781	0.329	0.196	1.21229e-13	Macro-c3
	CUX1	4.12179e-18	0.340883	0.881	0.778	1.30092e-13	Macro-c3
	SLC16A6	6.02044e-18	0.382974	0.144	0.057	1.90017e-13	Macro-c3
	LINC01128	6.2825e-18	0.317077	0.178	0.078	1.98288e-13	Macro-c3
	SLC16A3	6.53663e-18	0.331218	0.309	0.171	2.06309e-13	Macro-c3
	SSH1	6.95983e-18	0.43423	0.572	0.428	2.19666e-13	Macro-c3
	MRC2	7.21997e-18	0.500772	0.384	0.242	2.27877e-13	Macro-c3
	SRA1	7.46332e-18	0.476049	0.247	0.129	2.35557e-13	Macro-c3
	TFDP1	8.46335e-18	0.491542	0.255	0.135	2.6712e-13	Macro-c3
	UBA6	8.8423e-18	0.583167	0.547	0.409	2.79081e-13	Macro-c3
	IQSEC1	9.98659e-18	0.377575	0.538	0.376	3.15197e-13	Macro-c3
	THEMIS2	1.01316e-17	0.322353	0.494	0.325	3.19772e-13	Macro-c3
	GPAT4	1.15147e-17	0.455526	0.297	0.17	3.63427e-13	Macro-c3
	NFKBID	2.22665e-17	0.321207	0.403	0.245	7.02774e-13	Macro-c3
	CMIP	2.47527e-17	0.404943	0.876	0.793	7.81246e-13	Macro-c3
	KIFC3	2.599e-17	0.433929	0.365	0.226	8.20296e-13	Macro-c3
	SESN2	2.85546e-17	0.346659	0.134	0.052	9.01241e-13	Macro-c3
	STAT4	4.5003e-17	0.468696	0.236	0.123	1.42038e-12	Macro-c3
	ARL4C	5.72202e-17	0.337842	0.471	0.317	1.80598e-12	Macro-c3
	HSPA9	6.02563e-17	0.339098	0.375	0.23	1.90181e-12	Macro-c3
	PAPOLG	6.40655e-17	0.43486	0.318	0.186	2.02204e-12	Macro-c3
	LRRFIP1	6.77219e-17	0.376986	0.839	0.726	2.13744e-12	Macro-c3
	ZNF410	7.01933e-17	0.306736	0.263	0.141	2.21544e-12	Macro-c3
	VIM	7.77635e-17	0.428462	0.368	0.23	2.45437e-12	Macro-c3
	AGAP3	9.18569e-17	0.523592	0.566	0.43	2.89919e-12	Macro-c3
	CERK	1.31613e-16	0.389395	0.299	0.172	4.15399e-12	Macro-c3
	B4GALT1	1.31883e-16	0.427015	0.584	0.436	4.16248e-12	Macro-c3
	FMNL1	1.44568e-16	0.315974	0.494	0.33	4.56285e-12	Macro-c3
	GRB2	1.48242e-16	0.362059	0.826	0.731	4.6788e-12	Macro-c3
	CXCL3	1.69229e-16	0.847203	0.174	0.081	5.34121e-12	Macro-c3
	SLC30A4	1.76917e-16	0.339234	0.141	0.058	5.58386e-12	Macro-c3
	PLA2G7	1.93451e-16	0.42439	0.542	0.39	6.1057e-12	Macro-c3
	ZHX2	2.1293e-16	0.479844	0.477	0.333	6.72049e-12	Macro-c3
	DMXL2	2.19973e-16	0.359157	0.892	0.844	6.94278e-12	Macro-c3
	EPB41L3	2.30247e-16	0.500854	0.693	0.585	7.26705e-12	Macro-c3
	LDHA	2.53852e-16	0.288843	0.141	0.058	8.01208e-12	Macro-c3
	GTPBP1	2.62435e-16	0.301013	0.243	0.13	8.28297e-12	Macro-c3
	TTYH2	3.41816e-16	0.47834	0.211	0.107	1.07884e-11	Macro-c3
	ITPRIP	3.6372e-16	0.25519	0.135	0.054	1.14797e-11	Macro-c3
	GUK1	4.17698e-16	0.304865	0.231	0.12	1.31834e-11	Macro-c3
	ARFGAP3	4.34654e-16	0.391987	0.362	0.224	1.37186e-11	Macro-c3
	UBE2D3	4.63281e-16	0.391628	0.653	0.528	1.46221e-11	Macro-c3
	PLSCR1	4.79487e-16	0.325226	0.601	0.447	1.51336e-11	Macro-c3
	OSM	5.01467e-16	0.287795	0.125	0.048	1.58273e-11	Macro-c3
	TENT4B	5.03416e-16	0.470459	0.407	0.274	1.58888e-11	Macro-c3
	ETS2	5.72306e-16	0.413046	0.301	0.173	1.80631e-11	Macro-c3
	SAMSN1	6.87867e-16	0.376656	0.751	0.62	2.17105e-11	Macro-c3
	TUBGCP2	7.14536e-16	0.389029	0.486	0.339	2.25522e-11	Macro-c3
	TTC19	8.5944e-16	0.426113	0.325	0.204	2.71257e-11	Macro-c3
	LINC-PINT	1.08836e-15	0.321137	0.265	0.148	3.43507e-11	Macro-c3
	PDXK	1.15117e-15	0.379085	0.532	0.387	3.63332e-11	Macro-c3
	MAP3K8	1.19134e-15	0.445655	0.491	0.348	3.76012e-11	Macro-c3
	CHD1	1.36592e-15	0.486286	0.584	0.453	4.31111e-11	Macro-c3
	MFSD12	2.54051e-15	0.357289	0.317	0.193	8.01837e-11	Macro-c3
	LDLRAD3	2.73663e-15	0.399273	0.258	0.142	8.63735e-11	Macro-c3
	IL1RAP	2.76803e-15	0.463774	0.338	0.212	8.73645e-11	Macro-c3
	EEPD1	2.99157e-15	0.411477	0.619	0.481	9.44198e-11	Macro-c3
	ARHGAP10	3.00708e-15	0.362435	0.752	0.63	9.49094e-11	Macro-c3
	CEP170	3.72865e-15	0.341597	0.794	0.692	1.17684e-10	Macro-c3
	FBXO34	4.41212e-15	0.438424	0.443	0.311	1.39255e-10	Macro-c3
	SNX8	4.94545e-15	0.390803	0.56	0.412	1.56088e-10	Macro-c3
	TGIF1	4.97544e-15	0.294906	0.214	0.112	1.57035e-10	Macro-c3
	CHMP1B	5.1899e-15	0.431275	0.192	0.098	1.63804e-10	Macro-c3
	FOXO1	5.24218e-15	0.633435	0.488	0.372	1.65454e-10	Macro-c3
	PGK1	6.77117e-15	0.437449	0.346	0.222	2.13712e-10	Macro-c3
	ITGA5	7.46703e-15	0.485884	0.209	0.111	2.35674e-10	Macro-c3
	ACOT9	7.60721e-15	0.342914	0.395	0.261	2.40099e-10	Macro-c3
	RAB8B	8.32982e-15	0.449444	0.477	0.345	2.62906e-10	Macro-c3
	FOXO3	1.06838e-14	0.324503	0.715	0.598	3.37201e-10	Macro-c3
	RAB1A	1.13485e-14	0.391316	0.765	0.645	3.58183e-10	Macro-c3
	TGM2	1.17079e-14	0.438695	0.178	0.087	3.69525e-10	Macro-c3
	GPCPD1	1.26935e-14	0.392812	0.769	0.67	4.00633e-10	Macro-c3
	ACTN1	1.34705e-14	0.366596	0.462	0.322	4.25157e-10	Macro-c3
	RASSF5	1.47833e-14	0.344241	0.279	0.162	4.6659e-10	Macro-c3
	KCTD20	1.483e-14	0.290941	0.36	0.225	4.68064e-10	Macro-c3
	ADGRE2	1.64636e-14	0.391056	0.433	0.288	5.19623e-10	Macro-c3
	SERPINB9	1.65761e-14	0.345545	0.315	0.19	5.23175e-10	Macro-c3
	SATB1	1.72365e-14	0.308765	0.175	0.085	5.44018e-10	Macro-c3
	HPCAL1	1.88058e-14	0.473986	0.5	0.369	5.93549e-10	Macro-c3
	MICAL2	2.31907e-14	0.444273	0.38	0.251	7.31945e-10	Macro-c3
	NAPA	2.63572e-14	0.365264	0.383	0.257	8.31886e-10	Macro-c3
	ADAM9	2.69846e-14	0.326629	0.618	0.473	8.51687e-10	Macro-c3
	SLC25A19	2.86867e-14	0.274605	0.212	0.112	9.05408e-10	Macro-c3
	WTAP	3.032e-14	0.400409	0.455	0.324	9.5696e-10	Macro-c3
	CD86	3.39656e-14	0.512725	0.613	0.491	1.07202e-09	Macro-c3
	SLC2A5	3.98997e-14	0.491188	0.146	0.068	1.25932e-09	Macro-c3
	NGLY1	4.29339e-14	0.543503	0.395	0.276	1.35508e-09	Macro-c3
	CLN8	5.03596e-14	0.365165	0.402	0.268	1.58945e-09	Macro-c3
	ARIH1	5.54259e-14	0.34169	0.685	0.559	1.74935e-09	Macro-c3
	ZNF267	6.12911e-14	0.342185	0.449	0.307	1.93447e-09	Macro-c3
	LINC01578	6.3075e-14	0.391029	0.53	0.399	1.99077e-09	Macro-c3
	CYTIP	6.78891e-14	0.32423	0.325	0.203	2.14272e-09	Macro-c3
	AATK	6.88884e-14	0.334912	0.205	0.109	2.17426e-09	Macro-c3
	NUP98	7.60262e-14	0.355222	0.492	0.358	2.39954e-09	Macro-c3
	PLEKHB2	8.12815e-14	0.35046	0.328	0.206	2.56541e-09	Macro-c3
	UBASH3B	8.50659e-14	0.393671	0.558	0.421	2.68485e-09	Macro-c3
	ETF1	8.61357e-14	0.283733	0.363	0.235	2.71861e-09	Macro-c3
	IQGAP2	8.79495e-14	0.418205	0.829	0.737	2.77586e-09	Macro-c3
	ERO1A	9.87143e-14	0.50189	0.264	0.159	3.11562e-09	Macro-c3
	KYNU	1.04519e-13	0.507153	0.737	0.632	3.29883e-09	Macro-c3
	AC016831.7	1.20544e-13	0.341404	0.312	0.194	3.80461e-09	Macro-c3
	ITGB3	1.23831e-13	0.391921	0.106	0.042	3.90834e-09	Macro-c3
	RHEB	1.27441e-13	0.351956	0.397	0.272	4.02229e-09	Macro-c3
	UST	1.27566e-13	0.533512	0.365	0.242	4.02625e-09	Macro-c3
	APBB3	1.29252e-13	0.276543	0.228	0.127	4.07947e-09	Macro-c3
	TBC1D8	1.33372e-13	0.3305	0.453	0.321	4.20947e-09	Macro-c3
	EIF2AK3	1.40749e-13	0.407808	0.295	0.184	4.44232e-09	Macro-c3
	ETV3	1.48844e-13	0.252239	0.148	0.069	4.69783e-09	Macro-c3
	ABCG1	2.24439e-13	0.535634	0.584	0.465	7.08374e-09	Macro-c3
	AC020916.1	2.279e-13	0.431356	0.339	0.219	7.19299e-09	Macro-c3
	ST3GAL1	2.4513e-13	0.339872	0.733	0.614	7.73678e-09	Macro-c3
	TAGAP	2.81113e-13	0.322583	0.218	0.121	8.87247e-09	Macro-c3
	ARRDC3	3.02016e-13	0.366204	0.321	0.205	9.53223e-09	Macro-c3
	AC008771.1	3.1081e-13	0.391213	0.229	0.132	9.80978e-09	Macro-c3
	AMPD2	3.24628e-13	0.267782	0.162	0.079	1.02459e-08	Macro-c3
	KDM6B	3.50746e-13	0.369794	0.236	0.132	1.10703e-08	Macro-c3
	RASGEF1B	3.77252e-13	0.404519	0.654	0.523	1.19068e-08	Macro-c3
	HIVEP1	3.91007e-13	0.308213	0.524	0.38	1.2341e-08	Macro-c3
	TBC1D2	3.94909e-13	0.337258	0.47	0.331	1.24641e-08	Macro-c3
	DENND5A	5.09694e-13	0.343026	0.529	0.394	1.6087e-08	Macro-c3
	CD44	6.20671e-13	0.573918	0.611	0.496	1.95896e-08	Macro-c3
	COPA	7.34511e-13	0.317377	0.544	0.411	2.31826e-08	Macro-c3
	ARRB2	7.95542e-13	0.276226	0.541	0.404	2.51089e-08	Macro-c3
	PABPC4	9.889e-13	0.330517	0.277	0.17	3.12117e-08	Macro-c3
	NFAM1	1.02008e-12	0.385723	0.352	0.233	3.21959e-08	Macro-c3
	CLK1	1.02696e-12	0.255556	0.49	0.349	3.2413e-08	Macro-c3
	ZMIZ1	1.4698e-12	0.338049	0.677	0.546	4.63897e-08	Macro-c3
	CHST15	1.57814e-12	0.328862	0.505	0.374	4.98092e-08	Macro-c3
	CD300A	2.03244e-12	0.334203	0.258	0.154	6.4148e-08	Macro-c3
	MPP1	2.16367e-12	0.349183	0.414	0.29	6.82897e-08	Macro-c3
	TGFB2	2.67307e-12	0.465339	0.161	0.082	8.43675e-08	Macro-c3
	MEIKIN	2.89889e-12	0.290559	0.171	0.088	9.14946e-08	Macro-c3
	MAEA	2.9333e-12	0.336755	0.347	0.234	9.25807e-08	Macro-c3
	ENO2	3.21294e-12	0.351511	0.116	0.051	1.01407e-07	Macro-c3
	MANBA	3.32482e-12	0.38773	0.815	0.733	1.04938e-07	Macro-c3
	CHD2	3.40527e-12	0.348037	0.763	0.654	1.07477e-07	Macro-c3
	PRKAG2	3.63908e-12	0.445582	0.774	0.682	1.14857e-07	Macro-c3
	ARAP1	3.80524e-12	0.322142	0.61	0.484	1.20101e-07	Macro-c3
	FGD5	4.30383e-12	0.294424	0.312	0.198	1.35837e-07	Macro-c3
	ARID3B	4.77895e-12	0.430955	0.344	0.23	1.50833e-07	Macro-c3
	FAM20C	4.78196e-12	0.286652	0.432	0.305	1.50928e-07	Macro-c3
	BANP	5.08632e-12	0.423763	0.466	0.346	1.60534e-07	Macro-c3
	AFF4	6.06765e-12	0.300417	0.635	0.519	1.91507e-07	Macro-c3
	VAV3	6.24478e-12	0.393875	0.738	0.632	1.97098e-07	Macro-c3
	CHST11	6.27929e-12	0.401384	0.935	0.896	1.98187e-07	Macro-c3
	SPATA13	6.67476e-12	0.41161	0.258	0.16	2.10669e-07	Macro-c3
	TBC1D30	7.60471e-12	0.258472	0.163	0.083	2.4002e-07	Macro-c3
	ZC3HAV1	8.72281e-12	0.43233	0.524	0.416	2.75309e-07	Macro-c3
	ATP2B1	1.00955e-11	0.482086	0.587	0.488	3.18636e-07	Macro-c3
	CTTNBP2NL	1.10147e-11	0.349993	0.463	0.346	3.47647e-07	Macro-c3
	RNF145	1.49947e-11	0.322928	0.528	0.402	4.73263e-07	Macro-c3
	B4GALT5	1.64719e-11	0.360982	0.513	0.385	5.19885e-07	Macro-c3
	PTK2B	1.98013e-11	0.326906	0.596	0.472	6.2497e-07	Macro-c3
	ITPR1	2.26277e-11	0.333389	0.583	0.463	7.14174e-07	Macro-c3
	ATP6V1B2	2.28188e-11	0.439138	0.536	0.424	7.20208e-07	Macro-c3
	CYTH3	2.37689e-11	0.515212	0.282	0.186	7.50195e-07	Macro-c3
	RCC2	2.5493e-11	0.396788	0.35	0.243	8.0461e-07	Macro-c3
	DHX34	2.65863e-11	0.255647	0.316	0.206	8.39116e-07	Macro-c3
	ZMYM2	2.69494e-11	0.317036	0.686	0.575	8.50577e-07	Macro-c3
	ZBTB1	2.82145e-11	0.343116	0.431	0.315	8.90506e-07	Macro-c3
	KMO	3.10068e-11	0.624065	0.289	0.194	9.78636e-07	Macro-c3
	UBAP1	3.28249e-11	0.289949	0.453	0.328	1.03602e-06	Macro-c3
	USP12	3.41661e-11	0.463474	0.397	0.291	1.07835e-06	Macro-c3
	LSS	3.501e-11	0.327531	0.204	0.117	1.10499e-06	Macro-c3
	AZIN1	4.17126e-11	0.288258	0.311	0.204	1.31653e-06	Macro-c3
	RLF	4.38044e-11	0.347557	0.508	0.391	1.38255e-06	Macro-c3
	CD72	4.71991e-11	0.361873	0.164	0.089	1.4897e-06	Macro-c3
	SLC17A5	4.95008e-11	0.373103	0.319	0.216	1.56234e-06	Macro-c3
	MAP2K3	5.04465e-11	0.314141	0.208	0.121	1.59219e-06	Macro-c3
	PCNX1	5.31965e-11	0.366276	0.67	0.561	1.67899e-06	Macro-c3
	PHC2	5.4092e-11	0.381495	0.443	0.326	1.70725e-06	Macro-c3
	ALOX5	5.62087e-11	0.362242	0.714	0.626	1.77406e-06	Macro-c3
	ARID5B	6.28814e-11	0.396463	0.579	0.473	1.98466e-06	Macro-c3
	PCSK5	9.02953e-11	0.406167	0.296	0.195	2.8499e-06	Macro-c3
	USP37	1.03989e-10	0.371758	0.373	0.262	3.2821e-06	Macro-c3
	TNFRSF21	1.14544e-10	0.283767	0.288	0.185	3.61523e-06	Macro-c3
	MACC1	1.17513e-10	0.33011	0.336	0.229	3.70896e-06	Macro-c3
	IL3RA	1.17796e-10	0.341687	0.154	0.082	3.71786e-06	Macro-c3
	SIK2	1.20716e-10	0.373474	0.419	0.311	3.81004e-06	Macro-c3
	GRAMD4	1.27188e-10	0.28257	0.561	0.441	4.0143e-06	Macro-c3
	CD80	1.28435e-10	0.389417	0.296	0.195	4.05368e-06	Macro-c3
	TMEM140	1.66065e-10	0.280571	0.255	0.16	5.24135e-06	Macro-c3
	HNRNPU	1.75757e-10	0.325462	0.647	0.548	5.54723e-06	Macro-c3
	HIVEP2	2.09681e-10	0.341082	0.407	0.294	6.61794e-06	Macro-c3
	NFE2L2	2.28052e-10	0.295381	0.723	0.627	7.19779e-06	Macro-c3
	FLNB	2.43625e-10	0.372567	0.235	0.144	7.6893e-06	Macro-c3
	EIF4A1	2.45191e-10	0.282868	0.429	0.316	7.73871e-06	Macro-c3
	RNMT	3.08013e-10	0.309305	0.368	0.259	9.72149e-06	Macro-c3
	SDCBP	3.35904e-10	0.346591	0.535	0.428	1.06018e-05	Macro-c3
	PSAP	3.8886e-10	0.313789	0.834	0.776	1.22732e-05	Macro-c3
	P4HA1	6.7991e-10	0.357328	0.497	0.391	2.14593e-05	Macro-c3
	HAVCR2	7.93318e-10	0.276374	0.475	0.364	2.50387e-05	Macro-c3
	MAP3K2	8.09404e-10	0.53993	0.648	0.574	2.55464e-05	Macro-c3
	SPART	9.0754e-10	0.270389	0.339	0.234	2.86438e-05	Macro-c3
	PALM2-AKAP2	9.83652e-10	0.406516	0.28	0.187	3.1046e-05	Macro-c3
	RASA3	1.32724e-09	0.356757	0.583	0.472	4.18903e-05	Macro-c3
	PPA1	1.51361e-09	0.276334	0.138	0.073	4.77726e-05	Macro-c3
	H3F3A	1.55905e-09	0.330075	0.36	0.257	4.92069e-05	Macro-c3
	IL7R	1.59075e-09	0.457091	0.169	0.097	5.02072e-05	Macro-c3
	MXI1	2.05813e-09	0.406918	0.192	0.117	6.49587e-05	Macro-c3
	RIOK3	2.06619e-09	0.31298	0.31	0.214	6.52129e-05	Macro-c3
	AP003086.1	2.08577e-09	0.291164	0.345	0.242	6.58312e-05	Macro-c3
	POR	2.65887e-09	0.344827	0.234	0.151	8.39192e-05	Macro-c3
	CTNNBL1	2.91627e-09	0.479889	0.436	0.344	9.20435e-05	Macro-c3
	AL078604.4	2.96057e-09	0.534429	0.192	0.118	9.34414e-05	Macro-c3
	SLC39A8	2.99826e-09	0.502242	0.148	0.082	9.46311e-05	Macro-c3
	ZNF10	3.04874e-09	0.316184	0.192	0.116	9.62244e-05	Macro-c3
	ADARB1	3.26417e-09	0.401883	0.188	0.113	0.000103024	Macro-c3
	VPS26A	3.41685e-09	0.270623	0.363	0.262	0.000107843	Macro-c3
	TRAF5	3.46699e-09	0.327877	0.256	0.169	0.000109425	Macro-c3
	PCNX4	3.59612e-09	0.330615	0.443	0.336	0.000113501	Macro-c3
	CORO1C	3.83074e-09	0.272851	0.541	0.428	0.000120906	Macro-c3
	MGAT1	3.96298e-09	0.372026	0.502	0.391	0.00012508	Macro-c3
	REV3L	4.57521e-09	0.254819	0.506	0.384	0.000144403	Macro-c3
	DCAF6	4.57768e-09	0.310419	0.466	0.362	0.000144481	Macro-c3
	ATP6V0A1	4.96486e-09	0.28148	0.689	0.583	0.000156701	Macro-c3
	MAP2K1	4.98678e-09	0.30066	0.447	0.345	0.000157393	Macro-c3
	GPRIN3	5.47268e-09	0.281165	0.632	0.535	0.000172729	Macro-c3
	RASGRP3	5.48635e-09	0.319954	0.501	0.392	0.00017316	Macro-c3
	ZNF141	5.56638e-09	0.40874	0.289	0.204	0.000175686	Macro-c3
	ZNF277	5.84572e-09	0.304606	0.39	0.291	0.000184503	Macro-c3
	SOAT1	6.05002e-09	0.342227	0.5	0.396	0.000190951	Macro-c3
	BCL2L11	6.26861e-09	0.291661	0.219	0.139	0.00019785	Macro-c3
	ARF1	7.24207e-09	0.265328	0.282	0.193	0.000228574	Macro-c3
	MAPK6	8.65273e-09	0.274754	0.337	0.237	0.000273098	Macro-c3
	STRBP	1.00069e-08	0.471295	0.351	0.254	0.000315838	Macro-c3
	ATP6V1C1	1.02095e-08	0.299971	0.487	0.382	0.000322232	Macro-c3
	SEMA4B	1.06433e-08	0.305166	0.162	0.094	0.000335924	Macro-c3
	DENND3	1.43312e-08	0.292995	0.561	0.466	0.000452321	Macro-c3
	OSBPL8	1.48116e-08	0.508937	0.62	0.528	0.000467484	Macro-c3
	FOXK2	1.90778e-08	0.369013	0.447	0.348	0.000602132	Macro-c3
	GTF2IRD1	2.00234e-08	0.311187	0.306	0.216	0.000631979	Macro-c3
	ATP9B	3.70805e-08	0.284239	0.678	0.593	0.00117033	Macro-c3
	CSTB	4.09919e-08	0.317554	0.22	0.143	0.00129379	Macro-c3
	MTCH1	4.1696e-08	0.252124	0.312	0.223	0.00131601	Macro-c3
	LPIN1	4.39854e-08	0.257195	0.247	0.166	0.00138827	Macro-c3
	AC007384.1	4.6701e-08	0.291105	0.154	0.09	0.00147398	Macro-c3
	SMS	4.81048e-08	0.459857	0.361	0.274	0.00151828	Macro-c3
	INPP4A	4.81612e-08	0.278609	0.679	0.599	0.00152006	Macro-c3
	FARP2	4.8786e-08	0.264617	0.409	0.309	0.00153978	Macro-c3
	CEMIP2	6.17935e-08	0.468875	0.359	0.268	0.00195032	Macro-c3
	USP6NL	6.42886e-08	0.32236	0.485	0.391	0.00202908	Macro-c3
	LDLRAD4	6.66776e-08	0.282459	0.869	0.827	0.00210448	Macro-c3
	IVNS1ABP	7.12158e-08	0.254807	0.484	0.388	0.00224771	Macro-c3
	ERN1	7.57947e-08	0.455146	0.329	0.249	0.00239223	Macro-c3
	ACSL3	1.03692e-07	0.385453	0.4	0.315	0.00327274	Macro-c3
	PDE4DIP	1.09577e-07	0.282231	0.4	0.307	0.00345847	Macro-c3
	NEDD4L	1.16536e-07	0.340983	0.52	0.433	0.00367809	Macro-c3
	AC093895.1	1.55751e-07	0.460777	0.119	0.066	0.0049158	Macro-c3
	CD58	1.63748e-07	0.287525	0.488	0.398	0.00516821	Macro-c3
	HK1	1.97668e-07	0.256626	0.448	0.348	0.0062388	Macro-c3
	FAM107B	2.47794e-07	0.310389	0.414	0.319	0.00782086	Macro-c3
	CD83	2.67481e-07	0.327601	0.617	0.525	0.00844224	Macro-c3
	AC011933.4	3.03818e-07	0.254697	0.196	0.127	0.00958909	Macro-c3
	PKM	3.2764e-07	0.314136	0.358	0.269	0.010341	Macro-c3
	YPEL5	3.32006e-07	0.362289	0.225	0.153	0.0104788	Macro-c3
	SGK1	3.33464e-07	0.270537	0.633	0.537	0.0105248	Macro-c3
	ATP6V1H	3.85285e-07	0.314637	0.545	0.46	0.0121604	Macro-c3
	RFTN1	4.22448e-07	0.282531	0.439	0.355	0.0133333	Macro-c3
	RASSF3	4.25439e-07	0.336113	0.672	0.591	0.0134277	Macro-c3
	DDX24	4.49801e-07	0.258642	0.337	0.252	0.0141966	Macro-c3
	COL27A1	4.92258e-07	0.319713	0.128	0.075	0.0155366	Macro-c3
	ZCCHC2	5.77241e-07	0.311009	0.385	0.3	0.0182189	Macro-c3
	DOCK5	6.01289e-07	0.263394	0.625	0.546	0.0189779	Macro-c3
	CXCL2	7.76982e-07	0.317685	0.166	0.106	0.0245231	Macro-c3
	HSPD1	9.80121e-07	0.292069	0.341	0.254	0.0309346	Macro-c3
	SLC41A2	1.11175e-06	0.426708	0.299	0.224	0.035089	Macro-c3
	WIPI2	1.17092e-06	0.278739	0.352	0.271	0.0369564	Macro-c3
	FCN1	0	2.54836	0.459	0.006	0	Macro-c6
	CD300E	1.22436e-117	1.59841	0.266	0.013	3.86432e-113	Macro-c6
	VCAN	3.58396e-109	3.60577	0.495	0.071	1.13117e-104	Macro-c6
	SLC24A4	3.87387e-106	1.60024	0.216	0.008	1.22267e-101	Macro-c6
	FRY	4.37954e-79	2.02636	0.441	0.078	1.38227e-74	Macro-c6
	RIPOR2	7.42067e-74	2.44851	0.365	0.055	2.34211e-69	Macro-c6
	FYN	4.7256e-73	2.04033	0.459	0.09	1.49149e-68	Macro-c6
	GLT1D1	4.92217e-73	1.31815	0.234	0.02	1.55354e-68	Macro-c6
	RAP1GAP2	5.38937e-67	2.49291	0.595	0.181	1.70099e-62	Macro-c6
	NEDD9	1.51596e-48	1.85443	0.482	0.146	4.78466e-44	Macro-c6
	PRKCB	2.15327e-48	1.87247	0.743	0.38	6.79614e-44	Macro-c6
	LINC00877	2.39696e-46	0.999127	0.14	0.011	7.56527e-42	Macro-c6
	PID1	3.65605e-42	1.91185	0.351	0.081	1.15392e-37	Macro-c6
	LYST	6.15038e-39	2.03931	0.649	0.364	1.94118e-34	Macro-c6
	FGR	3.14467e-38	1.48736	0.464	0.159	9.92519e-34	Macro-c6
	SULF2	1.21812e-36	1.59087	0.459	0.153	3.84462e-32	Macro-c6
	TMEM131L	2.98416e-30	1.57073	0.5	0.219	9.41862e-26	Macro-c6
	LINC02432	5.23127e-30	1.18716	0.18	0.031	1.65109e-25	Macro-c6
	P2RX1	2.55002e-29	0.973031	0.176	0.03	8.04839e-25	Macro-c6
	SSH2	1.22127e-27	1.27036	0.788	0.655	3.85458e-23	Macro-c6
	CCDC88C	1.58928e-26	1.25404	0.257	0.068	5.01608e-22	Macro-c6
	CYTIP	1.02365e-25	1.35504	0.477	0.214	3.23086e-21	Macro-c6
	POU2F2	1.08881e-25	1.49846	0.378	0.146	3.43651e-21	Macro-c6
	PELI2	5.3487e-25	1.32803	0.387	0.149	1.68816e-20	Macro-c6
	CLEC12A	5.67374e-25	1.44074	0.36	0.137	1.79075e-20	Macro-c6
	AL034397.3	5.69486e-25	1.00339	0.171	0.033	1.79741e-20	Macro-c6
	S100Z	6.57051e-25	1.35128	0.293	0.092	2.07379e-20	Macro-c6
	ST6GALNAC3	2.44295e-24	1.17402	0.198	0.045	7.71043e-20	Macro-c6
	TNFRSF1B	2.92081e-24	1.3352	0.685	0.461	9.21866e-20	Macro-c6
	JAML	2.97835e-24	1.30213	0.32	0.109	9.40028e-20	Macro-c6
	PRAM1	5.10541e-24	1.21608	0.401	0.165	1.61137e-19	Macro-c6
	PLCB1	5.67491e-24	1.70577	0.41	0.174	1.79112e-19	Macro-c6
	TMTC2	2.25408e-23	1.45167	0.428	0.188	7.11433e-19	Macro-c6
	TMEM71	8.25816e-22	0.999256	0.171	0.037	2.60644e-17	Macro-c6
	VSIR	8.57561e-22	1.18898	0.351	0.138	2.70663e-17	Macro-c6
	SH2D3C	9.68409e-22	1.06985	0.212	0.056	3.05649e-17	Macro-c6
	TIMP1	3.17129e-20	0.836346	0.135	0.025	1.00092e-15	Macro-c6
	SVIL	4.31062e-20	1.5887	0.347	0.144	1.36052e-15	Macro-c6
	MEFV	5.85139e-20	0.566728	0.126	0.022	1.84681e-15	Macro-c6
	CBFA2T3	3.18326e-19	0.822296	0.203	0.055	1.0047e-14	Macro-c6
	PLAC8	4.49509e-19	0.662125	0.131	0.025	1.41874e-14	Macro-c6
	SLCO3A1	6.51979e-19	1.14651	0.64	0.435	2.05778e-14	Macro-c6
	MEGF9	1.0518e-18	1.41364	0.374	0.168	3.31969e-14	Macro-c6
	MAP4K4	1.52342e-18	1.29594	0.459	0.243	4.80822e-14	Macro-c6
	NRG1	2.31227e-18	1.03987	0.158	0.037	7.298e-14	Macro-c6
	AOAH	2.31823e-18	0.921993	0.788	0.645	7.3168e-14	Macro-c6
	FOXP1	4.20191e-18	0.819011	0.847	0.786	1.32621e-13	Macro-c6
	CD36	6.95523e-18	1.19321	0.257	0.087	2.19521e-13	Macro-c6
	CYFIP2	7.43257e-18	0.659038	0.108	0.019	2.34587e-13	Macro-c6
	PAEP	5.71642e-17	0.779368	0.113	0.021	1.80422e-12	Macro-c6
	DIAPH1	1.524e-16	1.1476	0.486	0.295	4.81004e-12	Macro-c6
	KIAA0513	1.94876e-16	1.09224	0.306	0.129	6.15069e-12	Macro-c6
	SYNE3	2.93693e-16	0.69486	0.167	0.045	9.26953e-12	Macro-c6
	DPYD	5.50867e-16	0.629481	0.941	0.893	1.73865e-11	Macro-c6
	SMAD3	7.03997e-16	1.14534	0.275	0.108	2.22196e-11	Macro-c6
	SLC16A7	1.33335e-15	0.728854	0.162	0.044	4.20831e-11	Macro-c6
	ITGAL	2.59884e-15	1.27547	0.396	0.216	8.20246e-11	Macro-c6
	XYLT1	8.21469e-15	1.2828	0.459	0.269	2.59272e-10	Macro-c6
	ZDHHC20	3.04741e-14	1.03036	0.491	0.312	9.61823e-10	Macro-c6
	RXRA	3.13589e-14	1.08192	0.414	0.231	9.89751e-10	Macro-c6
	PTPRC	4.07099e-14	0.841475	0.842	0.807	1.28489e-09	Macro-c6
	MPP7	5.37217e-14	0.854972	0.144	0.039	1.69556e-09	Macro-c6
	NUMB	5.92124e-14	0.837665	0.752	0.652	1.86886e-09	Macro-c6
	COTL1	9.3102e-14	1.27148	0.45	0.262	2.93849e-09	Macro-c6
	ECE1	1.41218e-13	0.865008	0.131	0.034	4.45712e-09	Macro-c6
	LYN	2.26321e-13	1.08823	0.802	0.742	7.14313e-09	Macro-c6
	ANPEP	2.52986e-13	0.959453	0.248	0.096	7.98475e-09	Macro-c6
	AQP9	3.23831e-13	0.845329	0.185	0.062	1.02208e-08	Macro-c6
	GABBR1	3.27025e-13	0.825879	0.18	0.06	1.03216e-08	Macro-c6
	MARCO	3.52055e-13	0.727347	0.113	0.026	1.11115e-08	Macro-c6
	TMEM154	3.89282e-13	0.880896	0.162	0.051	1.22865e-08	Macro-c6
	BCL6	6.36892e-13	1.06185	0.392	0.214	2.01016e-08	Macro-c6
	IRAK3	7.2113e-13	1.03739	0.55	0.396	2.27603e-08	Macro-c6
	MBNL1	7.2856e-13	0.564705	0.901	0.85	2.29948e-08	Macro-c6
	CDH23	1.02116e-12	0.832089	0.243	0.1	3.22299e-08	Macro-c6
	KCNQ1	1.02456e-12	1.08109	0.423	0.251	3.23372e-08	Macro-c6
	TBXAS1	2.1742e-12	0.756793	0.766	0.703	6.8622e-08	Macro-c6
	HDAC9	2.32599e-12	1.15789	0.468	0.291	7.3413e-08	Macro-c6
	SLC44A2	2.75203e-12	0.765754	0.14	0.041	8.68597e-08	Macro-c6
	DOCK5	3.49673e-12	0.880606	0.649	0.557	1.10364e-07	Macro-c6
	SPN	4.39567e-12	0.648862	0.131	0.037	1.38736e-07	Macro-c6
	SIK3	6.25433e-12	0.662886	0.757	0.677	1.97399e-07	Macro-c6
	KSR1	6.50493e-12	0.86551	0.468	0.289	2.05308e-07	Macro-c6
	AGTPBP1	6.51069e-12	0.985584	0.532	0.393	2.0549e-07	Macro-c6
	KYNU	6.70227e-12	0.901801	0.752	0.649	2.11537e-07	Macro-c6
	TMEM170B	1.17988e-11	0.910876	0.23	0.097	3.72393e-07	Macro-c6
	MAP3K1	1.28896e-11	0.974474	0.581	0.457	4.06823e-07	Macro-c6
	RTN1	2.0586e-11	0.930515	0.577	0.406	6.49735e-07	Macro-c6
	LRRK2	2.94349e-11	0.983893	0.532	0.387	9.29025e-07	Macro-c6
	VMP1	4.27808e-11	0.572906	0.892	0.821	1.35025e-06	Macro-c6
	MYO1F	4.4975e-11	0.750549	0.73	0.643	1.4195e-06	Macro-c6
	FGD4	5.67888e-11	0.804948	0.68	0.586	1.79237e-06	Macro-c6
	PTPRE	8.96373e-11	0.978052	0.631	0.527	2.82913e-06	Macro-c6
	CD44	1.09911e-10	0.735881	0.662	0.512	3.46901e-06	Macro-c6
	TCF7L2	2.43071e-10	2.13342	0.523	0.414	7.67181e-06	Macro-c6
	SLC2A6	2.45705e-10	0.465891	0.14	0.046	7.75495e-06	Macro-c6
	LDLRAD3	3.18529e-10	1.05705	0.297	0.159	1.00534e-05	Macro-c6
	LILRB2	4.02383e-10	0.863714	0.32	0.17	1.27e-05	Macro-c6
	RIN3	4.2083e-10	0.876595	0.662	0.552	1.32822e-05	Macro-c6
	PICALM	4.38028e-10	0.578069	0.838	0.782	1.3825e-05	Macro-c6
	HIST1H2AC	4.92646e-10	1.39303	0.257	0.126	1.55489e-05	Macro-c6
	ANKRD44	5.52594e-10	0.646824	0.739	0.662	1.7441e-05	Macro-c6
	SEMA4D	6.30387e-10	0.994516	0.423	0.272	1.98963e-05	Macro-c6
	SPOCK1	7.3238e-10	0.735784	0.108	0.031	2.31154e-05	Macro-c6
	SIRPB1	8.44859e-10	0.376575	0.117	0.035	2.66654e-05	Macro-c6
	FMNL1	1.08327e-09	0.73265	0.505	0.357	3.41903e-05	Macro-c6
	CCDC69	1.10099e-09	0.733369	0.153	0.056	3.47496e-05	Macro-c6
	TREM1	1.20871e-09	0.572847	0.113	0.034	3.81492e-05	Macro-c6
	FBXL5	1.323e-09	0.892874	0.5	0.378	4.17566e-05	Macro-c6
	SCLT1	1.39364e-09	1.06806	0.613	0.536	4.39862e-05	Macro-c6
	MED13L	2.00047e-09	0.447884	0.887	0.833	6.31389e-05	Macro-c6
	BACH1	2.7384e-09	0.667643	0.725	0.63	8.64294e-05	Macro-c6
	CHST15	2.82114e-09	1.05364	0.509	0.395	8.9041e-05	Macro-c6
	USP3	3.0404e-09	0.835152	0.545	0.426	9.59611e-05	Macro-c6
	IL17RA	3.42868e-09	0.858984	0.383	0.233	0.000108216	Macro-c6
	DGKD	5.01078e-09	0.780491	0.387	0.236	0.00015815	Macro-c6
	RNF149	5.03579e-09	0.592627	0.757	0.687	0.00015894	Macro-c6
	SLC25A37	5.48677e-09	0.870679	0.266	0.138	0.000173173	Macro-c6
	EMP3	6.381e-09	0.514237	0.126	0.042	0.000201397	Macro-c6
	SLC11A1	6.38779e-09	0.847624	0.477	0.313	0.000201611	Macro-c6
	ITGA4	1.08418e-08	0.778824	0.468	0.336	0.00034219	Macro-c6
	NLRC4	1.53346e-08	0.488561	0.176	0.074	0.00048399	Macro-c6
	ADGRE2	2.04388e-08	0.736137	0.45	0.311	0.00064509	Macro-c6
	ARHGAP26	2.24707e-08	0.753543	0.86	0.833	0.000709221	Macro-c6
	RYBP	2.49268e-08	0.96051	0.378	0.257	0.000786741	Macro-c6
	CUX1	2.49437e-08	0.528432	0.833	0.798	0.000787274	Macro-c6
	BTBD11	2.63346e-08	0.579254	0.126	0.045	0.000831172	Macro-c6
	TTC39C	3.15306e-08	0.732774	0.302	0.171	0.000995169	Macro-c6
	HCK	4.06526e-08	0.810879	0.532	0.434	0.00128308	Macro-c6
	SAMHD1	4.10963e-08	0.617701	0.689	0.648	0.00129708	Macro-c6
	TBL1X	9.35574e-08	0.857784	0.423	0.29	0.00295286	Macro-c6
	BID	9.43205e-08	0.845601	0.266	0.148	0.00297694	Macro-c6
	VDR	9.93123e-08	0.665693	0.198	0.093	0.00313449	Macro-c6
	SETBP1	1.04842e-07	1.21792	0.225	0.118	0.00330901	Macro-c6
	DUSP6	1.17866e-07	0.585562	0.158	0.066	0.00372007	Macro-c6
	MYO1G	1.19174e-07	0.452857	0.203	0.095	0.00376138	Macro-c6
	LYZ	1.22178e-07	0.763582	0.234	0.126	0.00385619	Macro-c6
	SRGN	1.38234e-07	0.918329	0.64	0.551	0.00436295	Macro-c6
	NEAT1	1.8083e-07	0.388166	0.995	0.992	0.00570735	Macro-c6
	PILRA	1.95427e-07	0.866544	0.41	0.3	0.00616807	Macro-c6
	AC008105.3	2.02164e-07	0.663329	0.239	0.128	0.00638071	Macro-c6
	ATP2B1	2.04878e-07	1.08323	0.59	0.504	0.00646637	Macro-c6
	SIRPD	2.11359e-07	0.420316	0.113	0.04	0.00667092	Macro-c6
	DOCK2	2.93426e-07	0.410162	0.847	0.832	0.00926111	Macro-c6
	UTRN	2.93988e-07	0.6648	0.851	0.824	0.00927885	Macro-c6
	STK17B	3.0402e-07	0.773767	0.365	0.243	0.00959546	Macro-c6
	CYBB	3.06055e-07	0.730503	0.536	0.436	0.00965972	Macro-c6
	NCF2	3.92212e-07	0.777082	0.446	0.33	0.012379	Macro-c6
	PTPRJ	4.17695e-07	0.425051	0.838	0.836	0.0131833	Macro-c6
	CTSS	4.90957e-07	0.713541	0.59	0.5	0.0154956	Macro-c6
	NACC2	4.97202e-07	0.851848	0.198	0.103	0.0156927	Macro-c6
	VCL	5.14505e-07	0.748844	0.284	0.166	0.0162388	Macro-c6
	RCOR1	5.30146e-07	0.700487	0.554	0.464	0.0167325	Macro-c6
	SPI1	7.10157e-07	0.625043	0.482	0.375	0.022414	Macro-c6
	SH2B2	7.49952e-07	0.500619	0.158	0.071	0.02367	Macro-c6
	CD55	7.51296e-07	0.87016	0.374	0.267	0.0237124	Macro-c6
	CPPED1	7.85787e-07	0.919593	0.441	0.331	0.024801	Macro-c6
	IPCEF1	8.3311e-07	0.673123	0.221	0.115	0.0262946	Macro-c6
	SH3BP2	8.88459e-07	0.663228	0.405	0.29	0.0280415	Macro-c6
	MAML3	9.37089e-07	0.668657	0.64	0.559	0.0295764	Macro-c6
	ZBTB18	1.02007e-06	0.414448	0.117	0.046	0.0321954	Macro-c6
	FLNA	1.0919e-06	0.601603	0.315	0.193	0.0344625	Macro-c6
	CSF3R	1.22033e-06	1.06238	0.419	0.33	0.038516	Macro-c6
	EXT1	1.36438e-06	0.725968	0.595	0.508	0.0430627	Macro-c6
	KMT2C	1.38011e-06	0.388331	0.824	0.813	0.0435591	Macro-c6
	CXCL10	1.99543e-108	1.9745	0.259	0.018	6.29799e-104	Macro-c5
	AC083837.1	5.22862e-95	2.35462	0.684	0.207	1.65026e-90	Macro-c5
	GBP5	1.0969e-71	1.66312	0.508	0.134	3.46204e-67	Macro-c5
	TFEC	1.56996e-71	1.65492	0.92	0.639	4.95512e-67	Macro-c5
	LINC02605	2.142e-52	0.840058	0.22	0.032	6.76058e-48	Macro-c5
	GBP4	3.19421e-50	0.819444	0.345	0.081	1.00816e-45	Macro-c5
	AL162414.1	4.30242e-50	1.48658	0.617	0.246	1.35793e-45	Macro-c5
	CXCL9	2.03465e-49	0.595059	0.118	0.008	6.42176e-45	Macro-c5
	STAT1	5.86596e-48	1.2593	0.843	0.522	1.85141e-43	Macro-c5
	GCH1	2.07595e-47	1.24865	0.383	0.106	6.55211e-43	Macro-c5
	IL21R	8.24399e-47	0.806594	0.431	0.123	2.60197e-42	Macro-c5
	VOPP1	1.03446e-44	1.10958	0.859	0.586	3.26497e-40	Macro-c5
	APOL3	8.56321e-44	0.838312	0.313	0.076	2.70272e-39	Macro-c5
	CD274	3.67789e-42	0.761942	0.326	0.083	1.16082e-37	Macro-c5
	RTN1	1.84951e-41	1.18439	0.722	0.39	5.83742e-37	Macro-c5
	PLA2G2D	7.3396e-41	0.47691	0.147	0.018	2.31652e-36	Macro-c5
	GBP1	1.88043e-40	1.26193	0.393	0.126	5.935e-36	Macro-c5
	IL18	7.79168e-40	1.26841	0.728	0.4	2.45921e-35	Macro-c5
	ANKRD22	1.59524e-39	0.886767	0.294	0.073	5.0349e-35	Macro-c5
	MCOLN2	1.59939e-39	1.10953	0.524	0.216	5.04798e-35	Macro-c5
	ENPP2	2.78022e-36	1.25281	0.565	0.242	8.77493e-32	Macro-c5
	SLC2A6	4.46858e-36	0.493838	0.201	0.038	1.41037e-31	Macro-c5
	AOAH	7.76196e-36	1.00894	0.859	0.636	2.44983e-31	Macro-c5
	UBE2E2	2.42283e-35	0.887547	0.974	0.832	7.64693e-31	Macro-c5
	JAK2	5.00078e-35	1.09009	0.859	0.578	1.57835e-30	Macro-c5
	CD38	4.33182e-34	0.985076	0.553	0.239	1.36721e-29	Macro-c5
	PSTPIP2	1.23491e-33	1.21325	0.431	0.168	3.89762e-29	Macro-c5
	IL15RA	2.02969e-33	0.673022	0.409	0.141	6.4061e-29	Macro-c5
	ARNTL2	1.60289e-32	0.725516	0.249	0.063	5.05905e-28	Macro-c5
	SLAMF7	2.80586e-32	0.995924	0.403	0.148	8.85585e-28	Macro-c5
	FYB1	3.73176e-32	0.733428	0.923	0.713	1.17782e-27	Macro-c5
	PLEK	7.20776e-32	1.29616	0.709	0.411	2.27491e-27	Macro-c5
	IL4I1	1.41867e-31	0.767077	0.3	0.088	4.4776e-27	Macro-c5
	BIRC3	4.37287e-31	0.842464	0.294	0.087	1.38017e-26	Macro-c5
	CYBB	4.41841e-31	0.798369	0.735	0.417	1.39454e-26	Macro-c5
	RASGRP1	5.02996e-31	0.342321	0.134	0.02	1.58756e-26	Macro-c5
	LAP3	3.27148e-30	0.721422	0.53	0.237	1.03255e-25	Macro-c5
	DAPP1	1.8635e-29	0.690265	0.364	0.13	5.88157e-25	Macro-c5
	AC078788.1	2.43761e-29	0.630462	0.278	0.083	7.69357e-25	Macro-c5
	MMP9	1.10968e-28	0.739632	0.265	0.077	3.50237e-24	Macro-c5
	IFIH1	1.78801e-28	0.791524	0.447	0.187	5.64332e-24	Macro-c5
	IL15	4.03525e-28	0.806804	0.594	0.303	1.27361e-23	Macro-c5
	PDCD1LG2	5.47692e-28	0.643035	0.371	0.135	1.72863e-23	Macro-c5
	CR1L	6.81579e-28	0.511585	0.217	0.055	2.1512e-23	Macro-c5
	TMEM176B	7.24446e-28	0.572104	0.534	0.242	2.2865e-23	Macro-c5
	WARS	1.41396e-27	0.963206	0.502	0.229	4.46275e-23	Macro-c5
	AC120193.1	1.85733e-27	0.618526	0.294	0.095	5.86211e-23	Macro-c5
	MED13L	2.46952e-27	0.655709	0.933	0.828	7.79431e-23	Macro-c5
	LYZ	2.65759e-27	0.58701	0.332	0.115	8.3879e-23	Macro-c5
	MREG	3.76474e-27	0.841092	0.323	0.112	1.18823e-22	Macro-c5
	SPRED1	6.98784e-27	0.785735	0.891	0.678	2.2055e-22	Macro-c5
	VCAM1	1.42337e-26	0.35216	0.112	0.016	4.49244e-22	Macro-c5
	PARP14	3.24169e-26	0.787648	0.853	0.606	1.02314e-21	Macro-c5
	CTSC	3.79741e-26	0.773204	0.764	0.468	1.19854e-21	Macro-c5
	JAK3	4.88019e-26	0.422961	0.361	0.129	1.54029e-21	Macro-c5
	ITPR2	8.10485e-26	0.573629	0.955	0.851	2.55805e-21	Macro-c5
	ADAMDEC1	8.64916e-26	0.451327	0.214	0.057	2.72985e-21	Macro-c5
	RFTN1	1.31716e-25	0.99541	0.629	0.352	4.15721e-21	Macro-c5
	HAPLN3	1.5048e-25	0.390277	0.169	0.037	4.74946e-21	Macro-c5
	LINC02100	2.11566e-25	0.458902	0.22	0.06	6.67745e-21	Macro-c5
	NR1H3	2.4238e-25	0.652892	0.562	0.282	7.65001e-21	Macro-c5
	TRAF3	5.3578e-25	0.633842	0.859	0.626	1.69103e-20	Macro-c5
	LY75	7.08601e-25	0.729342	0.39	0.163	2.23649e-20	Macro-c5
	ADAMTS14	1.58031e-24	0.353048	0.16	0.035	4.98778e-20	Macro-c5
	DRAM1	5.1211e-24	0.689	0.642	0.359	1.61632e-19	Macro-c5
	NUB1	7.80412e-24	0.913688	0.422	0.187	2.46314e-19	Macro-c5
	FKBP5	1.04369e-23	0.685204	0.591	0.31	3.29408e-19	Macro-c5
	GSAP	1.91159e-23	0.583038	0.882	0.656	6.03335e-19	Macro-c5
	SLC9A9	2.74554e-23	0.75418	0.872	0.656	8.66546e-19	Macro-c5
	SMCO4	3.55638e-23	0.708068	0.406	0.175	1.12246e-18	Macro-c5
	CMKLR1	8.14168e-23	0.709621	0.642	0.375	2.56968e-18	Macro-c5
	SEMA3A	1.38931e-22	0.680641	0.262	0.09	4.38494e-18	Macro-c5
	UVRAG	1.40744e-22	0.685477	0.859	0.631	4.44215e-18	Macro-c5
	SAMD9L	2.04119e-22	0.767622	0.658	0.389	6.44241e-18	Macro-c5
	ATOX1	4.07088e-22	0.491738	0.294	0.107	1.28485e-17	Macro-c5
	RASSF4	1.21348e-21	0.672588	0.843	0.631	3.82998e-17	Macro-c5
	LRRFIP2	2.08154e-21	0.564832	0.639	0.374	6.56976e-17	Macro-c5
	MCTP1	3.59126e-21	0.616685	0.895	0.701	1.13347e-16	Macro-c5
	CD40	3.87676e-21	0.532829	0.288	0.106	1.22358e-16	Macro-c5
	PASK	4.74268e-21	0.352815	0.15	0.036	1.49688e-16	Macro-c5
	MMP2-AS1	9.53606e-21	0.601508	0.335	0.138	3.00977e-16	Macro-c5
	ARHGEF11	1.22236e-20	0.580606	0.773	0.504	3.85802e-16	Macro-c5
	C2CD2	1.2666e-20	0.442921	0.348	0.143	3.99765e-16	Macro-c5
	EPSTI1	2.21965e-20	0.624288	0.837	0.572	7.00566e-16	Macro-c5
	RNF19B	2.3832e-20	0.68805	0.441	0.214	7.52185e-16	Macro-c5
	CGAS	2.73779e-20	0.557226	0.383	0.167	8.64101e-16	Macro-c5
	TNS3	4.07081e-20	0.550934	0.955	0.843	1.28483e-15	Macro-c5
	NBN	4.10274e-20	0.555095	0.39	0.172	1.29491e-15	Macro-c5
	LINC00937	5.72524e-20	0.526414	0.339	0.139	1.807e-15	Macro-c5
	ATP13A2	8.43541e-20	0.444252	0.278	0.103	2.66238e-15	Macro-c5
	CTSH	8.43543e-20	0.578487	0.565	0.314	2.66239e-15	Macro-c5
	SPPL2A	1.29795e-19	0.554944	0.585	0.327	4.0966e-15	Macro-c5
	KYNU	1.6053e-19	0.750942	0.85	0.638	5.06664e-15	Macro-c5
	RGL1	2.13959e-19	0.636858	0.754	0.5	6.75297e-15	Macro-c5
	RDX	2.20289e-19	0.744855	0.601	0.357	6.95277e-15	Macro-c5
	LRRK1	2.91989e-19	0.635365	0.76	0.521	9.21576e-15	Macro-c5
	RNF144B	2.94622e-19	0.651454	0.712	0.45	9.29887e-15	Macro-c5
	CRYBG1	3.04898e-19	0.509152	0.438	0.212	9.62319e-15	Macro-c5
	PTGDS	3.59241e-19	0.497097	0.144	0.036	1.13384e-14	Macro-c5
	ARAP2	4.02046e-19	0.644496	0.645	0.406	1.26894e-14	Macro-c5
	PLAGL1	5.17475e-19	0.57824	0.601	0.352	1.63325e-14	Macro-c5
	AKT1S1	6.42534e-19	0.444956	0.268	0.1	2.02796e-14	Macro-c5
	SLC20A1	8.10852e-19	0.700532	0.553	0.308	2.55921e-14	Macro-c5
	GIMAP8	1.21213e-18	0.4013	0.332	0.138	3.82573e-14	Macro-c5
	RUFY3	1.3878e-18	0.541855	0.7	0.436	4.38018e-14	Macro-c5
	GBP2	1.77164e-18	0.72129	0.47	0.247	5.59165e-14	Macro-c5
	ZMIZ2	1.98989e-18	0.453971	0.569	0.311	6.28049e-14	Macro-c5
	RELB	2.21276e-18	0.457762	0.39	0.178	6.98391e-14	Macro-c5
	EXT1	2.6904e-18	0.731138	0.744	0.493	8.49144e-14	Macro-c5
	ZBTB46	3.31363e-18	0.456549	0.556	0.297	1.04585e-13	Macro-c5
	TNFSF13B	4.38883e-18	0.457677	0.61	0.341	1.3852e-13	Macro-c5
	CD44	1.07334e-17	0.68164	0.751	0.502	3.38766e-13	Macro-c5
	LINC02384	1.20937e-17	0.395524	0.112	0.024	3.81701e-13	Macro-c5
	SLC1A3	1.34175e-17	0.69273	0.741	0.508	4.23484e-13	Macro-c5
	TNFSF10	1.84401e-17	0.68975	0.23	0.084	5.82007e-13	Macro-c5
	SLC41A2	3.15461e-17	0.520497	0.441	0.223	9.95657e-13	Macro-c5
	SELENOS	4.4213e-17	0.403531	0.284	0.115	1.39545e-12	Macro-c5
	LNPEP	4.56365e-17	0.449947	0.559	0.319	1.44038e-12	Macro-c5
	TRAFD1	5.74055e-17	0.349555	0.259	0.1	1.81183e-12	Macro-c5
	SEPTIN11	5.79893e-17	0.537025	0.466	0.245	1.83026e-12	Macro-c5
	SMAP2	1.00452e-16	0.506616	0.744	0.502	3.17045e-12	Macro-c5
	RAB12	1.18387e-16	0.447635	0.486	0.26	3.73652e-12	Macro-c5
	AKAP9	1.20491e-16	0.530318	0.856	0.671	3.80293e-12	Macro-c5
	IL6ST	1.44398e-16	0.481062	0.527	0.296	4.55749e-12	Macro-c5
	CTSS	1.53973e-16	0.439378	0.744	0.485	4.85969e-12	Macro-c5
	TJP2	1.67627e-16	0.315655	0.278	0.112	5.29066e-12	Macro-c5
	WIPF3	2.09882e-16	0.489179	0.137	0.038	6.6243e-12	Macro-c5
	SERPING1	3.82493e-16	0.351436	0.192	0.065	1.20723e-11	Macro-c5
	RAB39A	4.86071e-16	0.40216	0.319	0.139	1.53414e-11	Macro-c5
	STAMBPL1	5.92548e-16	0.565569	0.236	0.092	1.8702e-11	Macro-c5
	PTPN2	7.35872e-16	0.532389	0.668	0.435	2.32256e-11	Macro-c5
	TLR4	8.20232e-16	0.561953	0.511	0.292	2.58882e-11	Macro-c5
	TRAF2	8.61403e-16	0.334373	0.23	0.087	2.71876e-11	Macro-c5
	POGLUT1	8.81499e-16	0.314662	0.201	0.07	2.78219e-11	Macro-c5
	DPYD	1.07595e-15	0.369816	0.978	0.889	3.3959e-11	Macro-c5
	XRN1	1.08363e-15	0.619214	0.764	0.543	3.42016e-11	Macro-c5
	TLR2	1.12648e-15	0.469314	0.687	0.445	3.55539e-11	Macro-c5
	ACVR2A	1.27144e-15	0.50158	0.332	0.157	4.01291e-11	Macro-c5
	IL10RA	1.71591e-15	0.42931	0.565	0.325	5.41577e-11	Macro-c5
	ZNF43	1.72786e-15	0.359362	0.268	0.112	5.45348e-11	Macro-c5
	PLCL1	1.95104e-15	0.809494	0.658	0.449	6.15788e-11	Macro-c5
	KCNMA1	1.98235e-15	0.533291	0.927	0.792	6.25669e-11	Macro-c5
	HIVEP3	2.39044e-15	0.647909	0.594	0.381	7.54471e-11	Macro-c5
	P2RX7	2.70226e-15	0.796567	0.556	0.346	8.52886e-11	Macro-c5
	LINC00996	2.86783e-15	0.710164	0.38	0.194	9.05146e-11	Macro-c5
	EYA3	3.25027e-15	0.585543	0.527	0.313	1.02585e-10	Macro-c5
	BTN2A2	3.29246e-15	0.325923	0.326	0.146	1.03917e-10	Macro-c5
	ZNRF2	3.60149e-15	0.659337	0.546	0.339	1.1367e-10	Macro-c5
	NLRC5	4.19293e-15	0.462488	0.585	0.349	1.32337e-10	Macro-c5
	HCK	5.12952e-15	0.458295	0.671	0.42	1.61898e-10	Macro-c5
	NFKB1	5.37075e-15	0.770437	0.728	0.475	1.69512e-10	Macro-c5
	BBX	5.81064e-15	0.51383	0.642	0.417	1.83396e-10	Macro-c5
	NFKB2	6.28641e-15	0.372552	0.297	0.13	1.98412e-10	Macro-c5
	ARHGAP31	9.88058e-15	0.654279	0.613	0.396	3.11851e-10	Macro-c5
	ICAM1	1.03461e-14	0.60547	0.435	0.23	3.26544e-10	Macro-c5
	GSN	1.05057e-14	0.505883	0.732	0.502	3.3158e-10	Macro-c5
	ARHGAP17	1.12454e-14	0.401302	0.703	0.456	3.54927e-10	Macro-c5
	NFE2L3	1.23587e-14	0.277272	0.147	0.045	3.90064e-10	Macro-c5
	PCNX1	1.34859e-14	0.58209	0.786	0.567	4.25641e-10	Macro-c5
	TANK	1.42431e-14	0.484491	0.764	0.534	4.49541e-10	Macro-c5
	IL13RA1	2.0305e-14	0.469454	0.38	0.195	6.40867e-10	Macro-c5
	ZDHHC14	2.16563e-14	0.579483	0.681	0.473	6.83517e-10	Macro-c5
	SIRPB2	2.34822e-14	0.401508	0.288	0.13	7.41147e-10	Macro-c5
	C1QB	2.59859e-14	0.252363	0.3	0.132	8.20166e-10	Macro-c5
	ALDH2	2.8814e-14	0.431241	0.441	0.236	9.09428e-10	Macro-c5
	LINC02328	4.09544e-14	0.750434	0.498	0.294	1.2926e-09	Macro-c5
	TNFAIP2	4.89828e-14	0.664089	0.764	0.549	1.546e-09	Macro-c5
	IKBKE	5.09274e-14	0.30368	0.256	0.108	1.60737e-09	Macro-c5
	DOCK10	5.09918e-14	0.409138	0.93	0.754	1.6094e-09	Macro-c5
	G3BP1	5.22396e-14	0.521249	0.447	0.248	1.64879e-09	Macro-c5
	TAF4B	5.23558e-14	0.269287	0.173	0.059	1.65245e-09	Macro-c5
	LRCH1	6.53548e-14	0.409904	0.719	0.486	2.06273e-09	Macro-c5
	CD84	9.69828e-14	0.397458	0.575	0.345	3.06097e-09	Macro-c5
	TNFAIP8	1.13303e-13	0.53745	0.613	0.386	3.57605e-09	Macro-c5
	ATP2C1	1.41725e-13	0.458175	0.796	0.57	4.47311e-09	Macro-c5
	ARHGDIB	1.4689e-13	0.354423	0.31	0.145	4.63613e-09	Macro-c5
	FAM135A	1.65109e-13	0.459204	0.581	0.363	5.21118e-09	Macro-c5
	NADK	1.66782e-13	0.322158	0.505	0.286	5.26396e-09	Macro-c5
	SLAMF8	2.04135e-13	0.259219	0.195	0.073	6.4429e-09	Macro-c5
	PLEKHG3	2.37875e-13	0.278705	0.118	0.034	7.5078e-09	Macro-c5
	TBC1D9	2.40822e-13	0.455591	0.581	0.356	7.60082e-09	Macro-c5
	CD80	2.64618e-13	0.401158	0.393	0.202	8.35187e-09	Macro-c5
	TMEM72-AS1	3.04004e-13	0.415486	0.259	0.115	9.59497e-09	Macro-c5
	CSF2RB	3.8401e-13	0.269127	0.188	0.07	1.21201e-08	Macro-c5
	FMNL3	4.24963e-13	0.390448	0.709	0.465	1.34127e-08	Macro-c5
	AKR1A1	4.59294e-13	0.421618	0.511	0.297	1.44962e-08	Macro-c5
	PTPRF	4.86055e-13	0.326215	0.144	0.047	1.53409e-08	Macro-c5
	NCK1	6.07452e-13	0.401471	0.511	0.302	1.91724e-08	Macro-c5
	ATAD2B	6.44965e-13	0.377066	0.681	0.455	2.03564e-08	Macro-c5
	CDC42SE2	7.16134e-13	0.39576	0.796	0.583	2.26026e-08	Macro-c5
	CREBL2	7.59088e-13	0.308532	0.387	0.2	2.39584e-08	Macro-c5
	ALPK1	9.42189e-13	0.42747	0.764	0.538	2.97374e-08	Macro-c5
	ANTXR1	1.15914e-12	0.78368	0.278	0.132	3.65849e-08	Macro-c5
	IFIT3	1.51976e-12	0.541105	0.128	0.04	4.79666e-08	Macro-c5
	MVB12B	1.55688e-12	0.452153	0.633	0.422	4.91383e-08	Macro-c5
	B2M	1.96531e-12	0.388912	0.76	0.541	6.20293e-08	Macro-c5
	TNFRSF10B	2.33762e-12	0.570758	0.377	0.202	7.378e-08	Macro-c5
	PTPRC	2.43148e-12	0.425926	0.939	0.799	7.67425e-08	Macro-c5
	2023-03-01	2.49091e-12	0.507754	0.808	0.603	7.86182e-08	Macro-c5
	AZIN1-AS1	2.58439e-12	0.542564	0.236	0.106	8.15685e-08	Macro-c5
	DDX58	2.64558e-12	0.808399	0.387	0.216	8.34997e-08	Macro-c5
	PHF21A	2.97277e-12	0.425356	0.728	0.499	9.38267e-08	Macro-c5
	TOR3A	3.12617e-12	0.26183	0.201	0.081	9.86682e-08	Macro-c5
	TAP1	3.31873e-12	0.385969	0.252	0.115	1.04746e-07	Macro-c5
	PIAS1	3.57581e-12	0.35967	0.885	0.687	1.1286e-07	Macro-c5
	AC023590.1	4.18333e-12	0.620256	0.246	0.113	1.32034e-07	Macro-c5
	OPTN	5.29634e-12	0.256558	0.259	0.117	1.67163e-07	Macro-c5
	KSR1	5.4387e-12	0.322541	0.486	0.284	1.71656e-07	Macro-c5
	SAMD9	5.95427e-12	0.383679	0.259	0.12	1.87929e-07	Macro-c5
	ALOX12-AS1	6.50386e-12	0.574935	0.275	0.137	2.05275e-07	Macro-c5
	AHR	6.52938e-12	0.441738	0.61	0.403	2.0608e-07	Macro-c5
	UBE2D1	6.62719e-12	0.32686	0.246	0.112	2.09167e-07	Macro-c5
	NIPAL2	7.36451e-12	0.315474	0.342	0.175	2.32439e-07	Macro-c5
	ANO10	7.96559e-12	0.333198	0.492	0.294	2.5141e-07	Macro-c5
	TBC1D2B	1.04405e-11	0.364405	0.677	0.468	3.29524e-07	Macro-c5
	RCSD1	1.47219e-11	0.343618	0.518	0.307	4.64653e-07	Macro-c5
	ATM	1.48851e-11	0.330165	0.776	0.571	4.69805e-07	Macro-c5
	GRAMD1A	1.94725e-11	0.534988	0.351	0.188	6.14592e-07	Macro-c5
	DICER1	2.01501e-11	0.357514	0.655	0.435	6.35977e-07	Macro-c5
	LRRK2	2.25148e-11	0.459478	0.581	0.379	7.10612e-07	Macro-c5
	AF117829.1	2.28659e-11	0.482339	0.482	0.292	7.21693e-07	Macro-c5
	PDIA3	2.30372e-11	0.357469	0.348	0.188	7.27099e-07	Macro-c5
	SLCO3A1	2.5006e-11	0.342568	0.652	0.43	7.8924e-07	Macro-c5
	IFNGR2	2.6493e-11	0.392081	0.668	0.447	8.36173e-07	Macro-c5
	P2RY14	2.77779e-11	0.361576	0.105	0.031	8.76725e-07	Macro-c5
	EZH2	2.85275e-11	0.723189	0.288	0.148	9.00385e-07	Macro-c5
	FCHSD2	2.91062e-11	0.441791	0.888	0.747	9.18651e-07	Macro-c5
	MADD	3.10299e-11	0.360681	0.409	0.23	9.79367e-07	Macro-c5
	CD58	3.29725e-11	0.355723	0.626	0.4	1.04068e-06	Macro-c5
	PLXNA1	3.42945e-11	0.328199	0.304	0.154	1.0824e-06	Macro-c5
	NOTCH2	4.5214e-11	0.309803	0.665	0.436	1.42704e-06	Macro-c5
	PLEKHA1	4.81489e-11	0.296872	0.335	0.178	1.51968e-06	Macro-c5
	TRANK1	4.9033e-11	0.340275	0.361	0.194	1.54758e-06	Macro-c5
	C19orf12	4.91232e-11	0.312584	0.227	0.103	1.55043e-06	Macro-c5
	SGTB	5.34723e-11	0.267947	0.201	0.087	1.68769e-06	Macro-c5
	TAP2	5.44143e-11	0.280133	0.243	0.113	1.71742e-06	Macro-c5
	CERS6	5.56812e-11	0.382609	0.76	0.553	1.75741e-06	Macro-c5
	TCF7L1	5.87947e-11	0.253284	0.128	0.043	1.85568e-06	Macro-c5
	AL160272.1	6.28617e-11	0.473897	0.419	0.247	1.98404e-06	Macro-c5
	C1orf21	6.37878e-11	0.375659	0.422	0.245	2.01327e-06	Macro-c5
	WWP1	7.80407e-11	0.327504	0.69	0.493	2.46312e-06	Macro-c5
	RALGDS	9.56406e-11	0.366444	0.629	0.416	3.01861e-06	Macro-c5
	ZEB2	9.86878e-11	0.406661	0.968	0.873	3.11478e-06	Macro-c5
	PSME2	1.12263e-10	0.259283	0.195	0.082	3.54325e-06	Macro-c5
	DOP1A	1.14421e-10	0.40022	0.495	0.315	3.61136e-06	Macro-c5
	NAAA	1.33602e-10	0.281202	0.275	0.136	4.21675e-06	Macro-c5
	FAM117B	1.3815e-10	0.347479	0.233	0.109	4.36029e-06	Macro-c5
	TNIP1	1.48379e-10	0.395335	0.259	0.127	4.68315e-06	Macro-c5
	XPNPEP1	1.48737e-10	0.254435	0.339	0.182	4.69444e-06	Macro-c5
	FLVCR2	1.57102e-10	0.383193	0.53	0.328	4.95845e-06	Macro-c5
	PTPN1	1.76829e-10	0.465495	0.716	0.501	5.58108e-06	Macro-c5
	MAX	2.15917e-10	0.314353	0.581	0.381	6.81477e-06	Macro-c5
	SPATS2	2.20382e-10	0.318244	0.588	0.38	6.9557e-06	Macro-c5
	NIBAN1	2.27491e-10	0.565879	0.457	0.291	7.18007e-06	Macro-c5
	ST8SIA4	2.30153e-10	0.423696	0.585	0.385	7.26409e-06	Macro-c5
	HELB	2.41411e-10	0.265718	0.24	0.113	7.61941e-06	Macro-c5
	KDM1B	2.4337e-10	0.292245	0.339	0.183	7.68126e-06	Macro-c5
	BAZ1A	2.47312e-10	0.446162	0.652	0.462	7.80567e-06	Macro-c5
	DMXL2	2.50143e-10	0.302044	0.958	0.846	7.89501e-06	Macro-c5
	PRKCB	2.60762e-10	0.364375	0.585	0.384	8.23018e-06	Macro-c5
	CNTLN	2.65354e-10	0.43092	0.633	0.43	8.37511e-06	Macro-c5
	CYSLTR2	2.77228e-10	0.277907	0.169	0.069	8.74986e-06	Macro-c5
	TMEM131L	2.987e-10	0.438431	0.38	0.222	9.42756e-06	Macro-c5
	SLC9A7	3.59397e-10	0.389062	0.578	0.39	1.13433e-05	Macro-c5
	ATXN3	3.61379e-10	0.297107	0.371	0.211	1.14058e-05	Macro-c5
	TMTC2	3.69868e-10	0.414538	0.339	0.19	1.16738e-05	Macro-c5
	AMPD3	3.73914e-10	0.284895	0.639	0.439	1.18015e-05	Macro-c5
	CEPT1	3.8778e-10	0.311594	0.511	0.32	1.22391e-05	Macro-c5
	SLC8A1-AS1	4.00638e-10	0.398785	0.252	0.126	1.26449e-05	Macro-c5
	UBE2E1	4.04164e-10	0.38999	0.652	0.465	1.27562e-05	Macro-c5
	IRF2	4.3539e-10	0.273329	0.47	0.285	1.37418e-05	Macro-c5
	PTPRJ	4.67908e-10	0.35535	0.952	0.827	1.47681e-05	Macro-c5
	PRKCD	4.96849e-10	0.259565	0.342	0.187	1.56815e-05	Macro-c5
	SCPEP1	5.03338e-10	0.258901	0.374	0.209	1.58864e-05	Macro-c5
	DTNBP1	5.39064e-10	0.343047	0.613	0.411	1.70139e-05	Macro-c5
	MMP14	5.57356e-10	0.301632	0.304	0.16	1.75913e-05	Macro-c5
	ANKRD44	6.1015e-10	0.377726	0.824	0.653	1.92576e-05	Macro-c5
	HNRNPC	6.14019e-10	0.369564	0.78	0.577	1.93797e-05	Macro-c5
	ABI1	7.11796e-10	0.320939	0.751	0.551	2.24657e-05	Macro-c5
	DENND1B	8.19751e-10	0.402533	0.709	0.502	2.5873e-05	Macro-c5
	ARHGEF10L	8.59224e-10	0.358792	0.719	0.51	2.71188e-05	Macro-c5
	GIMAP5	8.92619e-10	0.287273	0.224	0.105	2.81728e-05	Macro-c5
	GSK3B	1.05443e-09	0.390232	0.773	0.589	3.32798e-05	Macro-c5
	STIM2	1.10809e-09	0.315098	0.444	0.271	3.49735e-05	Macro-c5
	ARHGAP42	1.16532e-09	0.44511	0.192	0.087	3.67797e-05	Macro-c5
	NUP153	1.1674e-09	0.388618	0.419	0.257	3.68455e-05	Macro-c5
	SP110	1.20023e-09	0.359592	0.438	0.269	3.78816e-05	Macro-c5
	TMED8	1.20523e-09	0.333226	0.163	0.068	3.80395e-05	Macro-c5
	ARRB1	1.24725e-09	0.29122	0.703	0.486	3.93656e-05	Macro-c5
	DIPK1A	1.25772e-09	0.301825	0.262	0.131	3.96962e-05	Macro-c5
	TASOR2	1.36533e-09	0.261924	0.553	0.344	4.30926e-05	Macro-c5
	VRK2	1.45762e-09	0.313351	0.55	0.365	4.60055e-05	Macro-c5
	CAMK2D	1.80553e-09	0.663811	0.706	0.539	5.6986e-05	Macro-c5
	ZC3H12C	1.86474e-09	0.37875	0.361	0.208	5.88549e-05	Macro-c5
	CUL1	2.21265e-09	0.382561	0.518	0.337	6.98357e-05	Macro-c5
	XAF1	2.46218e-09	0.361344	0.706	0.52	7.77114e-05	Macro-c5
	MYOF	2.51054e-09	0.448193	0.502	0.325	7.92376e-05	Macro-c5
	MYCBP2	2.63511e-09	0.33551	0.84	0.672	8.31693e-05	Macro-c5
	USP6NL	2.98192e-09	0.376619	0.581	0.397	9.41153e-05	Macro-c5
	TRAF1	3.01992e-09	0.4418	0.131	0.051	9.53147e-05	Macro-c5
	DRAM2	3.14843e-09	0.254691	0.45	0.276	9.93707e-05	Macro-c5
	ME1	3.31461e-09	0.391654	0.636	0.447	0.000104616	Macro-c5
	N4BP2L1	3.3383e-09	0.288097	0.406	0.242	0.000105363	Macro-c5
	PTAFR	3.6863e-09	0.2843	0.316	0.177	0.000116347	Macro-c5
	SP100	3.69471e-09	0.362882	0.751	0.553	0.000116613	Macro-c5
	FAM241A	3.93738e-09	0.351598	0.153	0.063	0.000124272	Macro-c5
	TAPBP	4.00842e-09	0.351764	0.374	0.224	0.000126514	Macro-c5
	ANAPC10	4.15211e-09	0.313112	0.348	0.203	0.000131049	Macro-c5
	CRIM1	4.17449e-09	0.286693	0.294	0.158	0.000131755	Macro-c5
	ACTR3C	4.32735e-09	0.31903	0.185	0.085	0.00013658	Macro-c5
	CDYL	4.41352e-09	0.270407	0.658	0.45	0.000139299	Macro-c5
	PLEKHO1	4.48935e-09	0.293215	0.508	0.322	0.000141693	Macro-c5
	SLC30A7	4.49802e-09	0.296791	0.367	0.217	0.000141967	Macro-c5
	GCNT2	4.52388e-09	0.301784	0.419	0.258	0.000142783	Macro-c5
	MARCKS	4.56797e-09	0.292587	0.275	0.148	0.000144174	Macro-c5
	KDM7A	5.21451e-09	0.284099	0.703	0.498	0.000164581	Macro-c5
	IL7	5.57491e-09	0.43919	0.256	0.135	0.000175955	Macro-c5
	RAPGEF2	5.7156e-09	0.584061	0.703	0.528	0.000180396	Macro-c5
	PALM2-AKAP2	5.82717e-09	0.473033	0.345	0.195	0.000183917	Macro-c5
	MAP2K4	5.9676e-09	0.273918	0.511	0.336	0.000188349	Macro-c5
	C5orf56	6.2427e-09	0.366423	0.412	0.254	0.000197032	Macro-c5
	NIN	6.3243e-09	0.271504	0.623	0.434	0.000199607	Macro-c5
	CNOT4	7.11541e-09	0.2688	0.55	0.371	0.000224576	Macro-c5
	ADAM28	7.6219e-09	0.303433	0.677	0.48	0.000240562	Macro-c5
	PARP11	7.74219e-09	0.286069	0.358	0.211	0.000244359	Macro-c5
	LINC01138	7.77957e-09	0.317409	0.259	0.137	0.000245539	Macro-c5
	CR1	7.9235e-09	0.451169	0.502	0.333	0.000250082	Macro-c5
	ZNF804A	8.13429e-09	0.33703	0.722	0.513	0.000256735	Macro-c5
	DNAJC5B	8.72808e-09	0.318687	0.147	0.062	0.000275476	Macro-c5
	LILRB1	9.31743e-09	0.29358	0.39	0.232	0.000294077	Macro-c5
	NIPA2	9.456e-09	0.254485	0.252	0.129	0.00029845	Macro-c5
	TPD52	1.06736e-08	0.346721	0.422	0.265	0.00033688	Macro-c5
	HELZ2	1.0795e-08	0.307851	0.112	0.041	0.000340712	Macro-c5
	FEZ2	1.18388e-08	0.25187	0.47	0.297	0.000373656	Macro-c5
	RARRES1	1.21878e-08	0.30941	0.195	0.093	0.00038467	Macro-c5
	MLLT6	1.33284e-08	0.287832	0.406	0.25	0.000420669	Macro-c5
	MAN2B1	1.45219e-08	0.300813	0.45	0.288	0.000458341	Macro-c5
	GPR155	1.58755e-08	0.329145	0.489	0.317	0.000501062	Macro-c5
	AC011511.2	1.8275e-08	0.271599	0.147	0.063	0.000576794	Macro-c5
	ST3GAL5	2.31872e-08	0.312538	0.447	0.285	0.000731834	Macro-c5
	LPCAT2	2.59663e-08	0.400718	0.473	0.315	0.000819547	Macro-c5
	RNF115	2.89495e-08	0.31799	0.505	0.34	0.000913704	Macro-c5
	CFLAR	2.99937e-08	0.287936	0.802	0.647	0.000946663	Macro-c5
	PDLIM5	3.00796e-08	0.284472	0.581	0.409	0.000949372	Macro-c5
	SLFN5	3.10169e-08	0.254857	0.252	0.134	0.000978956	Macro-c5
	PPARGC1B	3.28524e-08	0.369374	0.45	0.297	0.00103689	Macro-c5
	2023-03-03	3.44057e-08	0.325326	0.406	0.249	0.00108591	Macro-c5
	NOTCH2NLC	3.6563e-08	0.254962	0.307	0.174	0.001154	Macro-c5
	EHD4	4.24615e-08	0.288629	0.447	0.278	0.00134017	Macro-c5
	PTCH2	4.33185e-08	0.271614	0.173	0.081	0.00136722	Macro-c5
	MICU2	4.36607e-08	0.254071	0.505	0.331	0.00137802	Macro-c5
	ERICH1	4.37718e-08	0.291324	0.55	0.37	0.00138152	Macro-c5
	N4BP1	4.48302e-08	0.447835	0.562	0.39	0.00141493	Macro-c5
	PARP8	4.61461e-08	0.271263	0.767	0.579	0.00145646	Macro-c5
	CCDC102B	5.1686e-08	0.276467	0.163	0.075	0.00163131	Macro-c5
	SASH1	5.19185e-08	0.402234	0.594	0.43	0.00163865	Macro-c5
	SLC8A1	6.01946e-08	0.400239	0.971	0.88	0.00189986	Macro-c5
	SOD2	6.84219e-08	0.500343	0.626	0.465	0.00215953	Macro-c5
	WASHC2A	6.86841e-08	0.251964	0.371	0.224	0.00216781	Macro-c5
	MTAP	7.63369e-08	0.273404	0.447	0.284	0.00240935	Macro-c5
	IKZF1	7.69623e-08	0.296404	0.712	0.532	0.00242908	Macro-c5
	AGO3	7.82878e-08	0.274798	0.633	0.452	0.00247092	Macro-c5
	SAMD4A	8.44469e-08	0.365709	0.799	0.645	0.00266531	Macro-c5
	MBNL1	9.18125e-08	0.290799	0.942	0.845	0.00289779	Macro-c5
[truncated: 44 more rows]
