# Supplementary material for: Single-nucleus RNA sequencing reveals heterogenous microenvironments and specific drug response between cervical squamous cell carcinoma and adenocarcinoma
Source: eBioMedicine. 2023 Oct 24;97:104846. doi: 10.1016/j.ebiom.2023.104846 (PMC10618708; doi:10.1016/j.ebiom.2023.104846)
Supplement: Supplementary Table S12 [file mmc12.xlsx]

## Sheet: Sheet1
	Supplementary Table 12. Identified differentially expressed genes between different CAFs clusters
	Gene	p_val	avg_log2FC	pct.1	pct.2	p_val_adj	cluster
	PTCH1	0	2.08399	0.613	0.161	0	dCAFs
	ANO4	0	1.9653	0.734	0.223	0	dCAFs
	SLIT2	0	1.59812	0.775	0.383	0	dCAFs
	CACNA1D	0	1.57342	0.745	0.302	0	dCAFs
	DACH1	0	1.52604	0.721	0.307	0	dCAFs
	CPED1	0	1.41383	0.73	0.317	0	dCAFs
	PAMR1	0	1.3954	0.664	0.265	0	dCAFs
	FRMD4B	0	1.38326	0.649	0.259	0	dCAFs
	LAMA2	0	1.33899	0.886	0.613	0	dCAFs
	AL445250.1	5.40044e-294	1.41008	0.423	0.108	1.70449e-289	dCAFs
	NOVA1	2.08485e-264	1.13645	0.663	0.3	6.58019e-260	dCAFs
	VIPR2	3.24656e-263	1.10456	0.429	0.12	1.02468e-258	dCAFs
	ESR1	2.9715e-247	0.720771	0.974	0.794	9.37865e-243	dCAFs
	NR2F2-AS1	1.90517e-241	0.830773	0.91	0.648	6.0131e-237	dCAFs
	ZNF704	7.30965e-238	1.05653	0.753	0.422	2.30707e-233	dCAFs
	PPP2R2C	1.21429e-229	1.05195	0.299	0.064	3.83253e-225	dCAFs
	SHISA6	9.33664e-221	1.32005	0.496	0.196	2.94683e-216	dCAFs
	EFNA5	5.26854e-217	1.13884	0.586	0.263	1.66286e-212	dCAFs
	DOCK5	3.80272e-207	1.14011	0.578	0.271	1.20022e-202	dCAFs
	AC011503.1	1.44608e-199	0.991933	0.316	0.084	4.56413e-195	dCAFs
	ZNF536	1.05287e-198	1.03389	0.252	0.051	3.32307e-194	dCAFs
	RUNX1T1	3.24849e-196	0.865916	0.778	0.479	1.02529e-191	dCAFs
	CADPS	3.00973e-194	1.70703	0.431	0.165	9.49929e-190	dCAFs
	ADAMTS9-AS2	1.26939e-192	0.717026	0.925	0.69	4.00645e-188	dCAFs
	CACHD1	3.88278e-190	1.13955	0.602	0.302	1.22548e-185	dCAFs
	GUCY1A2	4.00201e-186	1.17539	0.631	0.335	1.26312e-181	dCAFs
	AC025809.1	1.44622e-182	0.810273	0.448	0.169	4.56455e-178	dCAFs
	FLRT2	1.86146e-182	0.977172	0.565	0.262	5.87514e-178	dCAFs
	GRIA4	1.64893e-181	1.25845	0.242	0.052	5.20436e-177	dCAFs
	HHIP	1.41866e-178	0.928264	0.162	0.019	4.47757e-174	dCAFs
	NR3C2	2.05148e-178	0.936651	0.378	0.129	6.47488e-174	dCAFs
	BMP7	3.85841e-176	0.808748	0.201	0.035	1.21779e-171	dCAFs
	HPSE2	7.37652e-168	0.812765	0.854	0.602	2.32818e-163	dCAFs
	ZNF516	4.43633e-164	0.655037	0.899	0.669	1.40019e-159	dCAFs
	LINC00882	2.29259e-162	1.07919	0.289	0.085	7.23589e-158	dCAFs
	PCSK5	2.9963e-161	0.910631	0.657	0.371	9.45693e-157	dCAFs
	PER3	1.28096e-158	0.720203	0.379	0.136	4.04298e-154	dCAFs
	PDGFD	1.38964e-152	1.09525	0.347	0.124	4.38597e-148	dCAFs
	SHC3	3.18859e-152	0.858247	0.325	0.109	1.00638e-147	dCAFs
	RORB	3.59328e-152	1.15061	0.45	0.196	1.13411e-147	dCAFs
	CCBE1	1.09088e-150	1.0031	0.589	0.316	3.44305e-146	dCAFs
	GRIA2	7.6378e-148	0.770783	0.197	0.041	2.41064e-143	dCAFs
	MIR99AHG	9.60788e-146	0.563879	0.951	0.758	3.03244e-141	dCAFs
	AC087477.2	1.34925e-144	0.730477	0.433	0.184	4.25849e-140	dCAFs
	AC104041.1	7.15805e-141	1.02476	0.256	0.075	2.25922e-136	dCAFs
	ALDH1A1	1.46615e-138	0.602485	0.277	0.085	4.62747e-134	dCAFs
	ARL15	1.16502e-135	0.788982	0.808	0.573	3.67702e-131	dCAFs
	ABCA9	1.40991e-135	0.814907	0.377	0.151	4.44996e-131	dCAFs
	MOB3B	5.40036e-135	0.764067	0.414	0.177	1.70446e-130	dCAFs
	COG5	2.75643e-134	0.664068	0.793	0.53	8.69983e-130	dCAFs
	PAM	5.72034e-125	0.727823	0.808	0.606	1.80545e-120	dCAFs
	ZBTB20	8.9452e-125	0.447569	0.97	0.868	2.82328e-120	dCAFs
	SFRP4	3.84695e-124	0.670336	0.298	0.105	1.21417e-119	dCAFs
	ITGBL1	4.55044e-123	0.916069	0.186	0.045	1.43621e-118	dCAFs
	FHOD3	6.70734e-122	1.08445	0.356	0.153	2.11697e-117	dCAFs
	CD34	3.08701e-121	0.444066	0.158	0.031	9.74321e-117	dCAFs
	CSRNP3	4.29533e-121	0.806521	0.404	0.185	1.35569e-116	dCAFs
	TCF4	7.53669e-121	0.549655	0.92	0.744	2.37873e-116	dCAFs
	SLC1A2	7.77806e-121	0.756974	0.241	0.076	2.45491e-116	dCAFs
	MCOLN3	1.09768e-120	0.444997	0.212	0.057	3.46451e-116	dCAFs
	SHANK2	4.57445e-119	0.800481	0.216	0.061	1.44379e-114	dCAFs
	AR	6.07839e-118	0.72675	0.506	0.262	1.91846e-113	dCAFs
	PTCH2	2.23149e-117	0.503703	0.154	0.031	7.04304e-113	dCAFs
	CGNL1	8.05426e-116	0.577601	0.434	0.198	2.54209e-111	dCAFs
	DNAH7	1.10953e-115	0.571174	0.266	0.09	3.50191e-111	dCAFs
	WLS	2.72899e-115	0.608633	0.393	0.174	8.61323e-111	dCAFs
	LINC01237	5.49913e-115	0.561561	0.342	0.136	1.73563e-110	dCAFs
	STXBP5L	5.23948e-113	0.853371	0.203	0.058	1.65368e-108	dCAFs
	ZNF98	1.0463e-111	0.524834	0.223	0.068	3.30234e-107	dCAFs
	ITGA8	1.10069e-111	0.762071	0.47	0.236	3.474e-107	dCAFs
	ABCA6	2.13383e-111	0.781208	0.339	0.142	6.73479e-107	dCAFs
	PID1	2.55369e-111	0.727022	0.584	0.339	8.05995e-107	dCAFs
	MOXD1	4.22224e-110	0.660064	0.334	0.137	1.33262e-105	dCAFs
	NIPAL2	1.18764e-109	0.586821	0.37	0.161	3.74842e-105	dCAFs
	SETBP1	2.4447e-108	0.548983	0.776	0.527	7.71595e-104	dCAFs
	KAT6B	4.94134e-108	0.586659	0.573	0.328	1.55959e-103	dCAFs
	GLRB	9.13281e-107	0.434608	0.151	0.033	2.8825e-102	dCAFs
	PHF21B	1.13605e-103	0.533024	0.398	0.18	3.5856e-99	dCAFs
	DLC1	1.47126e-102	0.714805	0.8	0.607	4.6436e-98	dCAFs
	PDGFC	4.51829e-102	0.661225	0.563	0.326	1.42606e-97	dCAFs
	ABCA10	7.45333e-101	0.782697	0.294	0.117	2.35242e-96	dCAFs
	ADGRL2	9.34171e-100	0.57115	0.312	0.129	2.94843e-95	dCAFs
	CPQ	1.07231e-99	0.583799	0.653	0.419	3.38442e-95	dCAFs
	AC090825.1	2.4572e-99	0.550044	0.419	0.203	7.75543e-95	dCAFs
	AC063944.1	2.7239e-99	0.718146	0.133	0.028	8.59718e-95	dCAFs
	PLA2R1	8.5299e-99	0.521485	0.475	0.247	2.69221e-94	dCAFs
	PREX2	1.14217e-98	0.545374	0.323	0.136	3.60493e-94	dCAFs
	SSBP2	1.93731e-97	0.555051	0.761	0.536	6.11454e-93	dCAFs
	SH3GL2	2.33157e-97	0.639963	0.117	0.021	7.35891e-93	dCAFs
	IGFBP7	2.36855e-97	0.648338	0.772	0.543	7.47561e-93	dCAFs
	PRICKLE1	3.14493e-97	0.696109	0.433	0.222	9.92602e-93	dCAFs
	SOX6	3.51177e-97	0.892846	0.238	0.086	1.10838e-92	dCAFs
	ABLIM1	5.36703e-97	0.531277	0.486	0.256	1.69394e-92	dCAFs
	ELMO1	2.4008e-96	0.656113	0.368	0.173	7.57741e-92	dCAFs
	NAALADL2	2.61184e-96	0.521935	0.816	0.605	8.24349e-92	dCAFs
	PEMT	2.8708e-96	0.46591	0.2	0.062	9.0608e-92	dCAFs
	PDE5A	4.18899e-96	0.57456	0.498	0.27	1.32213e-91	dCAFs
	ASIC2	4.92791e-96	0.878767	0.219	0.075	1.55535e-91	dCAFs
	STAC	2.04932e-95	0.600499	0.163	0.043	6.46808e-91	dCAFs
	RUNX2	2.27886e-94	0.608741	0.469	0.252	7.19252e-90	dCAFs
	THSD4	1.6618e-93	0.559713	0.76	0.511	5.24496e-89	dCAFs
	ANKS1B	1.99601e-93	0.675035	0.318	0.139	6.29979e-89	dCAFs
	AC087564.1	6.25158e-92	0.664565	0.473	0.258	1.97312e-87	dCAFs
	TPST1	1.00277e-91	0.454309	0.831	0.619	3.16494e-87	dCAFs
	SGCZ	1.0125e-91	0.737267	0.135	0.031	3.19566e-87	dCAFs
	PLA2G4A	1.35871e-91	0.560748	0.274	0.109	4.28835e-87	dCAFs
	LINC01482	5.44855e-91	0.617997	0.475	0.256	1.71967e-86	dCAFs
	ALDH1A2	6.76977e-91	0.575545	0.551	0.315	2.13668e-86	dCAFs
	GULP1	5.20313e-90	0.588358	0.656	0.429	1.64221e-85	dCAFs
	SLC2A13	5.53207e-89	0.604984	0.611	0.387	1.74603e-84	dCAFs
	DCDC2C	8.83837e-89	0.497174	0.122	0.026	2.78957e-84	dCAFs
	MAP2	2.61598e-88	0.548057	0.194	0.064	8.25657e-84	dCAFs
	SNED1	9.76601e-87	0.434856	0.761	0.512	3.08235e-82	dCAFs
	GABRG3	3.04247e-86	0.739698	0.106	0.02	9.60265e-82	dCAFs
	CDH11	6.68043e-85	0.480269	0.869	0.695	2.10848e-80	dCAFs
	TMEM135	6.86038e-85	0.500156	0.458	0.249	2.16527e-80	dCAFs
	RGN	1.54854e-84	0.299249	0.104	0.019	4.88749e-80	dCAFs
	LDB2	2.24445e-84	0.430746	0.85	0.652	7.08393e-80	dCAFs
	AF064858.1	5.34716e-84	0.511383	0.218	0.079	1.68767e-79	dCAFs
	AADACL2-AS1	2.69945e-83	0.762395	0.16	0.047	8.52e-79	dCAFs
	SDK2	5.53157e-83	0.539775	0.237	0.091	1.74587e-78	dCAFs
	ESRRG	7.72674e-83	0.676998	0.149	0.041	2.43871e-78	dCAFs
	SPATA6	1.21919e-82	0.417143	0.452	0.24	3.84801e-78	dCAFs
	AC002066.1	1.59169e-82	0.615331	0.156	0.045	5.0237e-78	dCAFs
	SPIN1	1.96606e-82	0.505161	0.604	0.377	6.20527e-78	dCAFs
	ADD3	1.39849e-81	0.428346	0.501	0.283	4.41392e-77	dCAFs
	MITF	5.4276e-81	0.576505	0.758	0.554	1.71306e-76	dCAFs
	SLC25A48	1.93293e-80	0.500811	0.131	0.033	6.10072e-76	dCAFs
	ABCA8	1.95447e-80	0.655521	0.28	0.123	6.1687e-76	dCAFs
	BX284613.2	2.2247e-80	0.926119	0.263	0.115	7.02161e-76	dCAFs
	TANC1	3.42815e-80	0.499094	0.698	0.48	1.08199e-75	dCAFs
	SMARCD3	7.1424e-80	0.408362	0.196	0.068	2.25428e-75	dCAFs
	TRMT9B	1.83272e-79	0.438751	0.213	0.078	5.78442e-75	dCAFs
	PELI2	3.6693e-79	0.586176	0.629	0.418	1.1581e-74	dCAFs
	PRKCE	8.71364e-79	0.490154	0.691	0.472	2.7502e-74	dCAFs
	OPHN1	1.5094e-78	0.473806	0.452	0.248	4.76397e-74	dCAFs
	DNAH14	1.74539e-78	0.591222	0.336	0.165	5.5088e-74	dCAFs
	PDE3B	4.64755e-78	0.706766	0.257	0.112	1.46686e-73	dCAFs
	TMEM132C	1.33764e-77	0.49599	0.482	0.272	4.22186e-73	dCAFs
	CRPPA	2.34838e-77	0.546493	0.333	0.164	7.41197e-73	dCAFs
	MAP2K6	2.58833e-77	0.352808	0.133	0.035	8.1693e-73	dCAFs
	ALCAM	5.54215e-77	0.682142	0.335	0.165	1.74921e-72	dCAFs
	ATE1	1.11227e-76	0.43598	0.446	0.244	3.51055e-72	dCAFs
	ITGA6	1.25591e-76	0.48651	0.331	0.157	3.96391e-72	dCAFs
	CARMIL1	1.68536e-76	0.412444	0.479	0.268	5.31935e-72	dCAFs
	PTPN13	1.88254e-76	0.453478	0.646	0.419	5.94167e-72	dCAFs
	SAMD3	2.82105e-76	0.683074	0.27	0.12	8.90378e-72	dCAFs
	MBNL1	6.51191e-76	0.445206	0.902	0.75	2.05529e-71	dCAFs
	CABLES1	2.11404e-75	0.382566	0.215	0.082	6.67233e-71	dCAFs
	PLEKHA5	4.21924e-75	0.411935	0.858	0.668	1.33168e-70	dCAFs
	SNHG14	6.53895e-74	0.453906	0.603	0.384	2.06382e-69	dCAFs
	EYA1	6.86672e-74	0.511579	0.177	0.06	2.16727e-69	dCAFs
	AGBL4	1.33363e-72	0.634104	0.133	0.038	4.2092e-68	dCAFs
	SYNPO2	1.55674e-72	0.375123	0.651	0.411	4.91338e-68	dCAFs
	ECM2	1.81777e-72	0.379305	0.266	0.116	5.73724e-68	dCAFs
	TEF	2.67043e-72	0.312236	0.109	0.025	8.42841e-68	dCAFs
	PNPLA7	4.61815e-72	0.37007	0.284	0.127	1.45758e-67	dCAFs
	MCTP2	8.51267e-72	0.394834	0.303	0.141	2.68677e-67	dCAFs
	TNRC6C	3.08864e-71	0.364702	0.403	0.213	9.74836e-67	dCAFs
	RFX3	5.67234e-71	0.539574	0.645	0.434	1.7903e-66	dCAFs
	PAK3	1.74616e-70	0.655762	0.196	0.075	5.51123e-66	dCAFs
	JAZF1	2.47693e-70	0.553731	0.757	0.558	7.81768e-66	dCAFs
	MOK	5.79024e-70	0.376125	0.269	0.119	1.82752e-65	dCAFs
	ZBTB46	8.18691e-70	0.574144	0.42	0.237	2.58395e-65	dCAFs
	OSR2	1.46812e-69	0.390695	0.205	0.079	4.63368e-65	dCAFs
	AC005165.1	2.26587e-69	0.430094	0.156	0.051	7.15154e-65	dCAFs
	JADE3	4.25742e-69	0.452545	0.166	0.057	1.34373e-64	dCAFs
	PRKAG2	2.64441e-68	0.432803	0.329	0.164	8.34629e-64	dCAFs
	MPPED2	5.59274e-68	0.47897	0.244	0.106	1.76518e-63	dCAFs
	AF130359.1	6.81274e-68	0.410871	0.206	0.081	2.15024e-63	dCAFs
	ARHGAP10	7.2554e-68	0.417849	0.714	0.508	2.28995e-63	dCAFs
	ENPP1	8.45888e-68	0.661028	0.196	0.076	2.66979e-63	dCAFs
	ERCC6L2	4.55921e-67	0.401183	0.485	0.288	1.43898e-62	dCAFs
	ZNF736	1.55427e-66	0.331709	0.217	0.089	4.90558e-62	dCAFs
	SYNE1	2.20793e-66	0.484779	0.73	0.54	6.96868e-62	dCAFs
	CYP1B1-AS1	2.61081e-66	0.398116	0.266	0.121	8.24023e-62	dCAFs
	LRRK2	3.53805e-66	0.350705	0.275	0.127	1.11668e-61	dCAFs
	LINC01004	4.70104e-66	0.315098	0.37	0.193	1.48374e-61	dCAFs
	SKI	6.80691e-66	0.54898	0.485	0.292	2.1484e-61	dCAFs
	ROBO1	6.89184e-66	0.525766	0.689	0.488	2.1752e-61	dCAFs
	ITM2B	1.76531e-65	0.328931	0.452	0.256	5.57166e-61	dCAFs
	MAPK10	2.55144e-65	0.381062	0.729	0.527	8.05285e-61	dCAFs
	PER2	3.42306e-65	0.371404	0.291	0.138	1.08038e-60	dCAFs
	ZNHIT6	3.79928e-65	0.388233	0.316	0.158	1.19913e-60	dCAFs
	GPM6B	4.42368e-65	0.606544	0.173	0.064	1.3962e-60	dCAFs
	RYR2	4.8793e-65	0.784682	0.269	0.13	1.54001e-60	dCAFs
	ADGRD1	5.89646e-65	0.285481	0.43	0.232	1.86104e-60	dCAFs
	NFATC2	1.58179e-64	0.975286	0.327	0.175	4.99246e-60	dCAFs
	AC020916.1	1.6779e-64	0.720217	0.452	0.283	5.2958e-60	dCAFs
	MBOAT1	1.76233e-64	0.387538	0.198	0.078	5.56226e-60	dCAFs
	LIMCH1	3.9521e-64	0.454152	0.219	0.093	1.24736e-59	dCAFs
	DYNC2H1	4.02642e-64	0.364141	0.588	0.373	1.27082e-59	dCAFs
	CCND3	9.88465e-64	0.405995	0.278	0.132	3.11979e-59	dCAFs
	ERMP1	1.05654e-63	0.325192	0.169	0.062	3.33466e-59	dCAFs
	AEBP2	1.15978e-63	0.502231	0.546	0.355	3.66049e-59	dCAFs
	ANKRD36B	1.6983e-63	0.299909	0.33	0.166	5.36017e-59	dCAFs
	LMBRD1	3.73374e-63	0.386771	0.299	0.148	1.17844e-58	dCAFs
	ZNF483	3.94111e-63	0.275743	0.196	0.077	1.24389e-58	dCAFs
	AC092691.1	4.55555e-63	0.510042	0.484	0.296	1.43782e-58	dCAFs
	CNTN1	7.94004e-63	0.457292	0.335	0.175	2.50604e-58	dCAFs
	PKP4	8.24886e-63	0.418778	0.548	0.349	2.60351e-58	dCAFs
	ITGA9-AS1	8.35534e-63	0.375846	0.226	0.098	2.63711e-58	dCAFs
	TBL1XR1	9.54274e-63	0.369391	0.694	0.481	3.01188e-58	dCAFs
	LINC00476	1.06276e-62	0.401063	0.212	0.089	3.35427e-58	dCAFs
	FBXW4	2.02837e-62	0.318071	0.426	0.24	6.40193e-58	dCAFs
	MRTFB	3.11324e-62	0.318252	0.551	0.342	9.826e-58	dCAFs
	TNRC6B	6.46601e-62	0.345003	0.814	0.61	2.0408e-57	dCAFs
	FAM13A	8.04443e-62	0.384691	0.479	0.288	2.53898e-57	dCAFs
	GRM8	1.18396e-61	1.02233	0.14	0.048	3.73683e-57	dCAFs
	ARHGEF26	1.17629e-60	0.370822	0.215	0.092	3.71259e-56	dCAFs
	TRERF1	1.29693e-60	0.386636	0.51	0.315	4.09337e-56	dCAFs
	ABCA5	4.21726e-60	0.3335	0.346	0.183	1.33105e-55	dCAFs
	ANKS1A	4.25464e-60	0.367533	0.381	0.21	1.34285e-55	dCAFs
	NLGN1	1.26941e-59	0.563404	0.491	0.311	4.00651e-55	dCAFs
	ARHGAP18	1.31277e-59	0.456933	0.324	0.172	4.14337e-55	dCAFs
	CENPC	1.36263e-59	0.347711	0.376	0.206	4.30072e-55	dCAFs
	MAPK8	1.73207e-59	0.420231	0.65	0.446	5.46675e-55	dCAFs
	PARP11	2.8997e-59	0.324479	0.21	0.09	9.15204e-55	dCAFs
	LINC02253	4.31388e-59	0.392761	0.143	0.049	1.36155e-54	dCAFs
	FBLN1	6.53386e-59	0.368517	0.614	0.403	2.06222e-54	dCAFs
	ZMAT1	6.62601e-59	0.273476	0.152	0.054	2.0913e-54	dCAFs
	AC004889.1	1.21902e-58	0.275289	0.199	0.083	3.84747e-54	dCAFs
	TBC1D4	5.73555e-58	0.4038	0.351	0.192	1.81026e-53	dCAFs
	GAB1	7.07069e-58	0.419601	0.371	0.207	2.23165e-53	dCAFs
	GRM7	9.99418e-58	0.604328	0.297	0.155	3.15436e-53	dCAFs
	PTPRS	1.52598e-57	0.27578	0.436	0.25	4.81629e-53	dCAFs
	FAM228B	1.53413e-57	0.324694	0.206	0.088	4.84202e-53	dCAFs
	ACACB	2.05938e-57	0.330153	0.302	0.153	6.49981e-53	dCAFs
	ZNF254	2.51709e-57	0.308071	0.432	0.247	7.94443e-53	dCAFs
	TVP23C	4.38321e-57	0.308613	0.402	0.226	1.38343e-52	dCAFs
	SPEF2	4.64726e-57	0.337789	0.286	0.144	1.46677e-52	dCAFs
	NT5DC1	5.0979e-57	0.411664	0.241	0.114	1.609e-52	dCAFs
	BICRAL	7.62826e-57	0.315355	0.34	0.181	2.40763e-52	dCAFs
	PGBD5	1.27022e-56	0.350801	0.163	0.062	4.00907e-52	dCAFs
	TBC1D5	1.45358e-56	0.359195	0.718	0.523	4.58779e-52	dCAFs
	RGL1	1.74531e-56	0.337085	0.32	0.168	5.50856e-52	dCAFs
	TNXB	2.17416e-56	0.408206	0.345	0.187	6.86207e-52	dCAFs
	ARHGAP42	2.25063e-56	0.522822	0.536	0.353	7.10343e-52	dCAFs
	LINC01091	2.42119e-56	0.474265	0.154	0.058	7.64177e-52	dCAFs
	ADCY2	2.71375e-56	0.406983	0.241	0.114	8.56513e-52	dCAFs
	MLF1	3.25865e-56	0.475909	0.159	0.061	1.02849e-51	dCAFs
	CCDC148	3.39581e-56	0.298453	0.106	0.03	1.07179e-51	dCAFs
	DENND2A	3.86897e-56	0.311945	0.526	0.32	1.22113e-51	dCAFs
	KANTR	7.01931e-56	0.290318	0.339	0.182	2.21543e-51	dCAFs
	AC098829.1	8.71371e-56	0.692132	0.242	0.118	2.75022e-51	dCAFs
	FNBP1	1.21309e-55	0.35575	0.683	0.472	3.82875e-51	dCAFs
	ZDHHC17	1.22801e-55	0.286274	0.408	0.233	3.87583e-51	dCAFs
	PLA2G4C	2.01859e-55	0.283323	0.208	0.091	6.37106e-51	dCAFs
	TUT4	2.12373e-55	0.372198	0.6	0.401	6.7029e-51	dCAFs
	ZNF91	2.35989e-55	0.296697	0.408	0.232	7.44828e-51	dCAFs
	FANCC	4.14177e-55	0.389696	0.363	0.206	1.30723e-50	dCAFs
	SAMD8	4.41174e-55	0.305609	0.288	0.146	1.39243e-50	dCAFs
	MYLIP	4.48213e-55	0.321116	0.226	0.103	1.41465e-50	dCAFs
	CEP112	1.87488e-54	0.359634	0.599	0.404	5.91749e-50	dCAFs
	WDR66	2.51537e-54	0.302801	0.15	0.056	7.93901e-50	dCAFs
	CDC14A	5.55543e-54	0.34437	0.308	0.162	1.75341e-49	dCAFs
	ANKRD50	8.17801e-54	0.280453	0.177	0.072	2.58114e-49	dCAFs
	HMCN1	9.49996e-54	0.576904	0.29	0.154	2.99838e-49	dCAFs
	PIK3R1	1.14497e-53	0.475655	0.353	0.202	3.61376e-49	dCAFs
	KCTD9	1.28701e-53	0.254091	0.209	0.093	4.06206e-49	dCAFs
	ZMIZ1	1.47351e-53	0.297906	0.613	0.405	4.6507e-49	dCAFs
	FAXDC2	1.95154e-53	0.267764	0.169	0.067	6.15944e-49	dCAFs
	ENOSF1	1.9663e-53	0.276826	0.431	0.252	6.20603e-49	dCAFs
	PRTFDC1	5.08369e-53	0.298935	0.221	0.102	1.60451e-48	dCAFs
	PGR	5.96772e-53	0.386907	0.607	0.417	1.88353e-48	dCAFs
	KCNIP1	7.26462e-53	0.375929	0.443	0.27	2.29286e-48	dCAFs
	MICU2	1.29778e-52	0.33718	0.39	0.227	4.09607e-48	dCAFs
	AC024901.1	1.36152e-52	0.54793	0.126	0.043	4.29724e-48	dCAFs
	CTNNB1	2.20413e-52	0.470452	0.726	0.54	6.95668e-48	dCAFs
	TCF7L1	4.11351e-52	0.335015	0.502	0.322	1.2983e-47	dCAFs
	NR2F2	4.44563e-52	0.279319	0.382	0.217	1.40313e-47	dCAFs
	MIR29B2CHG	5.56544e-52	0.253609	0.275	0.138	1.75656e-47	dCAFs
	CEP126	6.75569e-52	0.302517	0.234	0.111	2.13223e-47	dCAFs
	ARHGAP21	9.41784e-52	0.293445	0.722	0.516	2.97246e-47	dCAFs
	BBX	1.66696e-51	0.397946	0.495	0.32	5.26127e-47	dCAFs
	SCAPER	1.93856e-51	0.317394	0.502	0.318	6.11849e-47	dCAFs
	SLC25A13	2.80167e-51	0.311903	0.408	0.241	8.84263e-47	dCAFs
	PTPN4	3.03756e-51	0.281622	0.301	0.159	9.58716e-47	dCAFs
	PARD3B	3.24856e-51	0.455313	0.636	0.454	1.02531e-46	dCAFs
	EFHC1	3.33175e-51	0.313023	0.276	0.144	1.05157e-46	dCAFs
	PPFIBP2	3.39556e-51	0.268283	0.191	0.084	1.07171e-46	dCAFs
	GTF2IRD2B	4.1226e-51	0.267575	0.255	0.126	1.30118e-46	dCAFs
	C2CD5	4.30435e-51	0.262817	0.356	0.199	1.35854e-46	dCAFs
	IFT81	1.01448e-50	0.345378	0.282	0.148	3.2019e-46	dCAFs
	MBD5	1.16947e-50	0.319213	0.77	0.597	3.69108e-46	dCAFs
	AC073316.1	2.22741e-50	0.255475	0.119	0.04	7.03014e-46	dCAFs
	CCDC30	2.37542e-50	0.365841	0.175	0.075	7.49731e-46	dCAFs
	TNKS	2.84529e-50	0.28492	0.657	0.451	8.9803e-46	dCAFs
	JPX	4.41982e-50	0.313212	0.592	0.395	1.39498e-45	dCAFs
	CCDC18-AS1	5.65931e-50	0.284558	0.449	0.272	1.78619e-45	dCAFs
	KIAA1328	6.25719e-50	0.328998	0.441	0.274	1.9749e-45	dCAFs
	CHIC2	6.43462e-50	0.325803	0.497	0.317	2.0309e-45	dCAFs
	GREB1L	7.25772e-50	0.556121	0.292	0.161	2.29068e-45	dCAFs
	IDS	7.62493e-50	0.27042	0.252	0.126	2.40658e-45	dCAFs
	CLASP2	9.06315e-50	0.322729	0.611	0.422	2.86051e-45	dCAFs
	KIAA1109	1.32051e-49	0.27044	0.565	0.37	4.1678e-45	dCAFs
	LYPLAL1	2.09457e-49	0.287571	0.338	0.188	6.61089e-45	dCAFs
	SMARCA2	2.26575e-49	0.292787	0.433	0.263	7.15118e-45	dCAFs
	ZEB1-AS1	2.48528e-49	0.457252	0.245	0.125	7.84405e-45	dCAFs
	EPC2	7.27534e-49	0.271616	0.391	0.23	2.29624e-44	dCAFs
	DTWD1	1.41257e-48	0.280051	0.332	0.185	4.45837e-44	dCAFs
	MTR	2.44719e-48	0.25509	0.424	0.255	7.72383e-44	dCAFs
	GAREM1	2.76828e-48	0.531849	0.274	0.147	8.73726e-44	dCAFs
	CPEB1	2.82753e-48	0.257437	0.152	0.06	8.92425e-44	dCAFs
	LRBA	3.75368e-48	0.311161	0.603	0.412	1.18474e-43	dCAFs
	HBP1	4.2956e-48	0.255711	0.358	0.203	1.35578e-43	dCAFs
	ARMCX4	6.02478e-48	0.299871	0.346	0.197	1.90154e-43	dCAFs
	ZEB2	6.12176e-48	0.314219	0.64	0.453	1.93215e-43	dCAFs
	GALK2	8.09504e-48	0.299407	0.33	0.186	2.55496e-43	dCAFs
	FAM120B	8.19076e-48	0.276765	0.532	0.347	2.58517e-43	dCAFs
	TRHDE	9.51258e-48	0.398582	0.29	0.158	3.00236e-43	dCAFs
	TBCK	1.64309e-47	0.315402	0.518	0.339	5.18592e-43	dCAFs
	FAM102B	3.28975e-47	0.389384	0.241	0.122	1.03831e-42	dCAFs
	GMDS	4.20433e-47	0.396011	0.503	0.339	1.32697e-42	dCAFs
	SMAD6	5.01959e-47	0.290082	0.12	0.042	1.58428e-42	dCAFs
	EPC1	6.18327e-47	0.276094	0.499	0.316	1.95156e-42	dCAFs
	BCAP29	8.47559e-47	0.319459	0.257	0.133	2.67507e-42	dCAFs
	FAT4	8.88815e-47	0.370045	0.28	0.151	2.80528e-42	dCAFs
	PPP1CB	1.30338e-46	0.359987	0.438	0.271	4.11373e-42	dCAFs
	LONRF1	1.40205e-46	0.342513	0.353	0.206	4.42513e-42	dCAFs
	EFHD1	1.4485e-46	0.291734	0.206	0.097	4.57175e-42	dCAFs
	RPRD2	1.57057e-46	0.32691	0.412	0.253	4.95704e-42	dCAFs
	ATM	2.17063e-46	0.251581	0.464	0.288	6.85094e-42	dCAFs
	ZNF385D	3.83494e-46	0.64319	0.269	0.148	1.21038e-41	dCAFs
	TDRD3	3.90072e-46	0.267141	0.396	0.238	1.23115e-41	dCAFs
	MATN2	4.2834e-46	0.26282	0.248	0.125	1.35193e-41	dCAFs
	AZIN1-AS1	4.75112e-46	0.322593	0.241	0.123	1.49955e-41	dCAFs
	CLYBL	5.51955e-46	0.321826	0.181	0.082	1.74208e-41	dCAFs
	TIAM2	5.90587e-46	0.296798	0.427	0.264	1.86401e-41	dCAFs
	RBMS3	5.92e-46	0.275737	0.816	0.655	1.86847e-41	dCAFs
	VIM	7.35245e-46	0.279086	0.388	0.231	2.32058e-41	dCAFs
	GALNTL6	9.24133e-46	0.760117	0.164	0.073	2.91675e-41	dCAFs
	APCDD1	1.0884e-45	0.400997	0.175	0.079	3.4352e-41	dCAFs
	FTX	1.433e-45	0.278887	0.925	0.826	4.52283e-41	dCAFs
	MIPOL1	1.61182e-45	0.317777	0.379	0.229	5.08722e-41	dCAFs
	PRSS23	3.03949e-45	0.469876	0.481	0.323	9.59325e-41	dCAFs
	PRELID2	3.18763e-45	0.394285	0.27	0.146	1.00608e-40	dCAFs
	TCTN3	3.58171e-45	0.331041	0.157	0.067	1.13046e-40	dCAFs
	METTL15	4.0221e-45	0.300038	0.459	0.292	1.26945e-40	dCAFs
	CCDC146	6.23899e-45	0.311475	0.31	0.175	1.96915e-40	dCAFs
	CELF2	8.1737e-45	0.351591	0.498	0.329	2.57978e-40	dCAFs
	BTBD11	8.19227e-45	0.33433	0.127	0.048	2.58564e-40	dCAFs
	TMEM200A	9.14559e-45	0.366198	0.222	0.111	2.88653e-40	dCAFs
	BAZ2B	1.04869e-44	0.301647	0.767	0.581	3.30988e-40	dCAFs
	KCNK2	2.26262e-44	0.371394	0.115	0.042	7.14128e-40	dCAFs
	TMC3-AS1	2.32154e-44	0.304568	0.138	0.055	7.32724e-40	dCAFs
	CYTH3	2.47598e-44	0.470992	0.438	0.288	7.81468e-40	dCAFs
	INVS	2.51162e-44	0.330867	0.491	0.325	7.92717e-40	dCAFs
	NCOA2	3.11966e-44	0.300472	0.576	0.396	9.84628e-40	dCAFs
	SCAF8	4.44219e-44	0.263706	0.574	0.387	1.40204e-39	dCAFs
	PRDM5	5.16848e-44	0.297149	0.281	0.155	1.63128e-39	dCAFs
	FTO	6.00239e-44	0.30175	0.746	0.574	1.89447e-39	dCAFs
	TTN-AS1	6.37567e-44	0.2674	0.301	0.168	2.01229e-39	dCAFs
	SEMA3C	1.00665e-43	0.44836	0.378	0.236	3.1772e-39	dCAFs
	PDZRN3	1.29195e-43	0.343683	0.711	0.545	4.07764e-39	dCAFs
	RMDN2	1.31971e-43	0.260178	0.143	0.058	4.16526e-39	dCAFs
	DUXAP8	1.80734e-43	0.392022	0.194	0.094	5.70433e-39	dCAFs
	COL21A1	2.61871e-43	0.256411	0.345	0.201	8.26518e-39	dCAFs
	NPAS3	2.65878e-43	0.320154	0.522	0.351	8.39164e-39	dCAFs
	DMGDH	2.85469e-43	0.279812	0.159	0.069	9.00998e-39	dCAFs
	AUH	3.41992e-43	0.304777	0.409	0.256	1.0794e-38	dCAFs
	MICU3	4.81483e-43	0.277308	0.364	0.217	1.51966e-38	dCAFs
	TAFA2	6.34862e-43	0.624919	0.26	0.144	2.00375e-38	dCAFs
	IFT88	1.06272e-42	0.258433	0.324	0.186	3.35417e-38	dCAFs
	COX10-AS1	1.49153e-42	0.327851	0.271	0.149	4.70758e-38	dCAFs
	FAM172A	2.02669e-42	0.285497	0.667	0.481	6.39664e-38	dCAFs
	PEAK1	3.20949e-42	0.410336	0.679	0.513	1.01298e-37	dCAFs
	TBC1D32	3.38302e-42	0.31008	0.314	0.183	1.06775e-37	dCAFs
	ARHGAP28	4.48181e-42	0.355979	0.319	0.187	1.41455e-37	dCAFs
	LINC02018	4.55965e-42	0.310936	0.149	0.064	1.43912e-37	dCAFs
	UBE3D	5.03192e-42	0.358324	0.241	0.128	1.58817e-37	dCAFs
	MFSD6	5.07082e-42	0.280304	0.124	0.048	1.60045e-37	dCAFs
	AL365295.1	5.07998e-42	0.385512	0.284	0.161	1.60334e-37	dCAFs
	LINC02698	5.15025e-42	0.445353	0.1	0.034	1.62552e-37	dCAFs
	TFDP2	5.69067e-42	0.306322	0.421	0.266	1.79609e-37	dCAFs
	DPYSL3	5.74403e-42	0.398756	0.523	0.356	1.81293e-37	dCAFs
	TRMT11	8.36406e-42	0.332064	0.405	0.256	2.63987e-37	dCAFs
	HIBADH	9.11396e-42	0.299182	0.421	0.267	2.87655e-37	dCAFs
	UMAD1	9.11974e-42	0.298632	0.392	0.245	2.87837e-37	dCAFs
	ARHGEF28	1.00521e-41	0.290795	0.204	0.101	3.17266e-37	dCAFs
	KIAA0825	1.30085e-41	0.420467	0.311	0.184	4.10574e-37	dCAFs
	CLIC6	1.65069e-41	0.263108	0.13	0.052	5.2099e-37	dCAFs
	ADCY9	1.85217e-41	0.347686	0.417	0.265	5.84582e-37	dCAFs
	KANSL1	2.34596e-41	0.257261	0.651	0.466	7.40432e-37	dCAFs
	FOXP2	2.73403e-41	0.320454	0.45	0.296	8.62914e-37	dCAFs
	LINC00924	3.03597e-41	0.346528	0.149	0.065	9.58212e-37	dCAFs
	BBS9	3.37734e-41	0.293213	0.607	0.434	1.06596e-36	dCAFs
	ACVR1	3.4205e-41	0.251184	0.35	0.208	1.07958e-36	dCAFs
	OSBPL1A	3.9457e-41	0.254448	0.347	0.207	1.24534e-36	dCAFs
	MTERF1	4.24163e-41	0.287191	0.203	0.102	1.33874e-36	dCAFs
	ATF7IP	4.94031e-41	0.25148	0.385	0.235	1.55926e-36	dCAFs
	CNIH3	5.80656e-41	0.28117	0.277	0.154	1.83267e-36	dCAFs
	RAD9A	6.73357e-41	0.255446	0.298	0.169	2.12525e-36	dCAFs
	TUB	8.7036e-41	0.287439	0.151	0.066	2.74703e-36	dCAFs
	FAF1	9.77836e-41	0.259466	0.707	0.525	3.08625e-36	dCAFs
	LINC01376	1.13776e-40	0.338793	0.171	0.079	3.591e-36	dCAFs
	CTDSPL	1.39332e-40	0.401675	0.331	0.201	4.39761e-36	dCAFs
	TMEM241	1.63481e-40	0.28403	0.227	0.119	5.15977e-36	dCAFs
	TMEM67	1.87098e-40	0.286424	0.183	0.088	5.90518e-36	dCAFs
	PLSCR4	1.88103e-40	0.286977	0.406	0.252	5.93691e-36	dCAFs
	NME7	3.05531e-40	0.258682	0.282	0.158	9.64318e-36	dCAFs
	GRID1	4.07537e-40	0.257113	0.508	0.339	1.28627e-35	dCAFs
	PGR-AS1	4.7725e-40	0.297308	0.199	0.1	1.5063e-35	dCAFs
	TASP1	7.53623e-40	0.277828	0.441	0.284	2.37858e-35	dCAFs
	CDHR3	9.9557e-40	0.250244	0.119	0.046	3.14222e-35	dCAFs
	IRS1	1.18287e-39	0.284606	0.462	0.303	3.73338e-35	dCAFs
	IQSEC1	2.2941e-39	0.370737	0.282	0.162	7.24065e-35	dCAFs
	SEMA5A	2.82597e-39	0.316317	0.64	0.472	8.91934e-35	dCAFs
	SLC10A7	3.8993e-39	0.295197	0.294	0.171	1.2307e-34	dCAFs
	ITFG1	4.22422e-39	0.262888	0.575	0.401	1.33325e-34	dCAFs
	CCDC7	4.73532e-39	0.252763	0.332	0.198	1.49456e-34	dCAFs
	NR2F1-AS1	6.05804e-39	0.281438	0.464	0.306	1.91204e-34	dCAFs
	TRIQK	7.47619e-39	0.259107	0.212	0.11	2.35963e-34	dCAFs
	GRIK2	1.19576e-38	0.487397	0.333	0.207	3.77405e-34	dCAFs
	NEO1	2.07859e-38	0.265307	0.292	0.168	6.56046e-34	dCAFs
	TCF12	2.1345e-38	0.277229	0.923	0.803	6.73691e-34	dCAFs
	STXBP4	2.76484e-38	0.250063	0.237	0.128	8.72637e-34	dCAFs
	KIAA2026	3.46376e-38	0.257804	0.393	0.248	1.09323e-33	dCAFs
	EPCAM-DT	4.13431e-38	0.262393	0.1	0.036	1.30487e-33	dCAFs
	EPHA3	5.40395e-38	0.418389	0.202	0.105	1.70559e-33	dCAFs
	STX8	6.62524e-38	0.292002	0.468	0.313	2.09106e-33	dCAFs
	EFCAB2	7.49608e-38	0.289258	0.389	0.247	2.36591e-33	dCAFs
	RFX3-AS1	1.20202e-37	0.29496	0.242	0.134	3.79382e-33	dCAFs
	LTBP1	1.24493e-37	0.306838	0.569	0.406	3.92926e-33	dCAFs
	CNTLN	1.44085e-37	0.274081	0.445	0.293	4.54761e-33	dCAFs
	MAML3	1.49783e-37	0.320988	0.644	0.48	4.72744e-33	dCAFs
	DSE	5.14103e-37	0.278632	0.259	0.145	1.62261e-32	dCAFs
	MIPEP	5.70754e-37	0.283361	0.201	0.104	1.80141e-32	dCAFs
	DTD1	6.58391e-37	0.300523	0.218	0.116	2.07801e-32	dCAFs
	TSHZ1	6.82169e-37	0.283905	0.296	0.175	2.15306e-32	dCAFs
	TCF20	7.7077e-37	0.250753	0.325	0.194	2.4327e-32	dCAFs
	MARK1	1.10622e-36	0.298832	0.241	0.133	3.49146e-32	dCAFs
	KCNIP4	1.4402e-36	0.477087	0.635	0.506	4.54555e-32	dCAFs
	AHCYL2	1.7202e-36	0.298216	0.344	0.213	5.42929e-32	dCAFs
	ANKFN1	2.12116e-36	0.303353	0.14	0.062	6.69481e-32	dCAFs
	WDR27	2.23144e-36	0.277327	0.375	0.236	7.04288e-32	dCAFs
	ARNT2	2.72645e-36	0.25297	0.178	0.088	8.60523e-32	dCAFs
	PRDM6	2.8015e-36	0.438589	0.136	0.061	8.84211e-32	dCAFs
	PLCB1	4.24454e-36	0.406403	0.353	0.225	1.33966e-31	dCAFs
	ADAM22	4.86997e-36	0.262549	0.137	0.061	1.53706e-31	dCAFs
	VSTM4	9.42044e-36	0.276167	0.244	0.136	2.97328e-31	dCAFs
	AC098588.3	1.59242e-35	0.284796	0.108	0.043	5.02601e-31	dCAFs
	ZFHX4	3.16043e-35	0.250551	0.196	0.101	9.97493e-31	dCAFs
	MAMDC2	4.10772e-35	0.278833	0.216	0.116	1.29648e-30	dCAFs
	ST8SIA1	7.85139e-35	0.391975	0.184	0.096	2.47806e-30	dCAFs
	TRAF3IP2-AS1	8.3827e-35	0.266969	0.444	0.296	2.64575e-30	dCAFs
	TSBP1-AS1	2.76439e-34	0.358262	0.148	0.07	8.72497e-30	dCAFs
	ZBTB16	1.49629e-33	0.449284	0.266	0.16	4.72259e-29	dCAFs
	ME3	1.5765e-33	0.281286	0.343	0.217	4.97575e-29	dCAFs
	PRLR	1.59648e-33	0.298114	0.34	0.214	5.03881e-29	dCAFs
	TANK	5.63987e-33	0.287481	0.436	0.294	1.78006e-28	dCAFs
	CAV1	9.61199e-33	0.431993	0.196	0.106	3.03374e-28	dCAFs
	NUAK1	1.02981e-32	0.277216	0.217	0.12	3.25028e-28	dCAFs
	MSH2	1.12824e-32	0.25874	0.161	0.081	3.56096e-28	dCAFs
	AL513166.1	3.53538e-32	0.371424	0.14	0.067	1.11584e-27	dCAFs
	KLF12	6.28802e-32	0.303798	0.407	0.277	1.98463e-27	dCAFs
	AC046134.2	6.3821e-32	0.261875	0.154	0.076	2.01432e-27	dCAFs
	WDPCP	7.60293e-32	0.264963	0.466	0.323	2.39964e-27	dCAFs
	STK24	7.93017e-32	0.356326	0.579	0.414	2.50292e-27	dCAFs
	PRH1	1.68991e-31	0.257126	0.303	0.188	5.33369e-27	dCAFs
	ADAMTSL3	2.13605e-31	0.370189	0.278	0.17	6.7418e-27	dCAFs
	NCEH1	2.22468e-31	0.2847	0.148	0.072	7.02152e-27	dCAFs
	HIST1H2AC	2.9333e-31	0.426891	0.284	0.178	9.25808e-27	dCAFs
	DOCK10	2.95477e-31	0.276575	0.389	0.258	9.32583e-27	dCAFs
	LSAMP	3.38047e-31	0.253274	0.795	0.655	1.06695e-26	dCAFs
	ANXA1	3.84328e-31	0.359912	0.276	0.171	1.21302e-26	dCAFs
	PELI1	2.43985e-30	0.304992	0.301	0.191	7.70064e-26	dCAFs
	ENTPD1-AS1	3.07164e-30	0.252338	0.282	0.174	9.69472e-26	dCAFs
	PDE8B	3.66212e-30	0.251418	0.281	0.173	1.15584e-25	dCAFs
	GMDS-DT	3.7809e-30	0.281001	0.428	0.296	1.19333e-25	dCAFs
	DISC1	4.37962e-30	0.256847	0.278	0.171	1.3823e-25	dCAFs
	FLG-AS1	6.03557e-30	0.257903	0.185	0.1	1.90495e-25	dCAFs
	AL050309.1	2.36548e-29	0.328426	0.368	0.249	7.46591e-25	dCAFs
	LINC01473	8.92276e-29	0.251754	0.531	0.391	2.8162e-24	dCAFs
	DNM3	1.72578e-28	0.276089	0.245	0.148	5.44691e-24	dCAFs
	MGMT	2.02424e-28	0.268401	0.301	0.191	6.38891e-24	dCAFs
	PTN	2.51115e-28	0.299179	0.132	0.064	7.9257e-24	dCAFs
	PWRN1	2.83092e-28	0.258445	0.258	0.155	8.93496e-24	dCAFs
	GSE1	4.17087e-28	0.25034	0.575	0.427	1.31641e-23	dCAFs
	CRADD	9.29942e-28	0.304022	0.424	0.301	2.93508e-23	dCAFs
	PDZRN4	1.17971e-27	0.506346	0.128	0.063	3.72339e-23	dCAFs
	ERCC1	1.38435e-27	0.285606	0.189	0.107	4.36928e-23	dCAFs
	LATS2	1.54793e-27	0.320832	0.418	0.293	4.88558e-23	dCAFs
	DOK6	1.82365e-27	0.360165	0.282	0.182	5.75581e-23	dCAFs
	IL7	1.01726e-26	0.270232	0.22	0.131	3.21069e-22	dCAFs
	ASCC3	3.29854e-26	0.254984	0.59	0.446	1.04109e-21	dCAFs
	AC107223.1	6.0183e-26	0.307381	0.126	0.063	1.89949e-21	dCAFs
	ERG	1.01073e-25	0.318512	0.145	0.077	3.19006e-21	dCAFs
	TEX41	2.15754e-25	0.318172	0.111	0.053	6.80964e-21	dCAFs
	ANK2	2.57298e-25	0.25152	0.36	0.243	8.12085e-21	dCAFs
	PRKD1	4.33695e-25	0.320422	0.501	0.372	1.36883e-20	dCAFs
	ROBO2	5.58302e-25	0.336411	0.248	0.156	1.76211e-20	dCAFs
	ETV1	1.16834e-24	0.258239	0.157	0.087	3.68752e-20	dCAFs
	NFATC1	3.99692e-24	0.335529	0.211	0.128	1.26151e-19	dCAFs
	RERG	6.0399e-24	0.324634	0.29	0.192	1.90631e-19	dCAFs
	SEMA6D	7.08923e-24	0.362411	0.11	0.054	2.2375e-19	dCAFs
	EDNRA	7.37935e-23	0.403443	0.414	0.304	2.32907e-18	dCAFs
	SNTB1	9.05049e-21	0.2774	0.277	0.187	2.85651e-16	dCAFs
	RNLS	1.34087e-20	0.266134	0.177	0.108	4.23206e-16	dCAFs
	AC090578.1	4.26563e-20	0.301797	0.134	0.076	1.34632e-15	dCAFs
	FGF13	4.49994e-18	0.353953	0.252	0.174	1.42027e-13	dCAFs
	PCDH9	8.21737e-18	0.289538	0.118	0.066	2.59357e-13	dCAFs
	ST6GALNAC3	4.69907e-17	0.285607	0.168	0.106	1.48312e-12	dCAFs
	CENPP	1.01312e-16	0.258946	0.332	0.244	3.19762e-12	dCAFs
	ENTPD1	1.33974e-15	0.268201	0.173	0.112	4.22848e-11	dCAFs
	NR4A2	4.56183e-13	0.321412	0.223	0.16	1.4398e-08	dCAFs
	CD83	1.44498e-09	0.250872	0.125	0.084	4.56064e-05	dCAFs
	ADAMTS19	1.23144e-238	1.96977	0.498	0.23	3.88666e-234	mCAFs
	KCNIP4	1.8405e-193	1.22957	0.713	0.466	5.80899e-189	mCAFs
	ABI3BP	4.95678e-179	1.24731	0.422	0.188	1.56446e-174	mCAFs
	NCAM1	6.99902e-163	1.46883	0.206	0.045	2.20903e-158	mCAFs
	MEIS2	6.56388e-155	1.24293	0.596	0.422	2.07169e-150	mCAFs
	MEIS1	2.95424e-142	1.11946	0.742	0.669	9.32418e-138	mCAFs
	PBX1	1.67867e-135	0.829572	0.833	0.803	5.29821e-131	mCAFs
	KCNN3	1.25861e-133	1.30576	0.118	0.013	3.97243e-129	mCAFs
	COL14A1	1.82168e-124	1.36227	0.311	0.135	5.74957e-120	mCAFs
	BNC2	6.3708e-121	0.784206	0.791	0.718	2.01075e-116	mCAFs
	COLEC12	5.14219e-108	1.23671	0.342	0.17	1.62298e-103	mCAFs
	BMPER	2.44977e-95	1.06741	0.136	0.033	7.73197e-91	mCAFs
	AC022325.2	1.09804e-92	1.44009	0.18	0.059	3.46564e-88	mCAFs
	DGKB	1.13068e-90	1.55359	0.243	0.105	3.56866e-86	mCAFs
	PTGIS	1.69498e-90	0.872968	0.157	0.046	5.3497e-86	mCAFs
	SORCS2	2.27817e-88	0.97586	0.268	0.122	7.19035e-84	mCAFs
	EYA4	6.13363e-80	1.13813	0.133	0.037	1.9359e-75	mCAFs
	AFF3	2.98038e-79	1.17003	0.416	0.27	9.40669e-75	mCAFs
	PDE1A	3.83239e-76	1.04194	0.249	0.12	1.20958e-71	mCAFs
	ENPEP	1.93378e-67	1.14102	0.209	0.095	6.1034e-63	mCAFs
	PAEP	3.33406e-65	1.08742	0.305	0.175	1.05229e-60	mCAFs
	RGMA	6.274e-65	1.07358	0.215	0.104	1.9802e-60	mCAFs
	COL21A1	4.0428e-64	1.00165	0.328	0.2	1.27599e-59	mCAFs
	MIR99AHG	3.56194e-61	0.529864	0.822	0.802	1.12422e-56	mCAFs
	LMO3	3.16991e-60	0.717794	0.117	0.037	1.00049e-55	mCAFs
	SNCA	1.48013e-58	1.10096	0.109	0.033	4.67157e-54	mCAFs
	PTPRD	8.38219e-58	1.06908	0.309	0.197	2.64559e-53	mCAFs
	TIMP3	6.65153e-57	0.846906	0.347	0.219	2.09936e-52	mCAFs
	DSCAML1	5.17424e-56	0.783482	0.126	0.044	1.63309e-51	mCAFs
	DCLK1	2.78544e-55	0.943822	0.364	0.245	8.79141e-51	mCAFs
	PDE10A	2.00065e-53	1.38201	0.406	0.307	6.31444e-49	mCAFs
	MBP	2.69413e-51	0.890979	0.228	0.126	8.50323e-47	mCAFs
	BCL2	1.56784e-50	0.818197	0.537	0.443	4.94843e-46	mCAFs
	STK32B	5.88541e-48	0.764973	0.129	0.052	1.85755e-43	mCAFs
	ARHGAP6	2.75895e-47	0.94753	0.364	0.259	8.70781e-43	mCAFs
	ARHGAP26	5.39664e-47	0.954238	0.28	0.183	1.70329e-42	mCAFs
	EPHA7	1.11306e-44	0.927707	0.109	0.041	3.51305e-40	mCAFs
	ROR1	2.45766e-44	0.705698	0.528	0.448	7.75687e-40	mCAFs
	CACNB2	4.76404e-44	0.881914	0.234	0.133	1.50363e-39	mCAFs
	PGM5	8.79236e-44	0.627072	0.103	0.037	2.77504e-39	mCAFs
	REV3L	1.20224e-43	0.442516	0.78	0.757	3.79451e-39	mCAFs
	NFIA	5.03974e-43	0.843464	0.489	0.419	1.59064e-38	mCAFs
	IL17RD	2.70477e-42	0.682558	0.134	0.059	8.53679e-38	mCAFs
	NFIB	3.14101e-40	0.822748	0.224	0.133	9.91366e-36	mCAFs
	COL4A5	3.2529e-40	0.893872	0.319	0.231	1.02668e-35	mCAFs
	KCNMA1	5.31159e-40	1.14834	0.316	0.222	1.67644e-35	mCAFs
	EBF1	8.30465e-39	0.534342	0.539	0.432	2.62111e-34	mCAFs
	FBLN1	6.37961e-38	0.721512	0.503	0.438	2.01353e-33	mCAFs
	SVIL	1.01867e-37	0.622343	0.634	0.619	3.21513e-33	mCAFs
	AC092691.1	1.0757e-35	0.756802	0.412	0.316	3.39512e-31	mCAFs
	ADAMTS9-AS2	1.08376e-35	0.383267	0.778	0.739	3.42055e-31	mCAFs
	RIMKLB	1.11547e-35	0.850268	0.428	0.361	3.52064e-31	mCAFs
	LRIG1	3.57536e-35	0.762774	0.336	0.252	1.12845e-30	mCAFs
	MEG3	4.70375e-34	0.50136	0.683	0.693	1.4846e-29	mCAFs
	THSD4	5.88951e-33	0.521419	0.612	0.56	1.85885e-28	mCAFs
	BOC	1.21545e-32	0.739166	0.21	0.132	3.83622e-28	mCAFs
	KCNMB2	7.50063e-32	0.941842	0.132	0.066	2.36735e-27	mCAFs
	PGR	9.93436e-32	0.628093	0.502	0.451	3.13548e-27	mCAFs
	ENOX1	1.01831e-31	0.80425	0.366	0.291	3.214e-27	mCAFs
	MATN2	1.0796e-31	0.721568	0.212	0.134	3.40743e-27	mCAFs
	FHL1	1.15903e-30	0.661582	0.145	0.078	3.65814e-26	mCAFs
	CCDC80	1.23871e-30	0.758911	0.243	0.167	3.90963e-26	mCAFs
	HIST1H2AC	1.43487e-30	0.718531	0.266	0.18	4.52872e-26	mCAFs
	PLCB4	1.84268e-30	0.613662	0.117	0.057	5.81586e-26	mCAFs
	FREM1	1.84591e-28	0.792991	0.22	0.147	5.82607e-24	mCAFs
	TGFBR3	6.76936e-28	0.601646	0.495	0.427	2.13654e-23	mCAFs
	NIBAN1	1.10347e-27	0.593806	0.118	0.06	3.48279e-23	mCAFs
	FGFR2	5.10828e-27	0.793926	0.134	0.074	1.61227e-22	mCAFs
	MAPK10	1.33241e-26	0.515891	0.588	0.576	4.20536e-22	mCAFs
	EDA	1.63501e-26	0.762817	0.162	0.096	5.16041e-22	mCAFs
	FAM49A	4.49989e-26	0.706786	0.208	0.139	1.42026e-21	mCAFs
	UST	8.4328e-26	0.609235	0.428	0.371	2.66156e-21	mCAFs
	ZFPM2	8.61354e-26	0.712145	0.367	0.302	2.71861e-21	mCAFs
	ADAMTSL3	3.50145e-25	0.645129	0.253	0.175	1.10513e-20	mCAFs
	PLPP3	6.76156e-25	0.505435	0.457	0.382	2.13408e-20	mCAFs
	PRLR	1.08596e-24	0.799895	0.298	0.226	3.4275e-20	mCAFs
	IGF1	2.13276e-24	0.608867	0.266	0.191	6.73141e-20	mCAFs
	CCDC171	5.8674e-24	0.916631	0.28	0.222	1.85187e-19	mCAFs
	KCNIP4-IT1	2.20592e-23	0.557829	0.159	0.098	6.96231e-19	mCAFs
	SULF2	1.18714e-22	0.766753	0.345	0.293	3.74684e-18	mCAFs
	ESR1	1.91525e-21	0.313524	0.835	0.843	6.04493e-17	mCAFs
	PKNOX2	3.02509e-21	0.578609	0.156	0.098	9.54778e-17	mCAFs
	ANK2	3.41678e-21	0.572377	0.321	0.253	1.0784e-16	mCAFs
	RERGL	3.67317e-21	0.625652	0.106	0.057	1.15933e-16	mCAFs
	SYTL4	4.83252e-21	0.674424	0.255	0.197	1.52524e-16	mCAFs
	CTBP2	8.62954e-21	0.630888	0.567	0.582	2.72365e-16	mCAFs
	RNF144A	1.44748e-20	0.723844	0.419	0.386	4.56853e-16	mCAFs
	PLXDC2	1.51334e-20	0.556187	0.624	0.637	4.77641e-16	mCAFs
	EPHA3	2.34261e-20	0.626598	0.173	0.112	7.39375e-16	mCAFs
	PRKCA	2.72303e-20	0.618894	0.562	0.57	8.59444e-16	mCAFs
	AC008591.1	9.35273e-20	0.410632	0.103	0.056	2.95191e-15	mCAFs
	PWRN1	3.26187e-19	0.918269	0.222	0.165	1.02951e-14	mCAFs
	ROR2	3.65945e-19	0.521375	0.595	0.587	1.155e-14	mCAFs
	ITPKB	4.87339e-19	0.58682	0.345	0.286	1.53814e-14	mCAFs
	LINC01088	5.29513e-19	0.559566	0.211	0.148	1.67125e-14	mCAFs
	TMEM132C	8.73414e-19	0.562631	0.368	0.309	2.75667e-14	mCAFs
	MALRD1	1.39077e-18	0.527229	0.105	0.06	4.38955e-14	mCAFs
	SPARCL1	4.23893e-18	0.618632	0.336	0.284	1.33789e-13	mCAFs
	FYN	4.98819e-18	0.637506	0.516	0.507	1.57437e-13	mCAFs
	IGFBP5	1.35872e-17	0.621452	0.213	0.157	4.28838e-13	mCAFs
	TRHDE	1.47487e-17	0.649782	0.232	0.175	4.65499e-13	mCAFs
	NAALADL2	8.33321e-17	0.414468	0.654	0.662	2.63013e-12	mCAFs
	SH3BP5	1.6184e-16	0.632073	0.245	0.192	5.10801e-12	mCAFs
	AP001347.1	7.76097e-16	0.593668	0.344	0.299	2.44952e-11	mCAFs
	LRFN5	1.37958e-15	0.480646	0.501	0.479	4.35423e-11	mCAFs
	DAAM1	1.98424e-15	0.680583	0.389	0.362	6.26265e-11	mCAFs
	EHBP1	2.05655e-15	0.482026	0.576	0.599	6.49088e-11	mCAFs
	LSAMP	2.36526e-15	0.545931	0.691	0.692	7.46524e-11	mCAFs
	RHOJ	2.39829e-15	0.478915	0.129	0.084	7.56947e-11	mCAFs
	HPSE2	3.00697e-15	0.315339	0.692	0.657	9.49059e-11	mCAFs
	FOXP2	3.978e-15	0.764783	0.359	0.326	1.25554e-10	mCAFs
	CMYA5	4.77369e-15	0.530797	0.16	0.112	1.50667e-10	mCAFs
	DMD	5.24105e-15	0.815884	0.271	0.22	1.65418e-10	mCAFs
	SGCD	5.42875e-15	0.634718	0.372	0.339	1.71342e-10	mCAFs
	PLOD2	9.03356e-15	0.52368	0.157	0.109	2.85117e-10	mCAFs
	SORL1	1.0783e-14	0.607873	0.172	0.125	3.40335e-10	mCAFs
	SH3PXD2B	3.85534e-14	0.506855	0.502	0.515	1.21682e-09	mCAFs
	PLEKHA5	5.83801e-14	0.365697	0.682	0.732	1.84259e-09	mCAFs
	GASK1A	6.41798e-14	0.637631	0.164	0.119	2.02564e-09	mCAFs
	LARGE1	7.40111e-14	0.431097	0.562	0.574	2.33594e-09	mCAFs
	ITGA9	1.28948e-13	0.600099	0.358	0.32	4.06985e-09	mCAFs
	TENT5A	1.63994e-13	0.698472	0.212	0.167	5.17599e-09	mCAFs
	C1orf21	4.30146e-13	0.409014	0.41	0.375	1.35763e-08	mCAFs
	TMTC2	4.69309e-13	0.566727	0.317	0.279	1.48123e-08	mCAFs
	CGNL1	9.34829e-13	0.647294	0.286	0.247	2.95051e-08	mCAFs
	MEG8	2.22476e-12	0.654076	0.548	0.56	7.02178e-08	mCAFs
	MAMDC2	2.71571e-12	0.595139	0.172	0.13	8.57134e-08	mCAFs
	NCKAP5	2.93171e-12	0.51812	0.167	0.122	9.25308e-08	mCAFs
	KLHL13	1.15e-11	0.341005	0.328	0.278	3.62961e-07	mCAFs
	AC024230.1	2.47376e-11	0.698979	0.183	0.144	7.80767e-07	mCAFs
	FAM110B	5.79285e-11	0.590127	0.246	0.209	1.82834e-06	mCAFs
	HIBCH	8.90527e-11	0.613165	0.338	0.324	2.81068e-06	mCAFs
	PLCE1	9.77703e-11	0.555337	0.153	0.115	3.08583e-06	mCAFs
	EYA2	1.24231e-10	0.5502	0.158	0.122	3.92099e-06	mCAFs
	PITPNM2	1.2444e-10	0.48408	0.135	0.098	3.92757e-06	mCAFs
	PXK	1.24537e-10	0.544351	0.349	0.331	3.93063e-06	mCAFs
	LONRF2	1.33485e-10	0.529292	0.233	0.189	4.21304e-06	mCAFs
	IL6ST	2.32432e-10	0.550999	0.366	0.355	7.33602e-06	mCAFs
	JAZF1	4.40853e-10	0.28033	0.6	0.614	1.39142e-05	mCAFs
	PBX3	5.79125e-10	0.637636	0.453	0.466	1.82783e-05	mCAFs
	SOBP	5.9105e-10	0.654652	0.296	0.271	1.86547e-05	mCAFs
	NFIX	7.4194e-10	0.509869	0.264	0.234	2.34171e-05	mCAFs
	MYO5B	8.10205e-10	0.546967	0.131	0.096	2.55717e-05	mCAFs
	AL139383.1	8.36459e-10	0.570354	0.237	0.202	2.64003e-05	mCAFs
	COL6A1	8.55679e-10	0.376547	0.493	0.508	2.7007e-05	mCAFs
	DANT2	1.13928e-09	0.481992	0.484	0.502	3.59579e-05	mCAFs
	C1QTNF7	2.24848e-09	0.560555	0.123	0.091	7.09667e-05	mCAFs
	NBEA	2.96183e-09	0.507385	0.459	0.478	9.34812e-05	mCAFs
	RHOBTB3	5.25316e-09	0.273782	0.254	0.348	0.0001658	mCAFs
	TACC1	1.36068e-08	0.547074	0.403	0.414	0.000429457	mCAFs
	CTNNA3	1.4826e-08	0.594966	0.124	0.091	0.000467937	mCAFs
	ZNF521	3.70009e-08	0.579983	0.272	0.244	0.00116782	mCAFs
	SLC2A13	4.23514e-08	0.41592	0.445	0.445	0.00133669	mCAFs
	SETBP1	5.76632e-08	0.328747	0.572	0.599	0.00181997	mCAFs
	SNHG25	8.0387e-08	0.498341	0.234	0.21	0.00253718	mCAFs
	GNA14	9.18072e-08	0.474283	0.162	0.13	0.00289762	mCAFs
	STX18-AS1	1.03677e-07	0.487565	0.157	0.127	0.00327225	mCAFs
	SDK1	1.2151e-07	0.293363	0.6	0.599	0.0038351	mCAFs
	LINC01482	2.58721e-07	0.437156	0.329	0.306	0.00816577	mCAFs
	SLIT3	3.65006e-07	0.463557	0.357	0.329	0.0115203	mCAFs
	NAV3	4.36577e-07	0.625456	0.171	0.141	0.0137793	mCAFs
	RBFOX1	5.7752e-07	0.657196	0.104	0.077	0.0182277	mCAFs
	ACSS3	9.41913e-07	0.531206	0.304	0.299	0.0297287	mCAFs
	MITF	1.26961e-06	0.351635	0.577	0.619	0.0400715	mCAFs
	ELL2	0	2.06684	0.781	0.345	0	vCAFs
	NAMPT	0	1.89018	0.822	0.386	0	vCAFs
	MAMLD1	0	1.64151	0.565	0.199	0	vCAFs
	ATP13A3	0	1.5936	0.73	0.387	0	vCAFs
	MEDAG	0	1.56198	0.3	0.039	0	vCAFs
	PVT1	0	1.56198	0.739	0.341	0	vCAFs
	SAMD4A	0	1.55184	0.892	0.637	0	vCAFs
	KAZN	0	1.5321	0.878	0.592	0	vCAFs
	COL4A1	9.75786e-304	1.31804	0.894	0.637	3.07978e-299	vCAFs
	IL1R1	1.48068e-297	1.75581	0.639	0.283	4.67331e-293	vCAFs
	ULK4	3.35147e-297	2.02353	0.773	0.48	1.05779e-292	vCAFs
	CRISPLD2	1.80698e-276	1.4171	0.818	0.481	5.70319e-272	vCAFs
	LMCD1	2.9728e-265	2.37169	0.443	0.142	9.38274e-261	vCAFs
	COL4A2	1.2695e-257	1.0772	0.894	0.693	4.00678e-253	vCAFs
	BACH2	1.00369e-255	1.44495	0.778	0.478	3.16786e-251	vCAFs
	CHSY1	4.07781e-251	1.4489	0.711	0.395	1.28704e-246	vCAFs
	GALNT2	3.32836e-232	1.48992	0.604	0.298	1.0505e-227	vCAFs
	FAM155A	7.45651e-232	2.12607	0.524	0.226	2.35342e-227	vCAFs
	GPRC5A	2.82146e-228	1.38421	0.391	0.111	8.9051e-224	vCAFs
	CREB5	3.11739e-223	1.36959	0.439	0.144	9.8391e-219	vCAFs
	LINGO2	1.26385e-220	1.5153	0.299	0.064	3.98896e-216	vCAFs
	GRK5	9.91236e-215	1.36861	0.645	0.333	3.12854e-210	vCAFs
	TWIST2	2.60823e-203	1.18968	0.811	0.571	8.23211e-199	vCAFs
	AKAP12	2.73993e-203	1.96186	0.586	0.312	8.64777e-199	vCAFs
	SMAD3	1.76739e-195	1.20383	0.715	0.44	5.57823e-191	vCAFs
	RHOQ	3.93612e-195	1.2653	0.595	0.304	1.24232e-190	vCAFs
	SLC39A14	5.04312e-194	1.24403	0.397	0.132	1.59171e-189	vCAFs
	GNG4	7.8316e-192	1.12195	0.264	0.056	2.47181e-187	vCAFs
	SIK3	6.47795e-181	0.934529	0.842	0.656	2.04457e-176	vCAFs
	SOD2	1.82932e-180	1.23379	0.664	0.387	5.7737e-176	vCAFs
	ADAMTS4	1.2453e-176	1.06409	0.304	0.082	3.9304e-172	vCAFs
	F3	9.6094e-175	1.40933	0.298	0.085	3.03292e-170	vCAFs
	TMTC1	3.74174e-174	1.67821	0.542	0.279	1.18097e-169	vCAFs
	LONRF2	2.77657e-172	1.1404	0.405	0.146	8.76342e-168	vCAFs
	LHFPL2	8.23994e-165	1.09529	0.618	0.348	2.60069e-160	vCAFs
	ZSWIM6	1.26959e-162	0.969346	0.802	0.604	4.00707e-158	vCAFs
	FGF7	2.06698e-162	1.34011	0.518	0.25	6.52381e-158	vCAFs
	EPAS1	7.00794e-161	1.29694	0.417	0.171	2.21185e-156	vCAFs
	UAP1	9.92989e-160	1.26207	0.329	0.108	3.13407e-155	vCAFs
	MTHFD1L	6.82279e-159	1.18304	0.556	0.302	2.15341e-154	vCAFs
	PDPN	1.53525e-154	1.13424	0.414	0.168	4.84555e-150	vCAFs
	DDX21	9.41109e-151	0.935456	0.351	0.125	2.97033e-146	vCAFs
	MRTFA	1.45539e-147	0.856074	0.765	0.548	4.59351e-143	vCAFs
	ZNF331	2.26154e-146	1.14167	0.496	0.237	7.13787e-142	vCAFs
	BDKRB2	2.53905e-143	1.02793	0.375	0.143	8.01376e-139	vCAFs
	PTPN1	1.07804e-141	1.458	0.514	0.276	3.4025e-137	vCAFs
	SFMBT2	1.00039e-140	1.24257	0.486	0.244	3.15742e-136	vCAFs
	SLC2A3	2.09166e-139	0.974215	0.558	0.289	6.60168e-135	vCAFs
	PIM1	6.96163e-139	0.865065	0.261	0.075	2.19723e-134	vCAFs
	AKAP13	1.06155e-138	0.66063	0.919	0.836	3.35046e-134	vCAFs
	CHD1	1.4826e-137	0.927985	0.59	0.347	4.67939e-133	vCAFs
	RDH10	2.3629e-136	0.953397	0.246	0.069	7.45777e-132	vCAFs
	THBS1	1.06675e-135	1.05486	0.518	0.265	3.36687e-131	vCAFs
	IL15	3.85709e-134	1.34399	0.317	0.117	1.21738e-129	vCAFs
	SORBS1	9.58553e-134	0.952709	0.713	0.491	3.02538e-129	vCAFs
	EVA1C	1.37538e-133	1.12096	0.587	0.363	4.34096e-129	vCAFs
	AC005062.1	2.53145e-132	1.07687	0.163	0.03	7.98976e-128	vCAFs
	UGCG	1.02805e-131	0.902757	0.603	0.352	3.24474e-127	vCAFs
	WT1	2.51786e-131	1.02219	0.324	0.117	7.94688e-127	vCAFs
	TGFBR3	1.60768e-130	0.937393	0.638	0.394	5.07417e-126	vCAFs
	RND3	7.45488e-129	0.966657	0.498	0.257	2.35291e-124	vCAFs
	CUX1	2.96043e-127	0.785308	0.85	0.745	9.34372e-123	vCAFs
	MIR222HG	9.83477e-127	1.25598	0.428	0.206	3.10405e-122	vCAFs
	THBS2	1.31402e-126	1.13109	0.586	0.358	4.14732e-122	vCAFs
	INPP4B	1.00242e-124	1.15797	0.693	0.488	3.16384e-120	vCAFs
	HRH1	2.03458e-124	1.01945	0.315	0.116	6.42153e-120	vCAFs
	LINC02296	5.67175e-124	1.16747	0.188	0.043	1.79012e-119	vCAFs
	MAN2A1	8.48918e-123	1.17264	0.616	0.418	2.67936e-118	vCAFs
	YBX3	3.21162e-122	0.852698	0.517	0.279	1.01365e-117	vCAFs
	FGF13	4.266e-122	1.2011	0.36	0.148	1.34644e-117	vCAFs
	HIF1A	1.53613e-121	0.985532	0.599	0.373	4.84832e-117	vCAFs
	IGFBP4	2.19181e-121	0.884766	0.509	0.269	6.91779e-117	vCAFs
	IGF1R	1.42122e-119	0.956992	0.846	0.737	4.48567e-115	vCAFs
	REV3L	7.20153e-119	0.780744	0.86	0.737	2.27295e-114	vCAFs
	PAEP	3.28149e-117	0.54603	0.399	0.162	1.03571e-112	vCAFs
	DHRS3	1.00622e-115	0.938076	0.329	0.131	3.17584e-111	vCAFs
	ARID5B	2.64253e-114	0.768243	0.778	0.625	8.34036e-110	vCAFs
	ETS2	4.97763e-114	0.817001	0.428	0.209	1.57104e-109	vCAFs
	PSD3	2.18635e-113	0.692851	0.862	0.725	6.90055e-109	vCAFs
	ANXA5	2.43479e-112	0.881159	0.507	0.291	7.68468e-108	vCAFs
	GALNT13	1.08179e-111	1.04759	0.295	0.111	3.41435e-107	vCAFs
	FOXO1	1.9357e-111	1.17888	0.729	0.557	6.10947e-107	vCAFs
	NLGN1	3.23888e-109	0.920661	0.543	0.307	1.02226e-104	vCAFs
	MT2A	5.78521e-109	1.04888	0.233	0.075	1.82593e-104	vCAFs
	PDLIM1	7.45321e-109	1.00071	0.304	0.124	2.35238e-104	vCAFs
	LDLR	3.83228e-108	0.79188	0.442	0.219	1.20955e-103	vCAFs
	ELOVL5	1.46738e-107	0.903811	0.493	0.275	4.63134e-103	vCAFs
	PWWP3B	6.31696e-105	0.825748	0.495	0.272	1.99376e-100	vCAFs
	TEAD1	9.3392e-105	0.808643	0.798	0.69	2.94764e-100	vCAFs
	WNT2	9.24093e-102	0.799748	0.273	0.102	2.91662e-97	vCAFs
	SLC7A2	9.70675e-102	0.902351	0.312	0.129	3.06364e-97	vCAFs
	KLHL13	4.01196e-101	1.10508	0.455	0.248	1.26625e-96	vCAFs
	AP001924.1	9.88296e-100	1.04439	0.356	0.169	3.11926e-95	vCAFs
	OSMR	2.11588e-98	0.848916	0.514	0.307	6.67813e-94	vCAFs
	PLAT	4.74304e-97	1.31924	0.278	0.114	1.497e-92	vCAFs
	GFPT2	2.27717e-96	0.990096	0.336	0.152	7.18722e-92	vCAFs
	KDM6B	6.30949e-96	1.00805	0.276	0.11	1.9914e-91	vCAFs
	WTAP	2.8259e-95	1.03489	0.5	0.306	8.91911e-91	vCAFs
	AXL	3.17109e-94	0.864221	0.527	0.327	1.00086e-89	vCAFs
	ADAMTS9	8.12759e-93	1.05591	0.369	0.179	2.56523e-88	vCAFs
	FGF2	3.24603e-92	1.08302	0.29	0.124	1.02451e-87	vCAFs
	VGLL3	1.42114e-90	1.05117	0.201	0.067	4.4854e-86	vCAFs
	MAP3K8	5.53872e-86	0.782358	0.285	0.123	1.74813e-81	vCAFs
	EGFR	6.70814e-85	0.755459	0.715	0.547	2.11722e-80	vCAFs
	AC025280.3	5.45813e-84	0.639782	0.249	0.097	1.7227e-79	vCAFs
	NFKB1	6.45808e-83	1.24382	0.511	0.344	2.0383e-78	vCAFs
	LPAR1	7.69979e-83	0.814522	0.594	0.411	2.43021e-78	vCAFs
	TMOD1	1.70776e-82	0.794385	0.313	0.143	5.39002e-78	vCAFs
	FSTL1	8.26271e-82	0.850231	0.463	0.29	2.60788e-77	vCAFs
	ELL	1.64055e-80	0.717711	0.426	0.238	5.17791e-76	vCAFs
	RORA	1.75946e-80	0.58287	0.959	0.925	5.55322e-76	vCAFs
	MYO9B	3.93542e-80	0.715484	0.582	0.399	1.2421e-75	vCAFs
	SDK1	1.49098e-79	0.660587	0.731	0.563	4.70584e-75	vCAFs
	MEG8	1.20729e-78	0.817778	0.687	0.521	3.81044e-74	vCAFs
	SGIP1	2.99239e-77	0.683107	0.863	0.768	9.44458e-73	vCAFs
	DENND5A	1.61881e-76	0.675003	0.546	0.362	5.10927e-72	vCAFs
	NLGN4X	1.93064e-76	0.880502	0.293	0.136	6.09349e-72	vCAFs
	SLIT3	2.4164e-76	0.5274	0.504	0.292	7.62664e-72	vCAFs
	CNN1	2.53234e-75	0.744031	0.261	0.11	7.99258e-71	vCAFs
	EXT1	3.00265e-75	0.965704	0.777	0.678	9.47697e-71	vCAFs
	AOPEP	3.21731e-75	0.53869	0.847	0.762	1.01545e-70	vCAFs
	ITGA5	3.5863e-75	0.791101	0.331	0.164	1.13191e-70	vCAFs
	KCND3	1.09786e-74	0.679556	0.21	0.078	3.46508e-70	vCAFs
	EMILIN2	1.15646e-74	0.675852	0.175	0.058	3.65003e-70	vCAFs
	NDRG1	2.28668e-74	0.915205	0.378	0.211	7.21723e-70	vCAFs
	RARRES1	2.38332e-74	0.963996	0.22	0.087	7.52223e-70	vCAFs
	ADGRD1	2.41117e-74	0.762779	0.424	0.244	7.61012e-70	vCAFs
	AHCYL1	3.60905e-74	0.652784	0.345	0.179	1.13909e-69	vCAFs
	MBNL2	8.19461e-74	0.944016	0.534	0.388	2.58638e-69	vCAFs
	DUSP5	8.37709e-74	0.67926	0.184	0.064	2.64398e-69	vCAFs
	MYOCD	1.42409e-73	0.811582	0.133	0.036	4.4947e-69	vCAFs
	LINC00513	1.48103e-73	0.737287	0.257	0.114	4.67443e-69	vCAFs
	TOP1	1.55058e-73	0.660185	0.621	0.45	4.89395e-69	vCAFs
	ATP1B3	2.95532e-73	1.1868	0.399	0.23	9.32758e-69	vCAFs
	TNFAIP2	3.68275e-73	0.983247	0.359	0.196	1.16235e-68	vCAFs
	ITGB1	6.71961e-73	0.709718	0.539	0.369	2.12084e-68	vCAFs
	FLNB	1.07046e-72	1.03656	0.314	0.16	3.37858e-68	vCAFs
	MOSMO	1.09555e-71	0.72049	0.405	0.237	3.45779e-67	vCAFs
	EPHA6	8.4321e-71	0.786528	0.276	0.126	2.66134e-66	vCAFs
	PCGF5	3.18734e-70	0.712313	0.436	0.266	1.00599e-65	vCAFs
	ATP8A2	1.02431e-69	0.580162	0.117	0.029	3.23292e-65	vCAFs
	PFKFB3	1.14502e-69	0.781235	0.396	0.225	3.61391e-65	vCAFs
	URB1	2.2773e-69	0.699125	0.279	0.133	7.18763e-65	vCAFs
	KCTD8	2.88911e-68	0.614285	0.328	0.162	9.1186e-64	vCAFs
	CSNK1A1	1.47889e-67	0.592704	0.682	0.555	4.66766e-63	vCAFs
	NHS	1.7845e-67	0.916583	0.729	0.615	5.63222e-63	vCAFs
	EML4	2.46946e-67	0.744489	0.563	0.403	7.79411e-63	vCAFs
	ROR2	3.84393e-67	0.606931	0.709	0.557	1.21322e-62	vCAFs
	ESYT2	9.46923e-67	0.728556	0.645	0.496	2.98868e-62	vCAFs
	UBAP1	9.47834e-67	0.655688	0.488	0.318	2.99155e-62	vCAFs
	LIFR	2.30131e-65	0.71639	0.302	0.153	7.26339e-61	vCAFs
	MAOB	3.42195e-65	0.804925	0.218	0.092	1.08004e-60	vCAFs
	SLC37A3	5.08625e-64	0.579081	0.362	0.199	1.60532e-59	vCAFs
	EBF1	6.21286e-64	0.713519	0.6	0.426	1.9609e-59	vCAFs
	VCL	7.71232e-64	0.55732	0.718	0.587	2.43416e-59	vCAFs
	FYN	8.37016e-64	0.564808	0.64	0.474	2.64179e-59	vCAFs
	LONRF3	1.06511e-63	0.745741	0.17	0.062	3.36171e-59	vCAFs
	RBMS1	1.29514e-63	0.617836	0.787	0.721	4.08772e-59	vCAFs
	CCNY	1.72015e-63	0.646924	0.637	0.499	5.42912e-59	vCAFs
	CD44	1.99539e-63	0.760648	0.563	0.413	6.29784e-59	vCAFs
	LINC01088	2.44682e-63	0.762194	0.281	0.135	7.72265e-59	vCAFs
	GALNT15	3.012e-63	0.568595	0.112	0.029	9.50649e-59	vCAFs
	B4GALT1	8.98485e-63	0.788924	0.421	0.261	2.8358e-58	vCAFs
	NFIL3	8.86049e-61	0.573484	0.221	0.096	2.79655e-56	vCAFs
	ACSL4	9.48351e-61	0.861255	0.428	0.273	2.99319e-56	vCAFs
	VEGFA	1.57797e-60	0.605054	0.333	0.178	4.98038e-56	vCAFs
	GALNT17	2.23873e-60	0.690011	0.178	0.068	7.06589e-56	vCAFs
	FNDC3A	2.90328e-60	0.709852	0.686	0.566	9.16333e-56	vCAFs
	REL	2.13471e-59	0.646535	0.324	0.176	6.73756e-55	vCAFs
	HOMER1	5.55869e-59	0.707871	0.334	0.181	1.75443e-54	vCAFs
	CMSS1	7.61272e-59	0.644378	0.5	0.34	2.40273e-54	vCAFs
	PLPP3	2.07296e-58	0.759787	0.534	0.368	6.54268e-54	vCAFs
	TTC28	3.00308e-58	0.418632	0.869	0.777	9.47832e-54	vCAFs
	FGF10	1.41759e-57	0.890742	0.201	0.086	4.4742e-53	vCAFs
	PITPNB	2.38547e-57	0.607926	0.442	0.287	7.52903e-53	vCAFs
	LARGE1	2.7778e-57	0.599729	0.677	0.541	8.76729e-53	vCAFs
	MFHAS1	2.81949e-57	0.762496	0.322	0.178	8.89887e-53	vCAFs
	VCAN	3.29962e-57	0.756633	0.701	0.561	1.04143e-52	vCAFs
	BACH1	6.13256e-57	0.644975	0.529	0.379	1.93556e-52	vCAFs
	STK40	6.40502e-57	0.649415	0.25	0.122	2.02155e-52	vCAFs
	RIMKLB	1.82513e-56	0.436767	0.519	0.343	5.76047e-52	vCAFs
	FGFR1	1.87446e-56	0.872023	0.477	0.336	5.91617e-52	vCAFs
	IGFBP7	6.04801e-56	0.498739	0.724	0.569	1.90887e-51	vCAFs
	RAMP1	6.55073e-56	0.543063	0.399	0.239	2.06754e-51	vCAFs
	C1orf21	7.35009e-56	0.796633	0.502	0.353	2.31984e-51	vCAFs
	EEF1A1	1.21877e-55	0.625698	0.397	0.243	3.84668e-51	vCAFs
	CD59	1.70964e-55	0.549595	0.212	0.095	5.39598e-51	vCAFs
	SLC24A3	3.15893e-55	0.538204	0.844	0.751	9.97021e-51	vCAFs
	ANKRD28	3.27597e-55	0.763559	0.624	0.507	1.03396e-50	vCAFs
	ADGRB3	5.23339e-55	0.606709	0.263	0.129	1.65176e-50	vCAFs
	GPCPD1	5.85429e-55	0.637845	0.461	0.309	1.84773e-50	vCAFs
	SH3PXD2A	8.91323e-55	0.519398	0.634	0.484	2.81319e-50	vCAFs
	RTN4	5.31046e-54	0.715767	0.524	0.388	1.67609e-49	vCAFs
	PRICKLE2	9.25977e-54	0.517616	0.714	0.598	2.92257e-49	vCAFs
	EMP1	1.76223e-53	1.03795	0.383	0.243	5.56195e-49	vCAFs
	MYOF	6.4159e-53	0.502534	0.679	0.556	2.02499e-48	vCAFs
	ITPKB	8.80813e-53	0.665781	0.423	0.271	2.78002e-48	vCAFs
	MEG3	2.19939e-52	0.523067	0.783	0.665	6.94173e-48	vCAFs
	ADGRG2	2.48124e-52	0.756043	0.112	0.034	7.8313e-48	vCAFs
	RYBP	1.40148e-51	0.741071	0.336	0.202	4.42337e-47	vCAFs
	PRDM1	5.9429e-51	0.627544	0.568	0.424	1.8757e-46	vCAFs
	ETF1	6.35747e-51	0.504121	0.249	0.125	2.00654e-46	vCAFs
	PDE10A	7.08674e-51	0.292615	0.471	0.299	2.23672e-46	vCAFs
	SYNPO2	1.33328e-50	0.716249	0.58	0.444	4.2081e-46	vCAFs
	MME	1.34816e-50	0.685455	0.294	0.162	4.25505e-46	vCAFs
	RFX2	1.578e-50	0.574069	0.336	0.194	4.98047e-46	vCAFs
	AC018682.1	1.90987e-50	0.435261	0.116	0.037	6.02793e-46	vCAFs
	ADAMTS1	3.48016e-50	0.529837	0.273	0.141	1.09841e-45	vCAFs
	USP36	9.69431e-50	0.740136	0.402	0.261	3.05972e-45	vCAFs
	WEE1	1.38242e-48	0.546528	0.267	0.142	4.36321e-44	vCAFs
	DENND4A	3.12184e-48	0.519563	0.554	0.4	9.85315e-44	vCAFs
	IMPA2	3.49164e-48	0.568707	0.152	0.061	1.10203e-43	vCAFs
	HAND2	3.70692e-48	0.50829	0.139	0.053	1.16998e-43	vCAFs
	SPAG9	3.92349e-48	0.541065	0.632	0.5	1.23833e-43	vCAFs
	RASA3	5.12606e-48	0.634517	0.536	0.401	1.61789e-43	vCAFs
	ICAM1	7.7969e-48	0.910085	0.178	0.078	2.46086e-43	vCAFs
	MTURN	8.31056e-48	0.567517	0.2	0.094	2.62298e-43	vCAFs
	HIVEP2	1.96546e-47	0.513731	0.563	0.419	6.20338e-43	vCAFs
	MYO1E	2.51875e-47	0.674018	0.665	0.558	7.94968e-43	vCAFs
	NXN	6.74591e-47	0.599128	0.709	0.592	2.12914e-42	vCAFs
	KCTD20	6.86161e-47	0.574282	0.306	0.177	2.16566e-42	vCAFs
	CTSB	1.40325e-46	0.71825	0.322	0.193	4.42893e-42	vCAFs
	ZHX2	2.3316e-46	0.608694	0.593	0.463	7.359e-42	vCAFs
	ERN1	2.97022e-46	0.525844	0.446	0.299	9.37461e-42	vCAFs
	PIP5K1C	3.10525e-46	0.486576	0.246	0.128	9.80078e-42	vCAFs
	SMS	5.84178e-46	0.600179	0.241	0.126	1.84378e-41	vCAFs
	SLC7A1	1.75533e-45	0.502446	0.173	0.077	5.54016e-41	vCAFs
	SLC8A1	2.01176e-45	0.545404	0.556	0.41	6.34953e-41	vCAFs
	BIN1	2.20463e-45	0.481142	0.169	0.073	6.95825e-41	vCAFs
	CREM	2.35882e-45	0.515935	0.351	0.214	7.44489e-41	vCAFs
	CORO1C	3.05223e-45	0.65177	0.411	0.284	9.63344e-41	vCAFs
	AC139720.1	5.88949e-45	0.479038	0.139	0.055	1.85884e-40	vCAFs
	MAPKAPK2	6.94417e-44	0.493816	0.397	0.259	2.19172e-39	vCAFs
	NPAS2	1.29154e-43	0.624014	0.341	0.213	4.07634e-39	vCAFs
	NTRK3	1.73557e-43	0.523975	0.114	0.04	5.4778e-39	vCAFs
	MASP1	3.46985e-43	0.427187	0.253	0.135	1.09515e-38	vCAFs
	ABL1	4.74457e-43	0.532416	0.579	0.451	1.49748e-38	vCAFs
	CSRP1	6.53765e-43	0.44257	0.344	0.209	2.06341e-38	vCAFs
	HNRNPU	7.32817e-43	0.473547	0.636	0.514	2.31292e-38	vCAFs
	MAP3K5	8.89531e-43	0.72313	0.445	0.313	2.80754e-38	vCAFs
	PTP4A2	8.95159e-43	0.492914	0.279	0.159	2.8253e-38	vCAFs
	EIF4A3	1.54683e-42	0.619817	0.135	0.054	4.88212e-38	vCAFs
	MAT2A	1.56985e-42	0.517052	0.246	0.133	4.95476e-38	vCAFs
	CMIP	9.55483e-42	0.678015	0.546	0.426	3.01569e-37	vCAFs
	TRIO	6.11762e-41	0.464465	0.801	0.721	1.93084e-36	vCAFs
	STARD13	7.93016e-41	0.541488	0.685	0.604	2.50292e-36	vCAFs
	LATS2	1.53454e-40	0.534508	0.427	0.298	4.8433e-36	vCAFs
	EFEMP1	1.85627e-40	0.527476	0.142	0.06	5.85876e-36	vCAFs
	ABCC1	2.3739e-40	0.59719	0.416	0.29	7.49249e-36	vCAFs
	HDAC4	3.02017e-40	0.447611	0.644	0.519	9.53226e-36	vCAFs
	RNF122	3.49935e-40	0.392028	0.152	0.065	1.10446e-35	vCAFs
	CRIM1	3.82356e-40	0.606608	0.492	0.369	1.20679e-35	vCAFs
	INSIG1	4.05025e-40	0.735601	0.121	0.047	1.27834e-35	vCAFs
	C3	7.30485e-40	0.450769	0.178	0.083	2.30556e-35	vCAFs
	PSME4	8.09924e-40	0.486265	0.516	0.388	2.55628e-35	vCAFs
	QKI	9.00206e-40	0.506347	0.67	0.574	2.84123e-35	vCAFs
	IPO7	1.29943e-39	0.52309	0.326	0.205	4.10127e-35	vCAFs
	GAB2	1.64659e-39	0.539391	0.448	0.323	5.19697e-35	vCAFs
	KDM7A	7.18814e-39	0.440247	0.494	0.358	2.26872e-34	vCAFs
	H19	2.53204e-38	0.366259	0.125	0.05	7.99162e-34	vCAFs
	NFATC2	2.96569e-38	0.910203	0.305	0.19	9.3603e-34	vCAFs
	ACTN4	5.46309e-38	0.548508	0.429	0.307	1.72426e-33	vCAFs
	LRRFIP1	6.61532e-38	0.558023	0.547	0.427	2.08793e-33	vCAFs
	PRKCA	7.23797e-38	0.443607	0.658	0.543	2.28445e-33	vCAFs
	IRS2	7.59007e-38	0.622443	0.232	0.13	2.39558e-33	vCAFs
	STAT5B	1.47485e-37	0.530772	0.463	0.341	4.65494e-33	vCAFs
	FNDC3B	2.13033e-37	0.382945	0.896	0.849	6.72376e-33	vCAFs
	CTNNB1	4.43154e-37	0.403752	0.678	0.563	1.39868e-32	vCAFs
	ADGRL3	4.44343e-37	0.493654	0.108	0.041	1.40244e-32	vCAFs
	AC037198.1	5.03987e-37	0.43902	0.135	0.059	1.59068e-32	vCAFs
	RHEB	9.39344e-37	0.445187	0.3	0.185	2.96476e-32	vCAFs
	FGD5	3.2125e-36	0.474561	0.205	0.108	1.01393e-31	vCAFs
	CHMP4B	3.23111e-36	0.46693	0.201	0.106	1.0198e-31	vCAFs
	TPT1	3.80321e-36	0.439806	0.275	0.164	1.20037e-31	vCAFs
	AC104695.4	6.0191e-36	0.302507	0.104	0.039	1.89975e-31	vCAFs
	ETHE1	6.70433e-36	0.394585	0.135	0.059	2.11602e-31	vCAFs
	PTMA	7.37602e-36	0.535363	0.378	0.257	2.32802e-31	vCAFs
	SPSB1	7.41097e-36	0.778138	0.421	0.306	2.33905e-31	vCAFs
	IL6ST	8.48909e-36	0.355774	0.463	0.329	2.67933e-31	vCAFs
	C11orf96	8.96848e-36	0.352034	0.134	0.057	2.83063e-31	vCAFs
	EIF4A1	3.30124e-35	0.415918	0.262	0.154	1.04194e-30	vCAFs
	FLRT2	3.52988e-35	0.394878	0.448	0.311	1.1141e-30	vCAFs
	MPRIP	8.50902e-35	0.521021	0.472	0.362	2.68562e-30	vCAFs
	MTCH1	8.73707e-35	0.462537	0.323	0.209	2.75759e-30	vCAFs
	RNF150	1.01217e-34	0.622145	0.435	0.314	3.19463e-30	vCAFs
	CCBE1	1.03296e-34	0.340148	0.507	0.353	3.26022e-30	vCAFs
	ADCY1	1.05508e-34	0.486042	0.132	0.058	3.33005e-30	vCAFs
	LDLRAD3	1.75459e-34	0.501994	0.404	0.285	5.53783e-30	vCAFs
	PLAUR	2.04989e-34	0.511505	0.183	0.094	6.46987e-30	vCAFs
	NRIP1	2.12328e-34	0.462098	0.628	0.52	6.7015e-30	vCAFs
	ATP6V0A1	3.39348e-34	0.465138	0.343	0.227	1.07105e-29	vCAFs
	COTL1	4.27338e-34	0.471471	0.131	0.058	1.34876e-29	vCAFs
	RNF24	4.34082e-34	0.476579	0.453	0.329	1.37005e-29	vCAFs
	CDH13	6.35787e-34	0.45693	0.526	0.396	2.00667e-29	vCAFs
	LINC01578	6.49179e-34	0.434409	0.457	0.337	2.04894e-29	vCAFs
	WDR43	6.92726e-34	0.486979	0.256	0.153	2.18638e-29	vCAFs
	TRPC4	9.9828e-34	0.654722	0.283	0.177	3.15077e-29	vCAFs
	KPNA1	1.38791e-33	0.429264	0.356	0.242	4.38053e-29	vCAFs
	LHFPL3	1.48865e-33	0.650822	0.122	0.052	4.69847e-29	vCAFs
	ADARB1	1.55311e-33	0.565664	0.239	0.14	4.90193e-29	vCAFs
	TNS1	1.99505e-33	0.589845	0.634	0.552	6.29678e-29	vCAFs
	HSPD1	2.08172e-33	0.492926	0.265	0.162	6.57032e-29	vCAFs
	UBASH3B	4.08826e-33	0.615306	0.267	0.164	1.29034e-28	vCAFs
	MAP3K4	6.32155e-33	0.65437	0.435	0.333	1.99521e-28	vCAFs
	MCC	6.8446e-33	0.515999	0.615	0.525	2.16029e-28	vCAFs
	LPP	1.31031e-32	0.342852	0.862	0.804	4.1356e-28	vCAFs
	EIF2AK3	1.35592e-32	0.548614	0.34	0.232	4.27955e-28	vCAFs
	ANKRD33B	1.669e-32	0.360279	0.111	0.045	5.2677e-28	vCAFs
	PIM3	2.03458e-32	0.33999	0.161	0.079	6.42154e-28	vCAFs
	UCK2	2.20847e-32	0.428987	0.147	0.071	6.97038e-28	vCAFs
	JMJD1C	8.11627e-32	0.361959	0.902	0.864	2.56166e-27	vCAFs
	TPST1	9.64386e-32	0.460118	0.737	0.656	3.0438e-27	vCAFs
	PLEKHA4	1.07662e-31	0.346604	0.159	0.079	3.39804e-27	vCAFs
	SLC25A37	1.38029e-31	0.517532	0.449	0.339	4.35648e-27	vCAFs
	NECTIN2	3.5054e-31	0.394774	0.311	0.2	1.10637e-26	vCAFs
	WHRN	3.70892e-31	0.585389	0.211	0.122	1.17061e-26	vCAFs
	B4GALT5	4.44899e-31	0.43181	0.313	0.205	1.40419e-26	vCAFs
	NR4A3	1.00396e-30	0.636027	0.189	0.103	3.16868e-26	vCAFs
	ZFAND3	1.03016e-30	0.316366	0.818	0.743	3.25139e-26	vCAFs
	ZNF410	1.10451e-30	0.380175	0.218	0.125	3.48606e-26	vCAFs
	RORB	1.14651e-30	0.320342	0.354	0.236	3.61863e-26	vCAFs
	COL15A1	2.07667e-30	0.428098	0.463	0.338	6.55439e-26	vCAFs
	PGAP1	3.5506e-30	0.653218	0.28	0.18	1.12064e-25	vCAFs
	PDS5B	3.98512e-30	0.401653	0.699	0.632	1.25778e-25	vCAFs
	ITGA9	4.28515e-30	0.333368	0.431	0.304	1.35248e-25	vCAFs
	AC016831.7	6.73808e-30	0.533649	0.348	0.247	2.12667e-25	vCAFs
	DPP6	1.58895e-29	0.379103	0.245	0.145	5.01505e-25	vCAFs
	NUP98	2.42569e-29	0.425812	0.438	0.328	7.65598e-25	vCAFs
	ZDHHC14	4.60162e-29	0.466142	0.545	0.43	1.45236e-24	vCAFs
	TNFRSF10B	6.86579e-29	0.387854	0.183	0.099	2.16698e-24	vCAFs
	LDLRAD4	6.94082e-29	0.576225	0.769	0.696	2.19066e-24	vCAFs
	CLMP	9.16555e-29	0.63536	0.525	0.432	2.89283e-24	vCAFs
	GARNL3	1.00973e-28	0.460199	0.322	0.218	3.18691e-24	vCAFs
	STK3	1.24663e-28	0.29585	0.775	0.693	3.93463e-24	vCAFs
	ABTB2	1.42098e-28	0.706753	0.333	0.229	4.48491e-24	vCAFs
	EGLN1	2.08665e-28	0.50016	0.218	0.13	6.58589e-24	vCAFs
	SEH1L	2.29968e-28	0.380835	0.149	0.076	7.25824e-24	vCAFs
	TSC22D2	5.8824e-28	0.467912	0.377	0.276	1.8566e-23	vCAFs
	CAMTA1	6.06417e-28	0.409356	0.407	0.297	1.91397e-23	vCAFs
	GNA12	8.39128e-28	0.452744	0.413	0.308	2.64846e-23	vCAFs
	MPP6	8.41491e-28	0.479142	0.132	0.065	2.65591e-23	vCAFs
	AGO2	1.53964e-27	0.366572	0.47	0.361	4.8594e-23	vCAFs
	CRTC1	2.04031e-27	0.424672	0.272	0.176	6.43961e-23	vCAFs
	SNX9	2.42968e-27	0.38111	0.69	0.607	7.66857e-23	vCAFs
	RELB	3.61913e-27	0.384705	0.24	0.147	1.14227e-22	vCAFs
	STOM	3.88318e-27	0.366469	0.22	0.131	1.22561e-22	vCAFs
	TMEM120B	6.38162e-27	0.389449	0.377	0.265	2.01417e-22	vCAFs
	CLIC4	6.46876e-27	0.399236	0.576	0.481	2.04167e-22	vCAFs
	LMCD1-AS1	8.23444e-27	0.462888	0.199	0.116	2.59895e-22	vCAFs
	PITPNA	1.00254e-26	0.409532	0.296	0.199	3.16423e-22	vCAFs
	TLE4	1.03982e-26	0.514311	0.387	0.286	3.28187e-22	vCAFs
	SEMA6A	1.40112e-26	0.804066	0.246	0.158	4.42221e-22	vCAFs
	MIR100HG	1.55996e-26	0.529057	0.632	0.554	4.92354e-22	vCAFs
	CLN8	1.99307e-26	0.383806	0.176	0.099	6.29054e-22	vCAFs
	CTNNAL1	2.82538e-26	0.345404	0.158	0.084	8.91745e-22	vCAFs
	NR4A2	2.87227e-26	0.435524	0.25	0.156	9.06546e-22	vCAFs
	FTH1	3.57346e-26	0.439392	0.27	0.175	1.12785e-21	vCAFs
	AC024230.1	3.61351e-26	0.252265	0.227	0.136	1.1405e-21	vCAFs
	RBFOX1	4.90375e-26	0.613654	0.138	0.07	1.54772e-21	vCAFs
	NFATC1	5.96607e-26	0.541852	0.216	0.131	1.88301e-21	vCAFs
	HAND2-AS1	7.0837e-26	0.386405	0.281	0.185	2.23576e-21	vCAFs
	PHLDB2	7.77599e-26	0.932195	0.446	0.37	2.45426e-21	vCAFs
	TMEM165	8.43405e-26	0.420297	0.437	0.339	2.66195e-21	vCAFs
	DUSP16	9.8049e-26	0.45619	0.357	0.256	3.09462e-21	vCAFs
	PPA1	1.14078e-25	0.332473	0.145	0.075	3.60052e-21	vCAFs
	PLEKHM2	1.24095e-25	0.383222	0.307	0.208	3.9167e-21	vCAFs
	CSF1	1.80024e-25	0.442996	0.104	0.047	5.6819e-21	vCAFs
	TIMP3	2.10267e-25	0.773725	0.34	0.234	6.63646e-21	vCAFs
	RNF145	3.71025e-25	0.412659	0.413	0.316	1.17103e-20	vCAFs
	PTGS2	4.88061e-25	0.760581	0.127	0.065	1.54042e-20	vCAFs
	HIVEP1	6.70156e-25	0.478734	0.412	0.312	2.11515e-20	vCAFs
	EIF4E	7.39262e-25	0.406342	0.185	0.107	2.33326e-20	vCAFs
	CRTC3	7.75211e-25	0.443971	0.421	0.327	2.44672e-20	vCAFs
	MMP19	9.09591e-25	0.361465	0.134	0.069	2.87085e-20	vCAFs
	TGFB3	1.22965e-24	0.393223	0.205	0.124	3.88103e-20	vCAFs
	DPYD-AS1	2.11826e-24	0.462978	0.118	0.058	6.68564e-20	vCAFs
	AF064858.1	2.27853e-24	0.380106	0.174	0.099	7.19151e-20	vCAFs
	DYRK3	2.49017e-24	0.337183	0.147	0.078	7.85947e-20	vCAFs
	MAGI1	3.46983e-24	0.642186	0.408	0.32	1.09515e-19	vCAFs
	PKDCC	3.64676e-24	0.274707	0.144	0.076	1.15099e-19	vCAFs
	EIF1AX	4.07806e-24	0.291901	0.169	0.095	1.28712e-19	vCAFs
	MFSD12	4.6446e-24	0.328192	0.117	0.057	1.46593e-19	vCAFs
	DDX10	5.17491e-24	0.458035	0.337	0.244	1.6333e-19	vCAFs
	USP53	5.3586e-24	0.637006	0.322	0.231	1.69128e-19	vCAFs
	HSPA9	8.79325e-24	0.37755	0.254	0.166	2.77533e-19	vCAFs
	BCL2	1.00566e-23	0.35694	0.552	0.448	3.17407e-19	vCAFs
	GLIPR1	1.09688e-23	0.290613	0.119	0.059	3.46198e-19	vCAFs
	ARFGAP3	1.1064e-23	0.399157	0.351	0.255	3.49203e-19	vCAFs
	PANX1	1.13701e-23	0.343163	0.118	0.058	3.58863e-19	vCAFs
	RBBP8	1.72837e-23	0.364073	0.19	0.112	5.45507e-19	vCAFs
	NDUFS2	1.92798e-23	0.42633	0.155	0.087	6.0851e-19	vCAFs
	ABL2	2.79801e-23	0.394748	0.448	0.353	8.83109e-19	vCAFs
	ARSG	3.80312e-23	0.63673	0.12	0.061	1.20034e-18	vCAFs
	LPCAT3	4.25678e-23	0.31514	0.164	0.093	1.34352e-18	vCAFs
	CDKN1A	4.66493e-23	0.289803	0.106	0.05	1.47235e-18	vCAFs
	GSPT1	5.47733e-23	0.388286	0.267	0.181	1.72875e-18	vCAFs
	IL15RA	6.76354e-23	0.476236	0.213	0.134	2.13471e-18	vCAFs
	MPZL1	6.85631e-23	0.480511	0.262	0.178	2.16399e-18	vCAFs
	CAPZB	1.02842e-22	0.329109	0.693	0.614	3.2459e-18	vCAFs
	TEAD4	1.04092e-22	0.371915	0.126	0.066	3.28534e-18	vCAFs
	SEMA4B	1.2337e-22	0.387528	0.164	0.094	3.89381e-18	vCAFs
	CNN3	1.39444e-22	0.384227	0.39	0.295	4.40115e-18	vCAFs
	ANOS1	2.67367e-22	0.494813	0.107	0.053	8.43862e-18	vCAFs
	GATAD2A	4.11448e-22	0.380737	0.345	0.254	1.29861e-17	vCAFs
	BCL6	6.06235e-22	0.323571	0.366	0.268	1.9134e-17	vCAFs
	MAP3K14	7.65185e-22	0.378974	0.214	0.137	2.41508e-17	vCAFs
	CRY1	9.67341e-22	0.326012	0.294	0.201	3.05312e-17	vCAFs
	NCAM2	9.85448e-22	0.554431	0.207	0.129	3.11027e-17	vCAFs
	FARP1	1.71122e-21	0.452057	0.644	0.568	5.40094e-17	vCAFs
	GABARAPL1	1.94498e-21	0.299191	0.175	0.103	6.13873e-17	vCAFs
	IRF2BP2	1.95447e-21	0.307021	0.153	0.088	6.16869e-17	vCAFs
	NFE2L2	2.49307e-21	0.315398	0.438	0.343	7.86864e-17	vCAFs
	JARID2	4.37383e-21	0.504568	0.444	0.361	1.38047e-16	vCAFs
	PPP2R2A	4.59847e-21	0.371927	0.417	0.328	1.45137e-16	vCAFs
	SNX25	4.73756e-21	0.38535	0.272	0.188	1.49527e-16	vCAFs
	MFSD4B	6.27372e-21	0.409937	0.33	0.246	1.98011e-16	vCAFs
	SND1	9.92846e-21	0.33096	0.601	0.524	3.13362e-16	vCAFs
	PIP5K1A	1.32865e-20	0.377654	0.44	0.353	4.1935e-16	vCAFs
	SMTN	1.39889e-20	0.271353	0.255	0.169	4.41518e-16	vCAFs
	AFAP1	1.52087e-20	0.364604	0.396	0.304	4.80016e-16	vCAFs
	ARIH1	2.34032e-20	0.331676	0.619	0.533	7.38651e-16	vCAFs
	BCL3	2.80269e-20	0.258645	0.109	0.055	8.84586e-16	vCAFs
	HNRNPC	2.97529e-20	0.333346	0.538	0.46	9.3906e-16	vCAFs
	AGPAT4	3.46122e-20	0.478647	0.305	0.223	1.09243e-15	vCAFs
	CTNNA1	6.11576e-20	0.29328	0.575	0.491	1.93026e-15	vCAFs
	ADCY3	7.20178e-20	0.333934	0.243	0.165	2.27302e-15	vCAFs
	MAP3K20	8.59573e-20	0.340716	0.491	0.406	2.71298e-15	vCAFs
	ABLIM1	8.88142e-20	0.282297	0.393	0.294	2.80315e-15	vCAFs
	ZFPM2-AS1	8.89611e-20	0.555146	0.221	0.147	2.80779e-15	vCAFs
	CACNB2	1.16635e-19	0.3888	0.226	0.146	3.68122e-15	vCAFs
	PRKCE	2.28401e-19	0.364711	0.598	0.509	7.20878e-15	vCAFs
	YWHAG	2.29636e-19	0.26932	0.176	0.108	7.24777e-15	vCAFs
	KAT6A	2.41577e-19	0.311874	0.546	0.461	7.62465e-15	vCAFs
	ST3GAL1	2.92702e-19	0.425372	0.31	0.227	9.23827e-15	vCAFs
	SNED1	3.1188e-19	0.34679	0.649	0.556	9.84356e-15	vCAFs
	SMAD7	3.15258e-19	0.452464	0.251	0.177	9.95019e-15	vCAFs
	TFRC	3.31484e-19	0.500302	0.159	0.095	1.04623e-14	vCAFs
	CLIP1	3.48951e-19	0.422095	0.431	0.352	1.10136e-14	vCAFs
	ELMSAN1	3.67725e-19	0.334416	0.281	0.2	1.16061e-14	vCAFs
	USP12	3.87534e-19	0.399865	0.246	0.169	1.22314e-14	vCAFs
	AMFR	4.34177e-19	0.285771	0.192	0.121	1.37035e-14	vCAFs
	XRN2	4.89178e-19	0.342588	0.39	0.304	1.54394e-14	vCAFs
	BRAF	7.76978e-19	0.327929	0.572	0.495	2.4523e-14	vCAFs
	PLCL1	8.21731e-19	0.57038	0.289	0.21	2.59355e-14	vCAFs
	PROS1	8.83644e-19	0.335395	0.173	0.107	2.78896e-14	vCAFs
	ARHGAP5	9.95079e-19	0.392919	0.356	0.273	3.14067e-14	vCAFs
	LINC-PINT	1.0524e-18	0.363179	0.227	0.154	3.3216e-14	vCAFs
	ZBTB21	1.17509e-18	0.273919	0.134	0.076	3.70882e-14	vCAFs
	NAP1L1	1.26583e-18	0.326692	0.48	0.397	3.99521e-14	vCAFs
	AP001347.1	1.45334e-18	0.349004	0.383	0.293	4.58702e-14	vCAFs
	ALDH1A3	1.64196e-18	0.453756	0.229	0.156	5.18237e-14	vCAFs
	KCNK1	1.85789e-18	0.359939	0.124	0.069	5.86388e-14	vCAFs
	ECE1	3.22351e-18	0.331872	0.542	0.459	1.0174e-13	vCAFs
	PRDM6	4.47201e-18	0.295749	0.124	0.068	1.41146e-13	vCAFs
	CD83	4.70478e-18	0.431808	0.141	0.082	1.48492e-13	vCAFs
	GTF2IRD1	5.8e-18	0.400917	0.303	0.223	1.8306e-13	vCAFs
	TIMP1	5.97543e-18	0.429709	0.105	0.056	1.88597e-13	vCAFs
	CHIC2	6.53342e-18	0.356994	0.426	0.346	2.06208e-13	vCAFs
	PLEKHG1	7.39513e-18	0.388673	0.413	0.329	2.33405e-13	vCAFs
	ZNRF2	1.51882e-17	0.4324	0.176	0.112	4.79371e-13	vCAFs
	PCBP3	1.52609e-17	0.298635	0.196	0.127	4.81665e-13	vCAFs
	NAF1	2.50453e-17	0.451225	0.184	0.121	7.90481e-13	vCAFs
	ID4	3.19096e-17	0.268352	0.122	0.069	1.00713e-12	vCAFs
	ZDBF2	3.90032e-17	0.437058	0.202	0.136	1.23102e-12	vCAFs
	BTG3	3.97171e-17	0.295741	0.159	0.099	1.25355e-12	vCAFs
	NUP153	6.00891e-17	0.299262	0.372	0.292	1.89653e-12	vCAFs
	ARHGEF10	6.45377e-17	0.334131	0.348	0.269	2.03694e-12	vCAFs
	WDR1	6.92122e-17	0.28874	0.261	0.184	2.18448e-12	vCAFs
	RANBP2	1.32854e-16	0.498552	0.37	0.293	4.19315e-12	vCAFs
	FKBP1A	1.53058e-16	0.295507	0.119	0.068	4.8308e-12	vCAFs
	PAPPA	1.54246e-16	0.384934	0.426	0.338	4.8683e-12	vCAFs
	RFX3	1.60485e-16	0.418077	0.54	0.475	5.06521e-12	vCAFs
	ADAM9	1.85331e-16	0.302172	0.303	0.225	5.84941e-12	vCAFs
	NNMT	1.87501e-16	0.318538	0.17	0.109	5.91789e-12	vCAFs
	RASAL2	1.92416e-16	0.381932	0.415	0.338	6.07303e-12	vCAFs
	SEPTIN11	1.96017e-16	0.323395	0.502	0.423	6.18669e-12	vCAFs
	SERPINH1	2.03507e-16	0.454792	0.193	0.13	6.42308e-12	vCAFs
	MXRA7	2.16891e-16	0.26268	0.187	0.121	6.84551e-12	vCAFs
	UBR4	2.37431e-16	0.320788	0.417	0.34	7.4938e-12	vCAFs
	USP10	2.41937e-16	0.330267	0.272	0.201	7.63601e-12	vCAFs
	NAA50	2.44608e-16	0.29398	0.273	0.198	7.7203e-12	vCAFs
	UBE2D3	2.9478e-16	0.270495	0.537	0.468	9.30386e-12	vCAFs
	RRAS2	2.99834e-16	0.476869	0.217	0.152	9.46337e-12	vCAFs
	AP003086.1	3.2736e-16	0.263911	0.128	0.075	1.03321e-11	vCAFs
	AC007319.1	5.20335e-16	0.35417	0.231	0.16	1.64228e-11	vCAFs
	PHF20	5.40277e-16	0.354953	0.363	0.29	1.70522e-11	vCAFs
	WWTR1	5.99928e-16	0.415209	0.629	0.562	1.89349e-11	vCAFs
	WNT5B	7.29103e-16	0.348632	0.158	0.099	2.30119e-11	vCAFs
	SAMD5	7.76704e-16	0.422263	0.12	0.07	2.45143e-11	vCAFs
	ITGB8	9.67466e-16	0.532163	0.368	0.295	3.05352e-11	vCAFs
	SLCO3A1	1.05933e-15	0.350261	0.425	0.346	3.34345e-11	vCAFs
	PPARD	1.40013e-15	0.338861	0.256	0.186	4.41908e-11	vCAFs
	BTBD3	1.48471e-15	0.269666	0.18	0.119	4.68604e-11	vCAFs
	GADD45B	1.78744e-15	0.255222	0.104	0.057	5.64151e-11	vCAFs
	ID2	2.04889e-15	0.268213	0.126	0.074	6.4667e-11	vCAFs
	TGM2	2.36112e-15	0.381101	0.251	0.181	7.45217e-11	vCAFs
	UBA2	2.64977e-15	0.268235	0.287	0.212	8.3632e-11	vCAFs
	PITPNC1	2.86457e-15	0.575559	0.484	0.432	9.04116e-11	vCAFs
	FOXK2	3.90283e-15	0.296591	0.345	0.269	1.23181e-10	vCAFs
	RAB11A	4.0212e-15	0.314475	0.203	0.14	1.26917e-10	vCAFs
	RABGEF1	4.55723e-15	0.338736	0.548	0.478	1.43835e-10	vCAFs
	AF165147.1	4.60402e-15	0.363233	0.199	0.136	1.45312e-10	vCAFs
	CASP4	5.05328e-15	0.307877	0.158	0.101	1.59492e-10	vCAFs
	ANPEP	8.68546e-15	0.6024	0.101	0.058	2.7413e-10	vCAFs
	INSR	9.74575e-15	0.253952	0.541	0.466	3.07595e-10	vCAFs
	SLC19A2	1.0388e-14	0.349506	0.154	0.098	3.27867e-10	vCAFs
	HDAC5	1.04389e-14	0.44301	0.217	0.156	3.29473e-10	vCAFs
	VPS37B	1.0583e-14	0.379156	0.233	0.168	3.3402e-10	vCAFs
	ARHGAP20	1.08678e-14	0.467064	0.166	0.11	3.43011e-10	vCAFs
	DNAJB6	1.09614e-14	0.355178	0.336	0.265	3.45963e-10	vCAFs
	RRP12	1.2467e-14	0.270039	0.118	0.071	3.93484e-10	vCAFs
	PPP2CB	1.3638e-14	0.329116	0.3	0.23	4.30443e-10	vCAFs
	PXDN	1.39432e-14	0.509894	0.346	0.281	4.40076e-10	vCAFs
	IQCJ-SCHIP1	1.40705e-14	0.328834	0.205	0.142	4.44094e-10	vCAFs
	RRBP1	1.72614e-14	0.27117	0.461	0.382	5.44805e-10	vCAFs
	PARM1	2.03039e-14	0.257373	0.108	0.062	6.40833e-10	vCAFs
	ENO1	2.08011e-14	0.271779	0.152	0.097	6.56523e-10	vCAFs
	CLSTN3	2.17479e-14	0.287098	0.161	0.105	6.86406e-10	vCAFs
	RALGAPA1	2.59744e-14	0.273599	0.595	0.532	8.19804e-10	vCAFs
	SAMD4B	2.76891e-14	0.323935	0.3	0.232	8.73922e-10	vCAFs
	UBE2F	3.0552e-14	0.295401	0.168	0.111	9.64281e-10	vCAFs
	CLEC2B	6.15042e-14	0.375999	0.158	0.104	1.94119e-09	vCAFs
	AC012404.1	7.17917e-14	0.290687	0.131	0.082	2.26589e-09	vCAFs
	NFKB2	7.56676e-14	0.272898	0.138	0.087	2.38822e-09	vCAFs
	ADAMTS17	9.79318e-14	0.309774	0.149	0.095	3.09092e-09	vCAFs
	SEPTIN9	1.04989e-13	0.569322	0.371	0.313	3.31367e-09	vCAFs
	ATP11A	1.10627e-13	0.343258	0.397	0.324	3.49161e-09	vCAFs
	DLGAP4	1.24555e-13	0.33797	0.307	0.238	3.93119e-09	vCAFs
	TRAF3	1.45364e-13	0.282098	0.337	0.266	4.58799e-09	vCAFs
	STX12	2.12912e-13	0.318722	0.339	0.271	6.71994e-09	vCAFs
	EPS8	2.90578e-13	0.387558	0.61	0.557	9.17121e-09	vCAFs
	IRS1	3.12288e-13	0.308031	0.398	0.329	9.85644e-09	vCAFs
	SLC4A7	3.17262e-13	0.502409	0.396	0.331	1.00134e-08	vCAFs
	PTPN2	3.4342e-13	0.309967	0.273	0.208	1.0839e-08	vCAFs
	PNPLA8	5.02339e-13	0.278568	0.183	0.127	1.58548e-08	vCAFs
	ZNF330	5.03999e-13	0.250122	0.102	0.06	1.59072e-08	vCAFs
	ERCC1	6.35265e-13	0.286579	0.171	0.116	2.00502e-08	vCAFs
	PABPC1	7.50065e-13	0.26428	0.36	0.294	2.36736e-08	vCAFs
	RIPOR2	1.09784e-12	0.389031	0.193	0.139	3.465e-08	vCAFs
	BASP1	1.14297e-12	0.379479	0.182	0.127	3.60743e-08	vCAFs
	AMD1	1.19213e-12	0.265015	0.143	0.094	3.76261e-08	vCAFs
	CAST	1.33796e-12	0.373153	0.401	0.341	4.22288e-08	vCAFs
	PRPS2	2.41199e-12	0.343799	0.115	0.072	7.61271e-08	vCAFs
	ATP2A2	2.48862e-12	0.421065	0.437	0.375	7.85458e-08	vCAFs
	TGFB1	3.06516e-12	0.442657	0.17	0.118	9.67426e-08	vCAFs
	ECPAS	3.19945e-12	0.287274	0.446	0.384	1.00981e-07	vCAFs
	ZNF217	3.31683e-12	0.294393	0.181	0.128	1.04686e-07	vCAFs
	PTGES3	4.41656e-12	0.294071	0.317	0.254	1.39395e-07	vCAFs
	NOD1	4.84641e-12	0.342053	0.12	0.076	1.52963e-07	vCAFs
	DNAJC25	5.97986e-12	0.259453	0.109	0.067	1.88736e-07	vCAFs
	ATP2B1	6.95719e-12	0.425056	0.333	0.273	2.19583e-07	vCAFs
	OSBPL10	9.51791e-12	0.443824	0.339	0.279	3.00404e-07	vCAFs
	DTWD1	9.55247e-12	0.311149	0.27	0.21	3.01495e-07	vCAFs
	MYL9	1.31251e-11	0.251732	0.21	0.153	4.14256e-07	vCAFs
	MAPK6	1.46059e-11	0.254588	0.292	0.227	4.60992e-07	vCAFs
	TAF4B	1.95109e-11	0.293137	0.118	0.076	6.15804e-07	vCAFs
	SOAT1	2.01289e-11	0.280537	0.171	0.121	6.35309e-07	vCAFs
	DOT1L	2.08568e-11	0.26951	0.161	0.111	6.58282e-07	vCAFs
	ADAM17	2.41319e-11	0.263997	0.309	0.246	7.6165e-07	vCAFs
	EIF3H	2.55414e-11	0.27046	0.255	0.196	8.06136e-07	vCAFs
	AL731577.2	2.76198e-11	0.267189	0.287	0.226	8.71735e-07	vCAFs
	TFPI	3.43573e-11	0.335471	0.332	0.272	1.08438e-06	vCAFs
	MORF4L2	4.02288e-11	0.254974	0.389	0.325	1.2697e-06	vCAFs
	PRDM2	4.22714e-11	0.255887	0.391	0.326	1.33417e-06	vCAFs
	NOS1AP	4.29435e-11	0.476026	0.147	0.1	1.35538e-06	vCAFs
	PELI2	5.64459e-11	0.352088	0.518	0.46	1.78155e-06	vCAFs
	CDK17	6.05486e-11	0.300471	0.383	0.324	1.91104e-06	vCAFs
	IPO5	6.45288e-11	0.254424	0.157	0.109	2.03666e-06	vCAFs
	PLPP1	1.06379e-10	0.963861	0.405	0.367	3.35755e-06	vCAFs
	TP53BP2	1.0953e-10	0.302757	0.156	0.11	3.45699e-06	vCAFs
	GBE1	1.18902e-10	0.650932	0.323	0.274	3.75278e-06	vCAFs
	GPC6	1.35939e-10	0.265461	0.504	0.433	4.29051e-06	vCAFs
	HIVEP3	1.71244e-10	0.397766	0.224	0.17	5.4048e-06	vCAFs
	NAV2	2.1553e-10	0.339808	0.255	0.198	6.80255e-06	vCAFs
	RASSF8	3.4552e-10	0.378682	0.412	0.356	1.09053e-05	vCAFs
	BAZ1A	4.07245e-10	0.313304	0.299	0.242	1.28535e-05	vCAFs
	IFI16	4.51464e-10	0.262323	0.431	0.374	1.42491e-05	vCAFs
	PRRC2C	5.97658e-10	0.268374	0.599	0.554	1.88633e-05	vCAFs
	KSR1	6.30209e-10	0.412208	0.369	0.322	1.98907e-05	vCAFs
	ANXA2	9.96332e-10	0.283619	0.39	0.335	3.14462e-05	vCAFs
	DIPK1A	1.10501e-09	0.310924	0.185	0.137	3.48765e-05	vCAFs
	NPC1	1.29012e-09	0.311877	0.185	0.138	4.07188e-05	vCAFs
	RAB8B	1.44641e-09	0.285101	0.253	0.199	4.56516e-05	vCAFs
	TMSB4X	1.6078e-09	0.282172	0.255	0.205	5.07452e-05	vCAFs
	ITGA6	1.89939e-09	0.324047	0.241	0.192	5.99486e-05	vCAFs
	RUBCNL	1.9899e-09	0.335211	0.175	0.131	6.28052e-05	vCAFs
	P3H2	2.03758e-09	0.254355	0.155	0.11	6.43102e-05	vCAFs
	DRAM1	2.11885e-09	0.325885	0.227	0.178	6.6875e-05	vCAFs
	ITPRIP	3.21596e-09	0.286686	0.181	0.135	0.000101502	vCAFs
	HK1	3.29895e-09	0.253216	0.258	0.207	0.000104121	vCAFs
	SDCBP	3.3675e-09	0.263128	0.178	0.132	0.000106285	vCAFs
	NDUFAF2	3.54411e-09	0.260917	0.284	0.232	0.000111859	vCAFs
	FOXO3	4.30891e-09	0.566833	0.423	0.387	0.000135998	vCAFs
	PYGO1	4.53418e-09	0.259196	0.152	0.109	0.000143108	vCAFs
	IFNGR2	6.40869e-09	0.259593	0.205	0.157	0.000202271	vCAFs
	LSS	7.11987e-09	0.345885	0.126	0.088	0.000224717	vCAFs
	TCF7L2	9.05993e-09	0.258701	0.626	0.581	0.00028595	vCAFs
	LPIN1	9.37375e-09	0.250669	0.187	0.141	0.000295854	vCAFs
	ARHGAP28	1.10042e-08	0.265406	0.263	0.21	0.000347314	vCAFs
	PHF10	1.1622e-08	0.263535	0.15	0.109	0.000366815	vCAFs
	SPIRE1	1.23301e-08	0.25078	0.327	0.275	0.000389162	vCAFs
	APBA1	1.79509e-08	0.353481	0.236	0.19	0.000566566	vCAFs
	RBM17	2.20482e-08	0.275421	0.203	0.158	0.000695886	vCAFs
	DDX24	2.39134e-08	0.250554	0.206	0.16	0.000754753	vCAFs
	SDC2	2.63189e-08	0.402428	0.367	0.318	0.000830677	vCAFs
	SLAIN2	5.62832e-08	0.292017	0.263	0.218	0.00177641	vCAFs
	DDR2	7.69391e-08	0.291667	0.546	0.516	0.00242835	vCAFs
	MAML2	2.01364e-07	0.300832	0.697	0.658	0.00635545	vCAFs
	NID1	3.52614e-07	0.260554	0.365	0.321	0.0111292	vCAFs
	PREP	4.94699e-07	0.280705	0.191	0.152	0.0156137	vCAFs
	ADAM10	1.42469e-06	0.259197	0.467	0.43	0.044966	vCAFs
	BMERB1	1.43512e-06	0.357158	0.415	0.385	0.0452953	vCAFs
	SULF1	0	3.60122	0.789	0.163	0	myoCAFs
	NTM	0	2.95293	0.674	0.066	0	myoCAFs
	ITGA1	0	2.844	0.682	0.141	0	myoCAFs
	KCND2	0	2.56378	0.504	0.139	0	myoCAFs
	KIF26B	0	2.39272	0.634	0.212	0	myoCAFs
	NOX4	0	2.34325	0.54	0.066	0	myoCAFs
	COL7A1	0	2.30596	0.629	0.221	0	myoCAFs
	MIR4435-2HG	0	2.16899	0.739	0.228	0	myoCAFs
	NKD1	0	2.12854	0.451	0.042	0	myoCAFs
	ISM1	0	2.1006	0.321	0.041	0	myoCAFs
	COL8A1	0	2.04332	0.438	0.052	0	myoCAFs
	RUNX1	0	2.03096	0.824	0.336	0	myoCAFs
	INHBA	0	2.02187	0.474	0.037	0	myoCAFs
	FRY	0	1.81339	0.587	0.176	0	myoCAFs
	WNT5A	0	1.67693	0.411	0.067	0	myoCAFs
	CASC15	0	1.62594	0.667	0.213	0	myoCAFs
	PALM2-AKAP2	0	1.59402	0.675	0.244	0	myoCAFs
	GREM1	0	1.52349	0.307	0.042	0	myoCAFs
	HMGA2	0	1.47772	0.24	0.016	0	myoCAFs
	PTPRE	0	1.42289	0.666	0.224	0	myoCAFs
	MIR181A1HG	0	1.41544	0.31	0.026	0	myoCAFs
	MIR205HG	0	1.41532	0.369	0.042	0	myoCAFs
	FAP	0	1.40926	0.652	0.255	0	myoCAFs
	STAT1	0	1.39107	0.413	0.097	0	myoCAFs
	LINC01429	0	1.38237	0.241	0.004	0	myoCAFs
	AEBP1	0	1.31595	0.608	0.236	0	myoCAFs
	XAF1	3.34733e-306	1.40852	0.592	0.238	1.05649e-301	myoCAFs
	MMP11	6.59515e-302	1.59191	0.366	0.078	2.08156e-297	myoCAFs
	CYTOR	3.5663e-301	1.40528	0.585	0.222	1.12559e-296	myoCAFs
	PFKFB4	8.32203e-300	1.77304	0.257	0.029	2.6266e-295	myoCAFs
	COL1A2	2.95649e-294	1.57074	0.828	0.63	9.33127e-290	myoCAFs
	EPSTI1	1.9155e-286	1.36596	0.459	0.134	6.04569e-282	myoCAFs
	NLRC5	9.4368e-281	1.05895	0.331	0.064	2.97844e-276	myoCAFs
	NREP	2.96686e-277	1.4462	0.544	0.206	9.364e-273	myoCAFs
	STAT2	4.41118e-274	1.30404	0.533	0.199	1.39226e-269	myoCAFs
	LAMB1	7.44452e-267	1.37312	0.554	0.212	2.34964e-262	myoCAFs
	FOXP1	8.40406e-265	1.24772	0.775	0.494	2.65249e-260	myoCAFs
	DGKI	2.20725e-263	1.14485	0.225	0.024	6.96653e-259	myoCAFs
	PLPP4	3.54426e-262	1.061	0.26	0.037	1.11864e-257	myoCAFs
	HECW1	6.17347e-262	1.53541	0.344	0.077	1.94847e-257	myoCAFs
	ITGA11	6.99913e-259	1.5213	0.523	0.201	2.20907e-254	myoCAFs
	PTK7	7.34309e-256	1.18873	0.549	0.215	2.31763e-251	myoCAFs
	MICAL2	4.38281e-253	1.23237	0.483	0.162	1.3833e-248	myoCAFs
	COL1A1	2.30355e-244	1.49044	0.788	0.586	7.27046e-240	myoCAFs
	VMP1	2.76698e-244	0.854447	0.899	0.659	8.73313e-240	myoCAFs
	APBA2	7.32993e-234	1.03204	0.327	0.077	2.31347e-229	myoCAFs
	SIPA1L1	5.03461e-233	1.20201	0.544	0.224	1.58902e-228	myoCAFs
	PARP14	6.10731e-233	1.1333	0.46	0.159	1.92759e-228	myoCAFs
	DIO2	1.55966e-231	1.53649	0.495	0.188	4.9226e-227	myoCAFs
	ALPK2	1.05433e-229	0.804595	0.136	0.003	3.32766e-225	myoCAFs
	SUGCT	1.3018e-227	1.23626	0.577	0.257	4.10875e-223	myoCAFs
	LEF1	1.75372e-227	1.11424	0.328	0.079	5.53509e-223	myoCAFs
	CHST11	6.33773e-224	1.23216	0.659	0.327	2.00031e-219	myoCAFs
	ASAP1	1.20439e-221	0.943204	0.84	0.593	3.80131e-217	myoCAFs
	SYTL2	1.55193e-221	1.22847	0.318	0.079	4.8982e-217	myoCAFs
	PHC2	1.59182e-221	1.18142	0.546	0.228	5.0241e-217	myoCAFs
	FAT1	4.26811e-221	1.21733	0.433	0.15	1.3471e-216	myoCAFs
	MYO1B	3.86688e-218	1.15194	0.459	0.167	1.22046e-213	myoCAFs
	PTGDR	1.57339e-216	0.631831	0.143	0.006	4.96592e-212	myoCAFs
	MEGF6	1.76228e-216	0.957384	0.237	0.039	5.5621e-212	myoCAFs
	PDGFRB	4.49535e-215	1.29752	0.63	0.334	1.41882e-210	myoCAFs
	UNC5B	2.57534e-213	0.975741	0.287	0.063	8.1283e-209	myoCAFs
	ADAM19	1.32451e-212	1.155	0.348	0.096	4.18043e-208	myoCAFs
	PPFIBP1	4.92666e-210	0.946348	0.74	0.426	1.55495e-205	myoCAFs
	CALD1	5.42694e-208	1.28963	0.859	0.71	1.71285e-203	myoCAFs
	LAMC3	8.07038e-207	1.16759	0.43	0.152	2.54717e-202	myoCAFs
	SORBS2	3.39777e-205	1.2241	0.279	0.063	1.0724e-200	myoCAFs
	COL24A1	6.93609e-205	1.26012	0.468	0.184	2.18917e-200	myoCAFs
	SLC6A6	4.2919e-204	1.13706	0.331	0.09	1.35461e-199	myoCAFs
	MYO1D	3.72731e-202	1.01214	0.559	0.246	1.17641e-197	myoCAFs
	LTBP2	7.01581e-202	1.1379	0.433	0.155	2.21433e-197	myoCAFs
	LMO7	2.00597e-201	1.05191	0.425	0.15	6.33125e-197	myoCAFs
	CSMD2	8.23879e-201	1.11469	0.335	0.091	2.60033e-196	myoCAFs
	HMGA2-AS1	1.37017e-199	0.647669	0.127	0.005	4.32454e-195	myoCAFs
	AC022126.1	2.81313e-199	0.66126	0.155	0.012	8.87881e-195	myoCAFs
	RARB	1.57046e-198	1.03725	0.324	0.087	4.9567e-194	myoCAFs
	CACNA2D3	6.18385e-198	1.38641	0.241	0.046	1.95175e-193	myoCAFs
	ARHGAP24	1.47946e-197	1.11802	0.624	0.321	4.66947e-193	myoCAFs
	POSTN	2.74991e-197	1.69101	0.222	0.039	8.67926e-193	myoCAFs
	PAG1	9.35964e-196	1.12391	0.368	0.114	2.95409e-191	myoCAFs
	MRC2	2.72065e-195	1.05269	0.583	0.283	8.58691e-191	myoCAFs
	HIP1	6.10274e-195	1.16312	0.586	0.284	1.92615e-190	myoCAFs
	INSYN2B	7.84791e-194	0.817826	0.124	0.005	2.47696e-189	myoCAFs
	FRMD5	1.40999e-192	0.997382	0.15	0.012	4.45021e-188	myoCAFs
	RGS4	4.73364e-192	0.812466	0.16	0.016	1.49403e-187	myoCAFs
	AC004160.1	7.29892e-192	1.0199	0.185	0.024	2.30369e-187	myoCAFs
	ADAMTS2	1.95261e-188	1.0223	0.709	0.437	6.16281e-184	myoCAFs
	C2orf27A	2.11642e-188	1.20804	0.429	0.166	6.67985e-184	myoCAFs
	CLSTN2	3.60608e-188	1.33666	0.289	0.072	1.13815e-183	myoCAFs
	MYO10	2.67872e-187	1.16305	0.355	0.113	8.45459e-183	myoCAFs
	IFI44	2.66222e-182	0.805168	0.221	0.041	8.40249e-178	myoCAFs
	PRAG1	8.46129e-182	0.937971	0.225	0.043	2.67055e-177	myoCAFs
	GGT5	4.40187e-180	0.76951	0.198	0.032	1.38932e-175	myoCAFs
	FN1	1.21188e-179	1.58876	0.544	0.27	3.82495e-175	myoCAFs
	PTEN	2.63353e-179	0.990951	0.721	0.466	8.31196e-175	myoCAFs
	DNM3OS	8.25009e-179	0.95392	0.325	0.099	2.60389e-174	myoCAFs
	ETV6	2.75008e-174	0.884139	0.727	0.45	8.67982e-170	myoCAFs
	TYMP	4.60238e-174	0.842141	0.326	0.096	1.4526e-169	myoCAFs
	F13A1	4.63591e-171	1.17905	0.235	0.052	1.46319e-166	myoCAFs
	BICC1	1.17756e-170	0.889784	0.828	0.611	3.71662e-166	myoCAFs
	AP005230.1	3.85788e-169	0.748894	0.133	0.011	1.21762e-164	myoCAFs
	ANTXR1	1.11096e-167	1.19436	0.749	0.552	3.50642e-163	myoCAFs
	SLC24A2	4.19188e-167	0.848083	0.131	0.011	1.32304e-162	myoCAFs
	KIAA1217	3.59608e-166	1.0357	0.547	0.272	1.13499e-161	myoCAFs
	IFI44L	3.60056e-166	0.850903	0.18	0.028	1.13641e-161	myoCAFs
	WIPF1	3.02057e-163	0.928118	0.57	0.291	9.53352e-159	myoCAFs
	AC023282.1	5.89197e-163	0.773855	0.143	0.015	1.85962e-158	myoCAFs
	HS3ST3A1	1.18054e-162	0.949786	0.221	0.047	3.72601e-158	myoCAFs
	GLIS3	4.25721e-161	0.793962	0.824	0.591	1.34366e-156	myoCAFs
	SHOX2	1.15993e-159	0.701992	0.2	0.039	3.66096e-155	myoCAFs
	COBLL1	1.1918e-159	1.06206	0.311	0.099	3.76155e-155	myoCAFs
	MX1	5.25592e-159	0.787121	0.208	0.042	1.65887e-154	myoCAFs
	LY6D	1.35087e-158	0.51357	0.105	0.005	4.26363e-154	myoCAFs
	COL5A2	3.89529e-158	0.946935	0.779	0.599	1.22943e-153	myoCAFs
	NID2	1.6094e-157	0.846351	0.278	0.079	5.07957e-153	myoCAFs
	CFH	1.67679e-157	0.90846	0.283	0.082	5.29228e-153	myoCAFs
	STARD4-AS1	3.22798e-157	0.678536	0.174	0.028	1.01882e-152	myoCAFs
	AVIL	8.53301e-157	0.660378	0.162	0.023	2.69319e-152	myoCAFs
	RFX8	2.85688e-156	0.665383	0.127	0.011	9.01688e-152	myoCAFs
	SLC46A3	3.05953e-156	0.666139	0.161	0.023	9.65648e-152	myoCAFs
	FBXO32	9.98266e-155	0.956226	0.233	0.055	3.15073e-150	myoCAFs
	ADAMTS14	9.72173e-154	0.762426	0.137	0.015	3.06837e-149	myoCAFs
	NEAT1	5.22822e-152	0.649226	0.991	0.97	1.65013e-147	myoCAFs
	ATP10A	7.61863e-151	0.927588	0.329	0.112	2.40459e-146	myoCAFs
	SNTB1	1.48085e-148	1.03571	0.39	0.156	4.67385e-144	myoCAFs
	NCALD	4.28379e-148	1.0159	0.337	0.119	1.35205e-143	myoCAFs
	RNF213	8.84507e-148	0.924818	0.558	0.299	2.79168e-143	myoCAFs
	COL27A1	1.81444e-146	0.8465	0.741	0.495	5.72675e-142	myoCAFs
	KIAA1549L	4.58073e-146	0.662262	0.103	0.006	1.44577e-141	myoCAFs
	DOCK4	6.25336e-145	0.942016	0.538	0.273	1.97369e-140	myoCAFs
	CEMIP2	4.72938e-143	0.959453	0.423	0.183	1.49269e-138	myoCAFs
	SOX4	2.09607e-141	0.991849	0.264	0.078	6.61563e-137	myoCAFs
	DCBLD1	2.10719e-141	0.914905	0.311	0.108	6.6507e-137	myoCAFs
	STK38L	2.35741e-141	1.0429	0.345	0.132	7.44046e-137	myoCAFs
	PLAU	3.37172e-141	0.823684	0.151	0.023	1.06418e-136	myoCAFs
	PDLIM5	1.04019e-140	1.26082	0.562	0.319	3.28304e-136	myoCAFs
	SLC1A3	4.54664e-139	0.690997	0.129	0.015	1.43501e-134	myoCAFs
	ETV1	1.45889e-135	0.747975	0.237	0.065	4.60455e-131	myoCAFs
	DIO2-AS1	4.05285e-135	0.61212	0.13	0.017	1.27916e-130	myoCAFs
	STK17A	5.53193e-135	0.654921	0.218	0.055	1.74599e-130	myoCAFs
	ADAMTS6	2.39019e-134	1.19562	0.209	0.051	7.54392e-130	myoCAFs
	PELO	6.51959e-134	0.412762	0.104	0.008	2.05771e-129	myoCAFs
	ST5	6.28925e-131	0.726185	0.752	0.51	1.98501e-126	myoCAFs
	SALL4	6.72164e-131	0.524839	0.116	0.012	2.12148e-126	myoCAFs
	ADAMTS12	2.80195e-130	1.12087	0.376	0.164	8.84352e-126	myoCAFs
	FABP5	4.78406e-129	0.563144	0.121	0.015	1.50995e-124	myoCAFs
	MYO5A	9.20101e-127	0.69434	0.422	0.189	2.90402e-122	myoCAFs
	SH3RF1	1.26765e-126	0.760955	0.434	0.198	4.00096e-122	myoCAFs
	NEXN	1.03083e-125	0.81673	0.255	0.08	3.25352e-121	myoCAFs
	CTHRC1	5.56966e-125	0.428455	0.102	0.009	1.7579e-120	myoCAFs
	APBB2	6.83753e-125	0.771876	0.767	0.565	2.15806e-120	myoCAFs
	GRIA3	9.87102e-125	0.934312	0.22	0.062	3.11549e-120	myoCAFs
	COL12A1	2.7359e-124	1.06273	0.668	0.456	8.63506e-120	myoCAFs
	KLHL5	3.19891e-124	0.690425	0.306	0.11	1.00964e-119	myoCAFs
	TENM3	5.20564e-124	0.854686	0.278	0.093	1.64301e-119	myoCAFs
	FKBP10	2.18247e-123	0.73333	0.294	0.105	6.8883e-119	myoCAFs
	BGN	2.59599e-122	0.696638	0.202	0.052	8.19345e-118	myoCAFs
	ITGA3	3.60491e-121	0.646687	0.18	0.041	1.13778e-116	myoCAFs
	NKD2	4.0074e-121	0.632524	0.165	0.034	1.26482e-116	myoCAFs
	PLCH1	1.54413e-118	1.01239	0.174	0.041	4.87357e-114	myoCAFs
	DCLK2	2.03153e-118	0.854325	0.398	0.181	6.41192e-114	myoCAFs
	AC083870.1	3.98321e-117	0.768935	0.314	0.122	1.25718e-112	myoCAFs
	AP002989.1	4.24847e-117	1.11427	0.148	0.029	1.3409e-112	myoCAFs
	NOTCH3	9.23406e-117	0.733378	0.209	0.058	2.91445e-112	myoCAFs
	BMP1	1.66004e-116	0.776865	0.32	0.127	5.23943e-112	myoCAFs
	PRKG1	4.93095e-116	0.740429	0.89	0.768	1.55631e-111	myoCAFs
	RSRP1	6.05733e-115	0.668775	0.499	0.264	1.91181e-110	myoCAFs
	FLT1	7.57019e-115	0.934853	0.186	0.047	2.3893e-110	myoCAFs
	ADAMTSL4-AS1	4.04896e-114	0.703787	0.273	0.095	1.27793e-109	myoCAFs
	NHSL1	4.80275e-114	0.747533	0.254	0.084	1.51584e-109	myoCAFs
	POU2F2	1.05233e-113	0.59617	0.118	0.017	3.32137e-109	myoCAFs
	SPHK1	3.57237e-113	0.593373	0.158	0.033	1.12751e-108	myoCAFs
	MICALL2	2.57435e-112	0.603755	0.216	0.064	8.12515e-108	myoCAFs
	TAOK3	6.82417e-112	0.66787	0.429	0.205	2.15384e-107	myoCAFs
	PTPRK	7.37606e-112	0.682968	0.578	0.332	2.32803e-107	myoCAFs
	SON	6.40004e-111	0.687303	0.604	0.374	2.01998e-106	myoCAFs
	AP000331.1	2.27857e-110	0.509004	0.13	0.023	7.19164e-106	myoCAFs
	KRT13	1.9666e-109	0.579424	0.185	0.048	6.20697e-105	myoCAFs
	MIR193BHG	2.34812e-109	0.534411	0.144	0.029	7.41115e-105	myoCAFs
	TNFRSF21	2.71498e-107	0.848104	0.178	0.046	8.56903e-103	myoCAFs
	MX2	5.39458e-106	0.756332	0.213	0.066	1.70264e-101	myoCAFs
	PAPSS2	1.42644e-105	0.653108	0.301	0.118	4.50212e-101	myoCAFs
	MSRB3	3.62046e-105	0.715233	0.459	0.239	1.14269e-100	myoCAFs
	BMF	7.80243e-105	0.434248	0.101	0.013	2.4626e-100	myoCAFs
	CYTH3	1.75804e-104	0.710465	0.504	0.273	5.54873e-100	myoCAFs
	FUT8	6.1114e-104	0.774436	0.453	0.238	1.92888e-99	myoCAFs
	RAPGEF4	1.06746e-103	0.702232	0.155	0.036	3.36912e-99	myoCAFs
	DCBLD2	1.97482e-103	0.791701	0.39	0.189	6.23294e-99	myoCAFs
	SSH1	4.80337e-103	0.680921	0.444	0.231	1.51604e-98	myoCAFs
	ZNF469	7.24665e-102	0.565912	0.157	0.037	2.28719e-97	myoCAFs
	SH3RF3	7.38474e-101	0.741334	0.617	0.394	2.33077e-96	myoCAFs
	PRRX1	1.16777e-100	0.643634	0.734	0.544	3.68573e-96	myoCAFs
	NHSL2	1.71435e-100	0.696429	0.255	0.091	5.41084e-96	myoCAFs
	AC079298.3	2.48443e-99	0.616861	0.135	0.028	7.84135e-95	myoCAFs
	IL4R	2.53026e-99	0.584054	0.252	0.089	7.98601e-95	myoCAFs
	CARMN	3.876e-99	0.98063	0.602	0.4	1.22334e-94	myoCAFs
	ST3GAL2	8.61839e-99	0.596142	0.216	0.07	2.72014e-94	myoCAFs
	BICD1	2.75948e-98	0.846334	0.576	0.362	8.70948e-94	myoCAFs
	ITGB5	9.04435e-98	0.641826	0.414	0.207	2.85458e-93	myoCAFs
	SMC6	2.67164e-97	0.603139	0.249	0.091	8.43224e-93	myoCAFs
	BTN3A2	4.62728e-97	0.462048	0.13	0.026	1.46046e-92	myoCAFs
	LMO7-AS1	7.12206e-97	0.474075	0.119	0.022	2.24787e-92	myoCAFs
	MAML3	1.30307e-96	0.628615	0.696	0.47	4.11276e-92	myoCAFs
	MAML2	4.06833e-96	0.54805	0.805	0.625	1.28405e-91	myoCAFs
	GPR176	7.42852e-96	0.578129	0.247	0.089	2.34459e-91	myoCAFs
	COL5A1	9.25049e-96	0.833616	0.764	0.622	2.91964e-91	myoCAFs
	MAP3K5	2.8696e-95	0.568494	0.523	0.287	9.05704e-91	myoCAFs
	ZSWIM8	1.73975e-94	0.558872	0.197	0.062	5.49099e-90	myoCAFs
	RSAD2	2.16319e-94	0.470652	0.102	0.016	6.82746e-90	myoCAFs
	GOLGA8B	2.27262e-93	0.605979	0.321	0.142	7.17285e-89	myoCAFs
	FRMD4A	1.17176e-92	0.974732	0.291	0.123	3.69832e-88	myoCAFs
	KLF7	9.8195e-92	0.672206	0.346	0.159	3.09923e-87	myoCAFs
	FILIP1L	3.43922e-91	0.732332	0.324	0.146	1.08549e-86	myoCAFs
	ETS1	7.97544e-90	0.661271	0.403	0.206	2.51721e-85	myoCAFs
	PLXNC1	2.96427e-89	0.673915	0.318	0.143	9.35584e-85	myoCAFs
	HLA-C	3.75988e-89	0.483549	0.189	0.059	1.18669e-84	myoCAFs
	ST6GALNAC5	5.09704e-89	0.921015	0.25	0.096	1.60873e-84	myoCAFs
	DKK3	6.03011e-89	0.60268	0.22	0.078	1.90322e-84	myoCAFs
	AAK1	7.09702e-89	0.631361	0.518	0.305	2.23996e-84	myoCAFs
	LINC00578	1.02094e-88	1.05397	0.189	0.06	3.2223e-84	myoCAFs
	DDAH1	1.41113e-88	0.850672	0.499	0.301	4.45382e-84	myoCAFs
	TANC2	2.31592e-87	0.686287	0.508	0.309	7.30952e-83	myoCAFs
	TRIO	5.05155e-87	0.50655	0.854	0.703	1.59437e-82	myoCAFs
	AL513327.1	1.14231e-86	0.389083	0.105	0.019	3.60535e-82	myoCAFs
	PRKD1	1.37293e-86	0.660085	0.571	0.355	4.33323e-82	myoCAFs
	COL13A1	1.45809e-86	0.529549	0.144	0.037	4.60201e-82	myoCAFs
	PDGFC	5.35287e-86	0.729868	0.548	0.339	1.68947e-81	myoCAFs
	ARHGEF17	5.39819e-86	0.640984	0.339	0.163	1.70378e-81	myoCAFs
	TPM2	8.43076e-86	0.646457	0.376	0.188	2.66092e-81	myoCAFs
	TIA1	8.78861e-86	0.547416	0.289	0.125	2.77386e-81	myoCAFs
	ST6GAL2	4.96797e-85	0.654139	0.201	0.069	1.56799e-80	myoCAFs
	ZNF521	6.47071e-85	0.510255	0.41	0.205	2.04229e-80	myoCAFs
	SYNJ2	9.28843e-85	0.656972	0.372	0.186	2.93161e-80	myoCAFs
	RIPOR3	1.36212e-84	0.725455	0.362	0.181	4.29911e-80	myoCAFs
	TDG	4.41694e-84	0.550126	0.219	0.08	1.39407e-79	myoCAFs
	GSDMD	6.08924e-84	0.424907	0.14	0.035	1.92189e-79	myoCAFs
	CSF1R	1.36065e-83	0.457317	0.122	0.027	4.29449e-79	myoCAFs
	STK10	1.41749e-83	0.577504	0.174	0.054	4.47387e-79	myoCAFs
	SUSD6	1.59544e-83	0.585682	0.386	0.195	5.03554e-79	myoCAFs
	PCNX4	2.29499e-82	0.620271	0.375	0.195	7.24346e-78	myoCAFs
	RALA	5.43716e-82	0.665114	0.275	0.119	1.71608e-77	myoCAFs
	ACTN1	5.60913e-82	0.652041	0.664	0.468	1.77036e-77	myoCAFs
	ODF2L	6.51447e-82	0.605136	0.434	0.243	2.0561e-77	myoCAFs
	MACF1	8.55804e-82	0.453963	0.884	0.777	2.70109e-77	myoCAFs
	SAMD9L	1.90156e-81	0.508438	0.17	0.053	6.0017e-77	myoCAFs
	TNFSF13B	1.08149e-80	0.473102	0.134	0.034	3.41339e-76	myoCAFs
	TMEM45A	6.36685e-80	0.587085	0.212	0.077	2.0095e-75	myoCAFs
	RBM3	8.1483e-80	0.47416	0.198	0.069	2.57177e-75	myoCAFs
	SRPX2	1.04745e-79	0.612248	0.324	0.157	3.30596e-75	myoCAFs
	GUCY1A1	1.40396e-79	0.619312	0.178	0.058	4.43118e-75	myoCAFs
	AC010894.3	2.12369e-79	0.385908	0.114	0.025	6.7028e-75	myoCAFs
	PCED1B	2.22381e-79	0.629332	0.252	0.102	7.01878e-75	myoCAFs
	WDFY1	1.84584e-78	0.59088	0.321	0.154	5.82583e-74	myoCAFs
	DLEU2	6.53374e-78	0.685609	0.367	0.192	2.06218e-73	myoCAFs
	AC017002.5	1.18977e-77	0.424162	0.112	0.024	3.75515e-73	myoCAFs
	UACA	1.71766e-77	0.897798	0.518	0.338	5.42129e-73	myoCAFs
	FGD6	2.69803e-77	0.590634	0.211	0.079	8.51553e-73	myoCAFs
	HLA-B	3.08482e-77	0.517337	0.26	0.11	9.7363e-73	myoCAFs
	CAMK1D	4.21694e-77	0.786017	0.499	0.303	1.33095e-72	myoCAFs
	MYO6	1.50248e-76	0.599441	0.315	0.151	4.74212e-72	myoCAFs
	HLA-F	1.56025e-76	0.416851	0.132	0.034	4.92445e-72	myoCAFs
	TAP1	1.58055e-76	0.401379	0.135	0.036	4.98855e-72	myoCAFs
	FRMD6	2.41188e-76	0.597058	0.543	0.342	7.61237e-72	myoCAFs
	ARHGAP31	6.29188e-76	0.656242	0.243	0.101	1.98584e-71	myoCAFs
	CDKL5	1.50665e-75	0.641016	0.21	0.08	4.75529e-71	myoCAFs
	SLC26A6	1.77345e-75	0.395488	0.107	0.023	5.59736e-71	myoCAFs
	HERC6	5.2106e-75	0.597493	0.172	0.058	1.64457e-70	myoCAFs
	ZSWIM4	7.47856e-74	0.523465	0.182	0.063	2.36038e-69	myoCAFs
	ZCCHC14	1.56852e-73	0.635329	0.469	0.283	4.95057e-69	myoCAFs
	MXRA8	3.19728e-73	0.468857	0.184	0.065	1.00913e-68	myoCAFs
	GLI3	3.36477e-73	0.619749	0.502	0.315	1.06199e-68	myoCAFs
	DDX60	4.13839e-73	0.570736	0.249	0.108	1.30616e-68	myoCAFs
	SP100	6.88048e-73	0.618326	0.439	0.26	2.17162e-68	myoCAFs
	SLCO5A1	7.24082e-73	0.500637	0.108	0.024	2.28535e-68	myoCAFs
	DOCK9	8.58937e-73	0.572057	0.335	0.167	2.71098e-68	myoCAFs
	MYH9	1.06882e-72	0.57704	0.65	0.466	3.3734e-68	myoCAFs
	B2M	1.31682e-72	0.566907	0.417	0.236	4.15615e-68	myoCAFs
	MMP14	1.34163e-72	0.530266	0.235	0.098	4.23445e-68	myoCAFs
	ARHGAP1	2.92508e-72	0.502849	0.185	0.066	9.23214e-68	myoCAFs
	SHB	7.45543e-72	0.57964	0.186	0.066	2.35308e-67	myoCAFs
	PARP9	1.05592e-71	0.498226	0.263	0.117	3.3327e-67	myoCAFs
	HNRNPDL	1.31287e-71	0.514084	0.541	0.349	4.14369e-67	myoCAFs
	CCN4	2.71397e-71	0.583332	0.282	0.132	8.56584e-67	myoCAFs
	GFPT1	3.21769e-71	0.567949	0.427	0.249	1.01557e-66	myoCAFs
	BCAR3	3.30869e-71	0.486002	0.208	0.08	1.04429e-66	myoCAFs
	STXBP5	2.24327e-70	0.63668	0.573	0.39	7.08022e-66	myoCAFs
	MOV10L1	4.19428e-70	0.427348	0.165	0.055	1.3238e-65	myoCAFs
	DDX46	5.94572e-70	0.536542	0.369	0.198	1.87659e-65	myoCAFs
	GLT8D2	1.24834e-69	0.509241	0.219	0.09	3.94001e-65	myoCAFs
	FLI1	1.55945e-69	0.440779	0.182	0.065	4.92192e-65	myoCAFs
	OPTN	4.93275e-69	0.530032	0.256	0.114	1.55687e-64	myoCAFs
	ZNF532	5.17972e-69	0.632322	0.492	0.306	1.63482e-64	myoCAFs
	SCO2	8.32381e-69	0.384551	0.117	0.03	2.62716e-64	myoCAFs
	GLS	9.16691e-69	0.537048	0.534	0.345	2.89326e-64	myoCAFs
	UBE2E3	1.2309e-68	0.49455	0.366	0.194	3.88495e-64	myoCAFs
	TNFRSF19	1.53972e-68	0.598382	0.197	0.077	4.85966e-64	myoCAFs
	FLNA	2.32779e-68	0.604382	0.488	0.308	7.34698e-64	myoCAFs
	TGFB2	3.95472e-68	0.692054	0.252	0.113	1.24819e-63	myoCAFs
	SPECC1	4.77922e-68	0.450707	0.184	0.067	1.50842e-63	myoCAFs
	IQSEC1	6.25828e-68	0.716506	0.31	0.158	1.97524e-63	myoCAFs
	ENAH	7.07526e-68	0.585512	0.488	0.301	2.23309e-63	myoCAFs
	PARP8	7.41305e-68	0.471229	0.352	0.184	2.33971e-63	myoCAFs
	LINC00511	1.10403e-67	0.626879	0.205	0.081	3.48454e-63	myoCAFs
	AP3M2	1.95166e-67	0.391548	0.131	0.038	6.15984e-63	myoCAFs
	PLEKHG2	3.79016e-67	0.492229	0.203	0.08	1.19625e-62	myoCAFs
	CSGALNACT2	6.17132e-67	0.53078	0.358	0.193	1.94779e-62	myoCAFs
	YEATS2	1.11615e-66	0.488419	0.346	0.183	3.5228e-62	myoCAFs
	LUCAT1	1.90532e-66	0.588363	0.114	0.029	6.01356e-62	myoCAFs
	HS2ST1	2.6744e-66	0.625024	0.354	0.19	8.44093e-62	myoCAFs
	ARPC1B	1.37323e-65	0.41186	0.134	0.041	4.33419e-61	myoCAFs
	IL7	1.73093e-65	0.637132	0.262	0.122	5.46315e-61	myoCAFs
	ARMC9	1.80242e-65	0.560307	0.432	0.259	5.6888e-61	myoCAFs
	COL6A3	3.55787e-65	0.521085	0.885	0.78	1.12293e-60	myoCAFs
	ENC1	4.47124e-65	0.589497	0.15	0.05	1.41121e-60	myoCAFs
	TUT7	5.34707e-65	0.478395	0.328	0.17	1.68764e-60	myoCAFs
	PDE8B	5.63488e-65	0.576563	0.322	0.165	1.77848e-60	myoCAFs
	ELK3	5.70338e-65	0.466672	0.228	0.098	1.8001e-60	myoCAFs
	CCN2	8.44423e-65	0.65533	0.282	0.138	2.66517e-60	myoCAFs
	TWIST1	1.12401e-64	0.443145	0.116	0.031	3.5476e-60	myoCAFs
	HES4	1.30007e-64	0.445535	0.166	0.058	4.10329e-60	myoCAFs
	PKM	2.10671e-64	0.495352	0.217	0.092	6.6492e-60	myoCAFs
	MCPH1	2.96495e-64	0.566689	0.362	0.198	9.35799e-60	myoCAFs
	E2F3	3.01123e-64	0.480109	0.181	0.068	9.50406e-60	myoCAFs
	TENM4	3.79283e-64	0.606831	0.567	0.387	1.19709e-59	myoCAFs
	COL3A1	7.27364e-64	0.563731	0.805	0.678	2.29571e-59	myoCAFs
	CCNL2	7.94243e-64	0.499282	0.488	0.31	2.50679e-59	myoCAFs
	CLIP2	1.25682e-63	0.611106	0.397	0.23	3.96679e-59	myoCAFs
	LAMA1	2.64013e-63	0.385015	0.123	0.035	8.33278e-59	myoCAFs
	SLC5A3	2.98087e-63	0.605607	0.245	0.115	9.40823e-59	myoCAFs
	HDAC7	3.29357e-63	0.482291	0.402	0.229	1.03952e-58	myoCAFs
	CACNA1C	4.12192e-63	0.485514	0.824	0.672	1.30096e-58	myoCAFs
	LAMA4	4.34345e-63	0.588614	0.534	0.357	1.37088e-58	myoCAFs
	AL356124.1	5.18717e-63	0.505906	0.147	0.05	1.63717e-58	myoCAFs
	SPATA13	6.62641e-63	0.510092	0.432	0.253	2.09143e-58	myoCAFs
	SMURF2	9.04861e-63	0.53264	0.441	0.265	2.85592e-58	myoCAFs
	HUNK	9.64109e-63	0.497209	0.123	0.036	3.04292e-58	myoCAFs
	MAGI1	1.00507e-62	0.422845	0.486	0.295	3.17221e-58	myoCAFs
	PIEZO1	1.1518e-62	0.46885	0.18	0.069	3.63531e-58	myoCAFs
	STAMBPL1	1.52451e-62	0.549028	0.283	0.141	4.81167e-58	myoCAFs
	MYLK	1.778e-62	0.537032	0.427	0.254	5.61171e-58	myoCAFs
	PDXDC1	1.86998e-62	0.51958	0.394	0.228	5.90202e-58	myoCAFs
	PTPRJ	2.18029e-62	0.586734	0.265	0.127	6.88144e-58	myoCAFs
	TCIRG1	2.65689e-62	0.373857	0.15	0.05	8.38567e-58	myoCAFs
	SPON2	3.81532e-62	0.726057	0.377	0.219	1.20419e-57	myoCAFs
	ADAM12	4.51783e-62	0.484112	0.512	0.324	1.42592e-57	myoCAFs
	FBXW5	8.6359e-62	0.370368	0.107	0.028	2.72566e-57	myoCAFs
	BCAR1	9.85273e-62	0.454591	0.249	0.114	3.10972e-57	myoCAFs
	SPATS2L	1.18424e-61	0.520722	0.547	0.368	3.7377e-57	myoCAFs
	MDFIC	1.29109e-61	0.475209	0.331	0.174	4.07493e-57	myoCAFs
	ANKH	1.6487e-61	0.53829	0.327	0.172	5.20362e-57	myoCAFs
	SGIP1	1.99941e-61	0.282496	0.886	0.759	6.31053e-57	myoCAFs
	TPR	2.07422e-61	0.490148	0.371	0.209	6.54664e-57	myoCAFs
	STEAP2	2.65059e-61	0.51407	0.154	0.055	8.36581e-57	myoCAFs
	CHST15	7.73381e-61	0.476602	0.184	0.072	2.44095e-56	myoCAFs
	ARNTL2	7.8151e-61	0.404177	0.107	0.028	2.4666e-56	myoCAFs
	IRF9	8.93001e-61	0.379419	0.135	0.043	2.81849e-56	myoCAFs
	NAV1	1.00751e-60	0.540518	0.344	0.186	3.17989e-56	myoCAFs
	ADARB2	1.72138e-60	1.24419	0.169	0.065	5.43301e-56	myoCAFs
	F2R	1.21009e-59	0.357985	0.108	0.029	3.81928e-55	myoCAFs
	SLC7A6	1.93612e-59	0.460324	0.197	0.082	6.11079e-55	myoCAFs
	LOXL1	2.23322e-59	0.468745	0.145	0.05	7.04848e-55	myoCAFs
	KIAA1841	2.49218e-59	0.432251	0.149	0.052	7.86581e-55	myoCAFs
	SEC31A	5.63975e-59	0.461816	0.616	0.439	1.78002e-54	myoCAFs
	LAMB2	2.68628e-58	0.395465	0.195	0.08	8.47843e-54	myoCAFs
	AHR	3.81215e-58	0.615144	0.258	0.127	1.20319e-53	myoCAFs
	MBD6	7.90438e-58	0.333873	0.112	0.032	2.49478e-53	myoCAFs
	LOXL2	7.92121e-58	0.548897	0.314	0.167	2.50009e-53	myoCAFs
	SLFN5	1.15302e-57	0.372869	0.144	0.05	3.63917e-53	myoCAFs
	HMGXB3	1.51989e-57	0.404974	0.208	0.09	4.79708e-53	myoCAFs
	DAB2	2.02739e-57	0.425535	0.193	0.081	6.39884e-53	myoCAFs
	PTPRG	2.73232e-57	0.409855	0.852	0.712	8.62376e-53	myoCAFs
	SATB2	3.95198e-57	0.437772	0.14	0.048	1.24732e-52	myoCAFs
	MAP1LC3A	4.19021e-57	0.3286	0.13	0.042	1.32251e-52	myoCAFs
	PRH1	4.87784e-57	0.429424	0.335	0.182	1.53954e-52	myoCAFs
	SEPTIN8	5.15316e-57	0.3345	0.102	0.028	1.62644e-52	myoCAFs
	TAP2	8.3819e-57	0.305713	0.106	0.029	2.6455e-52	myoCAFs
	KCNT2	1.23073e-56	0.453607	0.169	0.065	3.88444e-52	myoCAFs
	SRSF11	3.11019e-56	0.46647	0.588	0.42	9.81637e-52	myoCAFs
	TBC1D2	4.85788e-56	0.402714	0.128	0.042	1.53324e-51	myoCAFs
	ADAMTS10	6.53187e-56	0.500913	0.215	0.098	2.06159e-51	myoCAFs
	SHC1	1.06241e-55	0.372471	0.144	0.051	3.35318e-51	myoCAFs
	CMTM4	1.21064e-55	0.343548	0.134	0.045	3.82102e-51	myoCAFs
	PLXND1	1.26267e-55	0.484974	0.231	0.109	3.98523e-51	myoCAFs
	CCN1	2.14496e-55	0.582105	0.387	0.232	6.76991e-51	myoCAFs
	C1orf198	2.99725e-55	0.389525	0.135	0.046	9.45993e-51	myoCAFs
	AGO4	3.04093e-55	0.442737	0.282	0.146	9.59777e-51	myoCAFs
	MARCKS	3.2465e-55	0.354579	0.122	0.039	1.02466e-50	myoCAFs
	ATXN2L	4.82092e-55	0.405746	0.214	0.096	1.52158e-50	myoCAFs
	NCK2	7.71016e-55	0.456548	0.266	0.134	2.43348e-50	myoCAFs
	PRPSAP1	8.9485e-55	0.45423	0.213	0.096	2.82432e-50	myoCAFs
	HMCN1	1.66639e-54	0.692129	0.295	0.158	5.25945e-50	myoCAFs
	SPSB1	2.02801e-54	0.350176	0.468	0.289	6.40082e-50	myoCAFs
	ANKRD13D	3.65029e-54	0.367872	0.156	0.06	1.1521e-49	myoCAFs
	SUPT20H	5.20399e-54	0.415266	0.297	0.159	1.64248e-49	myoCAFs
	CDC42BPA	1.17893e-53	0.44078	0.68	0.534	3.72094e-49	myoCAFs
	PARP10	1.43632e-53	0.314344	0.114	0.035	4.5333e-49	myoCAFs
	SGPL1	1.49726e-53	0.426499	0.213	0.098	4.72566e-49	myoCAFs
	NBPF12	1.92111e-53	0.465771	0.255	0.13	6.06341e-49	myoCAFs
	PDIA5	2.51495e-53	0.410553	0.165	0.066	7.9377e-49	myoCAFs
	UBTD1	3.55284e-53	0.377608	0.139	0.05	1.12135e-48	myoCAFs
	GIT2	4.3787e-53	0.425671	0.234	0.113	1.382e-48	myoCAFs
	THUMPD3-AS1	5.61228e-53	0.37344	0.19	0.082	1.77135e-48	myoCAFs
	PTPN12	9.21846e-53	0.398741	0.544	0.37	2.90953e-48	myoCAFs
	GNAI1	1.08191e-52	0.43584	0.238	0.115	3.41471e-48	myoCAFs
	PLXNB2	1.67202e-52	0.419979	0.206	0.094	5.27722e-48	myoCAFs
	PDLIM7	1.91548e-52	0.614839	0.316	0.18	6.04565e-48	myoCAFs
	DIRC3	1.93896e-52	0.512477	0.17	0.069	6.11974e-48	myoCAFs
	MPDZ	2.35368e-52	0.415283	0.428	0.262	7.42869e-48	myoCAFs
	FARP1	3.05976e-52	0.347905	0.712	0.546	9.65721e-48	myoCAFs
	GK	3.62047e-52	0.428515	0.118	0.038	1.14269e-47	myoCAFs
	WARS	7.70111e-52	0.444491	0.168	0.069	2.43062e-47	myoCAFs
	PDZD2	1.17583e-51	0.351133	0.386	0.223	3.71114e-47	myoCAFs
	HPCAL1	1.77898e-51	0.519541	0.246	0.122	5.6148e-47	myoCAFs
	BTN3A1	1.973e-51	0.401579	0.127	0.044	6.22717e-47	myoCAFs
	DDX58	2.57214e-51	0.463021	0.251	0.126	8.1182e-47	myoCAFs
	RASAL2	2.93708e-51	0.529816	0.48	0.317	9.27001e-47	myoCAFs
	FAM222B	1.10636e-50	0.406562	0.305	0.164	3.49188e-46	myoCAFs
	EIF2AK2	1.17411e-50	0.483519	0.296	0.163	3.70573e-46	myoCAFs
	RAB28	1.9833e-50	0.453995	0.401	0.246	6.25969e-46	myoCAFs
	PML	2.02996e-50	0.449872	0.232	0.114	6.40697e-46	myoCAFs
	DMPK	2.04788e-50	0.388948	0.179	0.077	6.46351e-46	myoCAFs
	EIF2AK4	2.4572e-50	0.390554	0.225	0.109	7.75542e-46	myoCAFs
	P3H1	8.37223e-50	0.302617	0.115	0.038	2.64244e-45	myoCAFs
	AIG1	8.77164e-50	0.35768	0.125	0.043	2.76851e-45	myoCAFs
	MMP16	9.51902e-50	0.658107	0.278	0.152	3.00439e-45	myoCAFs
	ACTR2	1.81055e-49	0.404633	0.26	0.135	5.71445e-45	myoCAFs
	LIMS1	1.95021e-49	0.424247	0.673	0.511	6.15525e-45	myoCAFs
	MYO1E	2.09159e-49	0.346305	0.717	0.54	6.60147e-45	myoCAFs
	SF3B1	2.59892e-49	0.433867	0.436	0.282	8.2027e-45	myoCAFs
	ARPC2	2.75727e-49	0.438847	0.364	0.219	8.70251e-45	myoCAFs
	SMC4	5.85307e-49	0.483456	0.172	0.074	1.84735e-44	myoCAFs
	KATNBL1	1.07348e-48	0.419352	0.361	0.216	3.38813e-44	myoCAFs
	PLXDC1	1.34752e-48	0.717228	0.157	0.065	4.25304e-44	myoCAFs
	SSC5D	1.91245e-48	0.390035	0.148	0.058	6.03609e-44	myoCAFs
	DAP3	3.22211e-48	0.417548	0.235	0.118	1.01696e-43	myoCAFs
	RUNX2	3.48751e-48	0.422952	0.432	0.271	1.10073e-43	myoCAFs
	ZC2HC1A	3.88279e-48	0.415124	0.281	0.152	1.22549e-43	myoCAFs
	HLA-A	4.13018e-48	0.372276	0.24	0.119	1.30357e-43	myoCAFs
	LBH	4.78613e-48	0.50001	0.116	0.04	1.5106e-43	myoCAFs
	CALM2	9.35769e-48	0.465909	0.267	0.145	2.95347e-43	myoCAFs
	WASHC4	1.3773e-47	0.425449	0.414	0.264	4.34704e-43	myoCAFs
	SYNRG	1.67078e-47	0.412891	0.301	0.169	5.27331e-43	myoCAFs
	HGS	1.83904e-47	0.348706	0.166	0.07	5.80438e-43	myoCAFs
	KLHL42	3.05824e-47	0.344254	0.213	0.102	9.65242e-43	myoCAFs
	BX890604.2	4.59703e-47	0.320229	0.116	0.04	1.45091e-42	myoCAFs
	NECTIN3	4.67668e-47	0.378972	0.156	0.064	1.47605e-42	myoCAFs
	KIFC3	6.00815e-47	0.443867	0.242	0.124	1.89629e-42	myoCAFs
	AC244131.2	6.96393e-47	0.321697	0.102	0.032	2.19796e-42	myoCAFs
	NPIPB15	7.21079e-47	0.31661	0.112	0.037	2.27587e-42	myoCAFs
	SMURF1	8.79499e-47	0.410499	0.498	0.335	2.77588e-42	myoCAFs
	CDK11A	1.55183e-46	0.359388	0.143	0.057	4.89789e-42	myoCAFs
	VEZT	2.10416e-46	0.431779	0.32	0.186	6.64115e-42	myoCAFs
	KIF13A	2.41716e-46	0.423873	0.544	0.389	7.62904e-42	myoCAFs
	FMNL3	2.80161e-46	0.375884	0.193	0.089	8.84243e-42	myoCAFs
	PCDH7	2.854e-46	0.430249	0.61	0.449	9.00781e-42	myoCAFs
	RFTN1	3.38481e-46	0.489376	0.388	0.244	1.06831e-41	myoCAFs
	HTRA3	3.47667e-46	0.415447	0.135	0.052	1.09731e-41	myoCAFs
	CEP135	6.80963e-46	0.409953	0.198	0.093	2.14925e-41	myoCAFs
	PTPN14	8.19817e-46	0.406035	0.389	0.241	2.58751e-41	myoCAFs
	ZMIZ2	8.40992e-46	0.351774	0.166	0.071	2.65434e-41	myoCAFs
	SMARCB1	9.53357e-46	0.405989	0.189	0.088	3.00899e-41	myoCAFs
	KIAA0355	9.78967e-46	0.40797	0.282	0.157	3.08981e-41	myoCAFs
	PSMD2	1.36216e-45	0.315613	0.103	0.033	4.29924e-41	myoCAFs
	LCORL	1.69773e-45	0.446984	0.327	0.191	5.35838e-41	myoCAFs
	DYRK2	3.14343e-45	0.266275	0.102	0.033	9.9213e-41	myoCAFs
	CAP2	3.21048e-45	0.346367	0.206	0.098	1.01329e-40	myoCAFs
	SPRY4-AS1	3.21782e-45	0.370122	0.152	0.063	1.01561e-40	myoCAFs
	PLPPR4	3.6164e-45	0.408838	0.105	0.035	1.14141e-40	myoCAFs
	PHACTR2	3.76393e-45	0.409157	0.355	0.216	1.18797e-40	myoCAFs
	HP1BP3	9.00588e-45	0.387959	0.576	0.424	2.84244e-40	myoCAFs
	TRAK2	2.90489e-44	0.298004	0.152	0.063	9.1684e-40	myoCAFs
	MAP7D1	3.01782e-44	0.307222	0.105	0.035	9.52486e-40	myoCAFs
	SESN3	3.12548e-44	0.463609	0.253	0.137	9.86464e-40	myoCAFs
	SPRY1	3.27985e-44	0.414673	0.137	0.055	1.03519e-39	myoCAFs
	LHFPL6	4.31819e-44	0.451054	0.499	0.334	1.36291e-39	myoCAFs
	AL078459.1	5.26466e-44	0.309233	0.116	0.041	1.66163e-39	myoCAFs
	MTMR2	5.45072e-44	0.367775	0.264	0.143	1.72036e-39	myoCAFs
	SH3GLB1	6.74367e-44	0.377075	0.247	0.132	2.12844e-39	myoCAFs
	CHKB	7.30486e-44	0.344013	0.123	0.046	2.30556e-39	myoCAFs
	GSTO1	8.02717e-44	0.371065	0.126	0.048	2.53354e-39	myoCAFs
	KLHDC10	1.17286e-43	0.371418	0.24	0.125	3.70177e-39	myoCAFs
	SLC20A2	1.2746e-43	0.452613	0.374	0.235	4.02289e-39	myoCAFs
	CLTC	1.44491e-43	0.414344	0.374	0.236	4.56041e-39	myoCAFs
	AC083837.1	1.51972e-43	0.279442	0.356	0.213	4.79653e-39	myoCAFs
	GBP1	1.88508e-43	0.601577	0.311	0.184	5.94969e-39	myoCAFs
	CPEB4	2.56119e-43	0.384654	0.255	0.137	8.08363e-39	myoCAFs
	PLOD2	2.60794e-43	0.346406	0.205	0.098	8.23119e-39	myoCAFs
	FASTKD1	3.39685e-43	0.32669	0.119	0.044	1.07211e-38	myoCAFs
	HDAC9	4.00947e-43	0.40379	0.251	0.134	1.26547e-38	myoCAFs
	EIF4A2	4.24733e-43	0.407925	0.265	0.147	1.34054e-38	myoCAFs
	ZRANB2	5.73667e-43	0.389775	0.544	0.398	1.81061e-38	myoCAFs
	FUS	5.84038e-43	0.408344	0.511	0.368	1.84334e-38	myoCAFs
	ANKRD10	6.2738e-43	0.41829	0.511	0.368	1.98014e-38	myoCAFs
	PAM	7.76365e-43	0.376215	0.771	0.624	2.45036e-38	myoCAFs
	BMP2K	9.60711e-43	0.380782	0.306	0.177	3.0322e-38	myoCAFs
	RARS	1.0739e-42	0.355503	0.189	0.091	3.38944e-38	myoCAFs
	PNKP	1.14571e-42	0.303803	0.106	0.037	3.6161e-38	myoCAFs
	HTRA1	2.04778e-42	0.416798	0.152	0.066	6.4632e-38	myoCAFs
	SHFL	2.22448e-42	0.350842	0.136	0.055	7.02089e-38	myoCAFs
	ZBTB38	2.51263e-42	0.403742	0.356	0.218	7.93036e-38	myoCAFs
	ANO1	2.74442e-42	0.603301	0.165	0.077	8.66195e-38	myoCAFs
	ADAR	8.4858e-42	0.42764	0.28	0.162	2.67829e-37	myoCAFs
	MCU	1.16939e-41	0.452202	0.42	0.28	3.69081e-37	myoCAFs
	DYNC1I2	1.19416e-41	0.393786	0.294	0.171	3.76901e-37	myoCAFs
	EIF4G2	1.49737e-41	0.385507	0.244	0.133	4.72601e-37	myoCAFs
	RGL2	1.57571e-41	0.320813	0.113	0.041	4.97326e-37	myoCAFs
	ANKLE2	2.77756e-41	0.423565	0.273	0.156	8.76653e-37	myoCAFs
	HNRNPH1	2.84863e-41	0.380204	0.572	0.429	8.99085e-37	myoCAFs
	CAMK2G	3.38883e-41	0.331576	0.152	0.066	1.06958e-36	myoCAFs
	MSC-AS1	4.81316e-41	0.381319	0.506	0.346	1.51913e-36	myoCAFs
	CABIN1	5.42945e-41	0.393985	0.262	0.149	1.71364e-36	myoCAFs
	EIF5B	5.51237e-41	0.353887	0.263	0.146	1.73982e-36	myoCAFs
	PRKAB2	5.66927e-41	0.291667	0.117	0.044	1.78934e-36	myoCAFs
	FAM107B	5.84572e-41	0.457701	0.22	0.114	1.84503e-36	myoCAFs
	GPR180	7.11228e-41	0.281508	0.114	0.042	2.24478e-36	myoCAFs
	NBPF26	1.02327e-40	0.337022	0.205	0.102	3.22966e-36	myoCAFs
	EDNRA	1.03996e-40	0.411176	0.445	0.299	3.28233e-36	myoCAFs
	RC3H2	1.0973e-40	0.361186	0.265	0.148	3.4633e-36	myoCAFs
	PIBF1	1.13417e-40	0.377865	0.46	0.313	3.57968e-36	myoCAFs
	PLEKHG1	1.54949e-40	0.395293	0.465	0.312	4.89049e-36	myoCAFs
	HERPUD1	1.57185e-40	0.350895	0.13	0.052	4.96109e-36	myoCAFs
	DHX29	1.82166e-40	0.319712	0.206	0.104	5.74951e-36	myoCAFs
	TRIM13	2.07302e-40	0.259279	0.106	0.038	6.54287e-36	myoCAFs
	CAND1	2.18624e-40	0.382872	0.277	0.16	6.90022e-36	myoCAFs
	PLSCR1	2.19614e-40	0.407602	0.315	0.19	6.93144e-36	myoCAFs
	CCDC66	2.83027e-40	0.357317	0.239	0.129	8.93291e-36	myoCAFs
	AUP1	3.03084e-40	0.311299	0.118	0.045	9.56595e-36	myoCAFs
	DGCR8	3.1208e-40	0.389387	0.15	0.067	9.84986e-36	myoCAFs
	PACS1	3.19926e-40	0.347539	0.5	0.341	1.00975e-35	myoCAFs
	LPCAT2	3.71957e-40	0.37711	0.184	0.088	1.17397e-35	myoCAFs
	ANAPC5	6.00586e-40	0.355222	0.363	0.229	1.89557e-35	myoCAFs
	HSP90B1	7.29605e-40	0.440255	0.26	0.147	2.30278e-35	myoCAFs
	RARRES2	8.01472e-40	0.382946	0.168	0.078	2.52961e-35	myoCAFs
	CHD9	1.66918e-39	0.335197	0.662	0.509	5.26826e-35	myoCAFs
	DAP	1.99017e-39	0.361361	0.213	0.111	6.28138e-35	myoCAFs
	AVEN	2.59654e-39	0.386224	0.224	0.118	8.1952e-35	myoCAFs
	CASK	3.19987e-39	0.453756	0.515	0.377	1.00994e-34	myoCAFs
	PRMT2	3.21137e-39	0.388662	0.297	0.177	1.01357e-34	myoCAFs
	CARS	3.72096e-39	0.369362	0.182	0.089	1.17441e-34	myoCAFs
	CTSL	3.971e-39	0.28761	0.113	0.042	1.25333e-34	myoCAFs
	COL5A3	4.64291e-39	0.777662	0.273	0.164	1.46539e-34	myoCAFs
	RABL6	4.80362e-39	0.345711	0.176	0.084	1.51612e-34	myoCAFs
	GRIP1	4.80838e-39	0.582628	0.24	0.133	1.51762e-34	myoCAFs
	DDX60L	5.47942e-39	0.560514	0.283	0.17	1.72942e-34	myoCAFs
	PHACTR1	6.11867e-39	0.406732	0.18	0.086	1.93117e-34	myoCAFs
	IGF2BP2	6.41758e-39	0.395984	0.218	0.114	2.02552e-34	myoCAFs
	CNPY2	6.55289e-39	0.324971	0.108	0.04	2.06822e-34	myoCAFs
	PRR5L	6.8615e-39	0.309542	0.142	0.06	2.16563e-34	myoCAFs
	EIF4E2	7.87157e-39	0.305699	0.128	0.053	2.48442e-34	myoCAFs
	AREL1	8.51474e-39	0.342297	0.157	0.072	2.68742e-34	myoCAFs
	BTN2A1	1.02505e-38	0.30122	0.112	0.042	3.23527e-34	myoCAFs
	ZHX3	1.62754e-38	0.381508	0.248	0.139	5.13685e-34	myoCAFs
	PGM2L1	1.7519e-38	0.53932	0.256	0.146	5.52934e-34	myoCAFs
	TTC37	1.80341e-38	0.352971	0.366	0.233	5.69192e-34	myoCAFs
	EZH2	1.87683e-38	0.385579	0.15	0.067	5.92365e-34	myoCAFs
	SSH2	2.2598e-38	0.321598	0.39	0.25	7.13238e-34	myoCAFs
	RASGRF2	2.2603e-38	0.360388	0.267	0.151	7.13397e-34	myoCAFs
	RAP1GDS1	2.33271e-38	0.348911	0.305	0.183	7.3625e-34	myoCAFs
	TWSG1	2.42352e-38	0.311022	0.174	0.083	7.64913e-34	myoCAFs
	RETREG3	3.49996e-38	0.326274	0.152	0.069	1.10466e-33	myoCAFs
	PEAK1	4.57805e-38	0.319642	0.678	0.519	1.44492e-33	myoCAFs
	TESK2	5.17001e-38	0.328441	0.114	0.044	1.63176e-33	myoCAFs
	DNAJC13	5.25328e-38	0.343267	0.331	0.205	1.65804e-33	myoCAFs
	USO1	5.90072e-38	0.361881	0.381	0.249	1.86239e-33	myoCAFs
	RABGAP1	6.36631e-38	0.413991	0.45	0.313	2.00933e-33	myoCAFs
	SLC16A1-AS1	7.98323e-38	0.386801	0.335	0.208	2.51967e-33	myoCAFs
	PDE3A	9.42135e-38	0.829032	0.361	0.245	2.97357e-33	myoCAFs
	ARHGAP42	1.1185e-37	0.495991	0.508	0.368	3.53021e-33	myoCAFs
	CBL	1.56616e-37	0.339076	0.209	0.109	4.94313e-33	myoCAFs
	CHFR	2.06145e-37	0.333557	0.223	0.12	6.50636e-33	myoCAFs
	ZNF827	2.11384e-37	0.365307	0.306	0.186	6.67169e-33	myoCAFs
	RB1	2.24297e-37	0.343138	0.461	0.319	7.07928e-33	myoCAFs
	FAM160B2	2.64072e-37	0.331197	0.166	0.079	8.33464e-33	myoCAFs
	PPP2R5E	2.78988e-37	0.330098	0.42	0.279	8.80543e-33	myoCAFs
	TBK1	2.96031e-37	0.363707	0.269	0.156	9.34333e-33	myoCAFs
	TRPS1	2.98596e-37	0.418139	0.691	0.558	9.4243e-33	myoCAFs
	SKAP2	2.98599e-37	0.348525	0.157	0.073	9.42438e-33	myoCAFs
	PCOLCE	3.00943e-37	0.347004	0.172	0.084	9.49837e-33	myoCAFs
	SLC36A1	3.29861e-37	0.2576	0.104	0.039	1.04111e-32	myoCAFs
	KPNA3	3.544e-37	0.343648	0.242	0.135	1.11856e-32	myoCAFs
	LEPR	8.24782e-37	0.498065	0.197	0.102	2.60318e-32	myoCAFs
	SLC41A2	8.58356e-37	0.438326	0.199	0.103	2.70914e-32	myoCAFs
	CRK	9.08823e-37	0.339808	0.172	0.084	2.86843e-32	myoCAFs
	GOLM1	9.60098e-37	0.375815	0.201	0.105	3.03026e-32	myoCAFs
	ITGAV	1.41431e-36	0.384204	0.569	0.426	4.46383e-32	myoCAFs
	COL16A1	1.67237e-36	0.424834	0.401	0.273	5.27834e-32	myoCAFs
	VGLL4	1.94447e-36	0.304539	0.538	0.384	6.13714e-32	myoCAFs
	ARPC1A	2.57856e-36	0.371576	0.184	0.093	8.13846e-32	myoCAFs
	LASP1	3.60448e-36	0.359036	0.197	0.102	1.13765e-31	myoCAFs
	NLRP1	7.06508e-36	0.334363	0.239	0.133	2.22988e-31	myoCAFs
	GOLGA8A	7.27628e-36	0.392469	0.439	0.307	2.29654e-31	myoCAFs
	SNX6	8.38995e-36	0.323808	0.311	0.191	2.64804e-31	myoCAFs
	CBLB	8.76634e-36	0.458515	0.672	0.55	2.76683e-31	myoCAFs
	CCZ1	9.18967e-36	0.265525	0.115	0.047	2.90044e-31	myoCAFs
	SPARC	1.16948e-35	0.413892	0.362	0.238	3.69111e-31	myoCAFs
	MANBA	1.19959e-35	0.381905	0.253	0.145	3.78615e-31	myoCAFs
	GRM8	1.60764e-35	0.550243	0.128	0.055	5.07404e-31	myoCAFs
	TBCEL	1.67054e-35	0.307442	0.152	0.071	5.27256e-31	myoCAFs
	ZNF710	1.70608e-35	0.371539	0.207	0.111	5.38474e-31	myoCAFs
	CBX3	1.74002e-35	0.292099	0.143	0.065	5.49184e-31	myoCAFs
	MAN2C1	1.79184e-35	0.337895	0.207	0.11	5.65539e-31	myoCAFs
	CMTM8	1.79962e-35	0.297193	0.123	0.052	5.67996e-31	myoCAFs
	NARF	2.27583e-35	0.324843	0.137	0.061	7.18297e-31	myoCAFs
	AL158152.1	3.64054e-35	0.320491	0.195	0.102	1.14903e-30	myoCAFs
	SIPA1L3	3.85538e-35	0.392777	0.35	0.228	1.21684e-30	myoCAFs
	NCBP3	4.46884e-35	0.33989	0.247	0.142	1.41046e-30	myoCAFs
	CCM2	4.94066e-35	0.343663	0.246	0.14	1.55937e-30	myoCAFs
	TAF1D	5.11151e-35	0.340169	0.389	0.26	1.6133e-30	myoCAFs
	DOP1B	9.56874e-35	0.32849	0.1	0.038	3.02008e-30	myoCAFs
	SRSF2	1.15121e-34	0.326663	0.202	0.108	3.63344e-30	myoCAFs
	PARP12	1.26677e-34	0.311564	0.154	0.073	3.99819e-30	myoCAFs
	NCOA3	1.303e-34	0.330523	0.389	0.259	4.11253e-30	myoCAFs
	NXF1	1.63869e-34	0.268251	0.102	0.039	5.17204e-30	myoCAFs
	IPO9	1.87639e-34	0.360023	0.268	0.161	5.92228e-30	myoCAFs
	ARMH4	2.01446e-34	0.339076	0.208	0.113	6.35803e-30	myoCAFs
	ZMYM4	2.16385e-34	0.294854	0.476	0.333	6.82954e-30	myoCAFs
	MARS	2.32875e-34	0.27989	0.12	0.05	7.34999e-30	myoCAFs
	TMEM87B	2.88777e-34	0.336289	0.286	0.174	9.11438e-30	myoCAFs
	OLFML2B	2.9105e-34	0.287588	0.104	0.041	9.18612e-30	myoCAFs
	MYO9B	3.05738e-34	0.312693	0.556	0.402	9.64969e-30	myoCAFs
	ABCC5	3.10312e-34	0.35453	0.237	0.136	9.79406e-30	myoCAFs
	RIN2	5.02914e-34	0.376959	0.587	0.451	1.5873e-29	myoCAFs
	ANGPT1	5.6652e-34	0.362288	0.1	0.039	1.78805e-29	myoCAFs
	WASHC1	6.11295e-34	0.272287	0.186	0.095	1.92937e-29	myoCAFs
	NEGR1	7.01777e-34	0.494613	0.448	0.316	2.21495e-29	myoCAFs
	VDR	7.31241e-34	0.285486	0.143	0.065	2.30794e-29	myoCAFs
	NMT1	9.55955e-34	0.347718	0.244	0.14	3.01719e-29	myoCAFs
	ANO6	1.04541e-33	0.293188	0.499	0.353	3.29952e-29	myoCAFs
	SMAD1	1.30195e-33	0.31404	0.169	0.084	4.10922e-29	myoCAFs
	FMN1	1.30552e-33	0.335116	0.172	0.086	4.12049e-29	myoCAFs
	SFXN5	1.79575e-33	0.361832	0.17	0.086	5.66775e-29	myoCAFs
	NR2F1-AS1	1.79589e-33	0.418157	0.448	0.316	5.6682e-29	myoCAFs
	NRP2	1.97508e-33	0.521054	0.239	0.139	6.23373e-29	myoCAFs
	DIAPH2	2.57004e-33	0.312557	0.591	0.449	8.11155e-29	myoCAFs
	ADCY6	3.27757e-33	0.311914	0.147	0.07	1.03447e-28	myoCAFs
	DSP	4.42841e-33	0.301291	0.108	0.044	1.39769e-28	myoCAFs
	ATP2C1	4.45329e-33	0.316279	0.351	0.228	1.40555e-28	myoCAFs
	LUZP1	4.58097e-33	0.341859	0.317	0.2	1.44585e-28	myoCAFs
	FNBP4	4.61733e-33	0.333708	0.509	0.376	1.45732e-28	myoCAFs
	CNNM2	4.68663e-33	0.961594	0.247	0.148	1.47919e-28	myoCAFs
	XIAP	4.97617e-33	0.321658	0.234	0.135	1.57058e-28	myoCAFs
	GPATCH2	6.26115e-33	0.317397	0.31	0.193	1.97614e-28	myoCAFs
	GNB4	6.42276e-33	0.290483	0.18	0.093	2.02715e-28	myoCAFs
	SLC44A2	7.04638e-33	0.304788	0.134	0.061	2.22398e-28	myoCAFs
	RASA2	7.46581e-33	0.350836	0.476	0.342	2.35636e-28	myoCAFs
	PHACTR4	8.47439e-33	0.35176	0.4	0.276	2.67469e-28	myoCAFs
	NCOA5	8.76147e-33	0.255991	0.135	0.062	2.7653e-28	myoCAFs
	VPS4B	9.54518e-33	0.307186	0.158	0.078	3.01265e-28	myoCAFs
	KIFAP3	1.15087e-32	0.345024	0.365	0.243	3.63237e-28	myoCAFs
	BTBD7	1.34849e-32	0.282819	0.316	0.198	4.2561e-28	myoCAFs
	LMF2	1.39159e-32	0.277795	0.11	0.046	4.39214e-28	myoCAFs
	KTN1	1.54668e-32	0.317246	0.507	0.366	4.88163e-28	myoCAFs
	PRR16	1.62042e-32	0.491556	0.528	0.394	5.11436e-28	myoCAFs
	ARHGAP18	1.66487e-32	0.349737	0.298	0.184	5.25467e-28	myoCAFs
	WSB1	1.97955e-32	0.316372	0.662	0.542	6.24784e-28	myoCAFs
	SOCS6	2.03332e-32	0.283938	0.105	0.043	6.41755e-28	myoCAFs
	TBC1D20	2.20024e-32	0.295022	0.139	0.065	6.94439e-28	myoCAFs
	TNS3	2.24128e-32	0.482404	0.493	0.374	7.07393e-28	myoCAFs
	TUBA1A	3.09827e-32	0.302009	0.111	0.047	9.77876e-28	myoCAFs
	NOP56	3.1285e-32	0.281955	0.127	0.057	9.87417e-28	myoCAFs
	ATR	4.27228e-32	0.311252	0.371	0.246	1.34842e-27	myoCAFs
	Z97200.1	4.75687e-32	0.263111	0.166	0.083	1.50136e-27	myoCAFs
	RAI14	5.07344e-32	0.290741	0.644	0.498	1.60128e-27	myoCAFs
	NAPG	5.0983e-32	0.296826	0.148	0.072	1.60913e-27	myoCAFs
	DMWD	5.38864e-32	0.261239	0.116	0.05	1.70076e-27	myoCAFs
	ZC3HAV1	5.70075e-32	0.311781	0.239	0.139	1.79927e-27	myoCAFs
	CCDC186	6.17804e-32	0.298579	0.157	0.078	1.94991e-27	myoCAFs
	SRP19	6.4061e-32	0.281701	0.125	0.056	2.02189e-27	myoCAFs
	SH3BP2	6.61991e-32	0.277638	0.102	0.041	2.08938e-27	myoCAFs
	ANKIB1	6.97954e-32	0.302955	0.455	0.324	2.20288e-27	myoCAFs
	KIAA0100	7.53601e-32	0.305976	0.131	0.06	2.37852e-27	myoCAFs
	BNIP3L	8.55088e-32	0.356184	0.268	0.162	2.69883e-27	myoCAFs
	FAM168A	9.31044e-32	0.32704	0.358	0.236	2.93856e-27	myoCAFs
	ATF7IP	9.40968e-32	0.311947	0.369	0.245	2.96988e-27	myoCAFs
	AL008633.1	1.24575e-31	0.295103	0.151	0.072	3.93184e-27	myoCAFs
	ARFGAP1	1.45905e-31	0.331512	0.183	0.097	4.60505e-27	myoCAFs
	ANKRD17	1.64263e-31	0.267302	0.658	0.515	5.18448e-27	myoCAFs
	TTC39B	1.65313e-31	0.323826	0.348	0.229	5.21762e-27	myoCAFs
	TRIP4	1.75952e-31	0.292668	0.166	0.085	5.5534e-27	myoCAFs
	PILRB	2.25347e-31	0.310066	0.199	0.109	7.11239e-27	myoCAFs
	DHRS7B	2.89473e-31	0.266359	0.136	0.063	9.13636e-27	myoCAFs
	XRN1	3.3528e-31	0.350066	0.515	0.385	1.05821e-26	myoCAFs
	ATP8B1	3.54702e-31	0.341101	0.232	0.135	1.11951e-26	myoCAFs
	DAPK2	4.22734e-31	0.33329	0.228	0.131	1.33423e-26	myoCAFs
	SPOCK1	4.38708e-31	0.265612	0.448	0.307	1.38465e-26	myoCAFs
	PMEPA1	4.72374e-31	0.262954	0.525	0.386	1.49091e-26	myoCAFs
	MCM9	4.81673e-31	0.337507	0.209	0.117	1.52026e-26	myoCAFs
	ID1	5.23498e-31	0.327319	0.108	0.046	1.65226e-26	myoCAFs
	FAR2	5.26333e-31	0.2508	0.18	0.093	1.66121e-26	myoCAFs
	PHF11	5.93076e-31	0.300466	0.188	0.102	1.87187e-26	myoCAFs
	FBXL20	8.09113e-31	0.280951	0.414	0.283	2.55372e-26	myoCAFs
	MIA2	8.27384e-31	0.277671	0.246	0.145	2.61139e-26	myoCAFs
	PLS3	8.58804e-31	0.366575	0.325	0.211	2.71056e-26	myoCAFs
	TRANK1	9.20551e-31	0.399022	0.318	0.209	2.90544e-26	myoCAFs
	ATF7	1.04247e-30	0.28553	0.314	0.201	3.29024e-26	myoCAFs
	PCED1A	1.23268e-30	0.271854	0.209	0.117	3.8906e-26	myoCAFs
	RAP1A	1.2483e-30	0.304084	0.379	0.254	3.93987e-26	myoCAFs
	DDX39B	1.97646e-30	0.314198	0.315	0.204	6.23809e-26	myoCAFs
	UHRF2	2.29679e-30	0.310269	0.281	0.175	7.24912e-26	myoCAFs
	KLHL24	2.72487e-30	0.343411	0.28	0.175	8.60024e-26	myoCAFs
	PPFIA1	2.93147e-30	0.304783	0.381	0.258	9.2523e-26	myoCAFs
	NAGK	3.08762e-30	0.259514	0.119	0.054	9.74514e-26	myoCAFs
	INPPL1	3.26532e-30	0.29329	0.156	0.079	1.0306e-25	myoCAFs
	GON4L	3.40242e-30	0.280855	0.341	0.224	1.07387e-25	myoCAFs
	CHD7	3.7191e-30	0.270415	0.102	0.042	1.17382e-25	myoCAFs
	SP110	3.86668e-30	0.302136	0.131	0.061	1.2204e-25	myoCAFs
	PWWP3A	8.14607e-30	0.29174	0.276	0.172	2.57106e-25	myoCAFs
	DGKH	8.66263e-30	0.296379	0.521	0.384	2.7341e-25	myoCAFs
	CCDC88A	9.6898e-30	0.33166	0.278	0.174	3.05829e-25	myoCAFs
	MALT1	1.09343e-29	0.352748	0.203	0.115	3.45108e-25	myoCAFs
	AC048341.1	1.15847e-29	0.303777	0.133	0.064	3.65635e-25	myoCAFs
	TBRG1	1.21951e-29	0.260534	0.164	0.085	3.84902e-25	myoCAFs
	UBE2Q2	1.38403e-29	0.279654	0.229	0.134	4.36828e-25	myoCAFs
	EVL	1.43474e-29	0.297506	0.317	0.204	4.52831e-25	myoCAFs
	DCAF7	1.44596e-29	0.280049	0.193	0.107	4.56373e-25	myoCAFs
[truncated: 236 more rows]
