# Supplementary material for: Single-nucleus RNA sequencing reveals heterogenous microenvironments and specific drug response between cervical squamous cell carcinoma and adenocarcinoma
Source: eBioMedicine. 2023 Oct 24;97:104846. doi: 10.1016/j.ebiom.2023.104846 (PMC10618708; doi:10.1016/j.ebiom.2023.104846)
Supplement: Supplementary Table S13 [file mmc13.xlsx]

## Sheet: Sheet1
	Supplementary Table 13. Identified differentially expressed genes between CSCC and CAde of cancer cells
	Gene	avg_log2FC	p_val_adj	Cluster
	MIR205HG	3.70581	0	CSCC
	KRT13	3.19988	0	CSCC
	FRMD6	2.75043	0	CSCC
	DSG3	2.68704	0	CSCC
	RIMS2	2.23597	0	CSCC
	MTSS1	2.15819	0	CSCC
	TP63	2.15578	0	CSCC
	SERPINB13	1.94535	0	CSCC
	KRT6A	1.945	0	CSCC
	NEBL	1.91987	0	CSCC
	ERG	1.88414	0	CSCC
	P3H2	1.86814	0	CSCC
	DSC3	1.84993	0	CSCC
	KRT4	1.84244	0	CSCC
	NCKAP5	1.82815	0	CSCC
	NXN	1.76139	0	CSCC
	NDRG1	1.74463	4.8499e-208	CSCC
	FABP5	1.6759	0	CSCC
	KRT15	1.66256	0	CSCC
	BBOX1-AS1	1.63844	0	CSCC
	PHLDB2	1.61397	5.03875e-257	CSCC
	BTBD11	1.55244	0	CSCC
	TENM4	1.5429	0	CSCC
	XIST	1.54223	0	CSCC
	KRT5	1.51757	0	CSCC
	HIVEP3	1.50973	0	CSCC
	COL7A1	1.49068	0	CSCC
	CECR2	1.48803	0	CSCC
	IL20RB	1.44143	0	CSCC
	PADI1	1.4331	0	CSCC
	CDK6	1.42708	0	CSCC
	DIP2B	1.41014	0	CSCC
	GLI3	1.40489	0	CSCC
	ACTN4	1.40234	5.16407e-207	CSCC
	SLC22A3	1.40119	0	CSCC
	AP001347.1	1.3998	0	CSCC
	NRIP1	1.39841	0	CSCC
	COL27A1	1.39052	0	CSCC
	CDH3	1.38755	0	CSCC
	MCC	1.38085	0	CSCC
	DENND2C	1.3598	0	CSCC
	PDZD2	1.34346	0	CSCC
	GPNMB	1.33678	0	CSCC
	MYO1B	1.32946	6.78233e-229	CSCC
	PTPRZ1	1.32795	0	CSCC
	COBLL1	1.31945	3.77131e-233	CSCC
	TSPAN5	1.31755	0	CSCC
	RNF217	1.30744	0	CSCC
	FYB1	1.29774	0	CSCC
	JAG1	1.29718	0	CSCC
	ABCC5	1.29196	0	CSCC
	LINC00511	1.28765	0	CSCC
	TPD52L1	1.28659	0	CSCC
	SMAD3	1.27104	0	CSCC
	EXOC6B	1.26665	0	CSCC
	CENPP	1.26599	6.13068e-219	CSCC
	CLDN1	1.26169	0	CSCC
	TCF4	1.25988	0	CSCC
	FAM83A	1.25813	0	CSCC
	ABCC1	1.24503	8.7447e-181	CSCC
	RND3	1.23214	4.7743e-178	CSCC
	PVT1	1.22575	0	CSCC
	TNS4	1.22296	0	CSCC
	PPP2R3A	1.2217	0	CSCC
	DST	1.21986	2.47454e-33	CSCC
	PERP	1.21921	0	CSCC
	ITGA6	1.21752	2.40864e-206	CSCC
	TRIO	1.21678	0	CSCC
	NFE2L2	1.21548	0	CSCC
	CERS4	1.21365	2.738e-226	CSCC
	AOPEP	1.20611	0	CSCC
	TYMP	1.20348	0	CSCC
	FNBP1	1.19875	0	CSCC
	ELOVL5	1.1938	1.7834e-262	CSCC
	FIRRE	1.19349	0	CSCC
	ATF7IP2	1.1903	0	CSCC
	ABCA1	1.18533	0	CSCC
	FLNA	1.18531	3.31475e-268	CSCC
	ARHGEF4	1.18294	6.21902e-213	CSCC
	PPL	1.16484	7.71903e-183	CSCC
	STAT1	1.15832	6.97602e-178	CSCC
	FAT2	1.15488	0	CSCC
	IFI44L	1.15124	1.94691e-208	CSCC
	WWTR1	1.14343	2.586e-137	CSCC
	EGFR	1.14254	2.4198e-206	CSCC
	IFFO2	1.12796	2.67743e-21	CSCC
	RBMS1	1.12588	0	CSCC
	MIR222HG	1.11791	7.47563e-270	CSCC
	RBM25	1.11684	6.09753e-177	CSCC
	TOM1L2	1.11373	3.88369e-188	CSCC
	DSC2	1.1108	1.54817e-244	CSCC
	ATP1B3	1.11059	1.62673e-289	CSCC
	PKP1	1.10066	0	CSCC
	PPP1R13L	1.1003	2.72912e-229	CSCC
	MX1	1.09821	8.7664e-203	CSCC
	HOXD10	1.09772	0	CSCC
	ITGB6	1.09253	3.94045e-158	CSCC
	ANXA1	1.09102	1.68947e-121	CSCC
	TNFAIP2	1.08924	1.26212e-170	CSCC
	GOLGA8A	1.08246	8.22519e-165	CSCC
	NHSL1	1.08172	0	CSCC
	HSPD1	1.08066	1.57756e-86	CSCC
	GRHL1	1.06598	4.28702e-269	CSCC
	PTBP3	1.06421	1.21958e-286	CSCC
	LRP1	1.03732	9.58027e-241	CSCC
	EVL	1.03722	0	CSCC
	RBMS3	1.03695	0	CSCC
	SRRM2	1.03625	4.61505e-248	CSCC
	SLCO3A1	1.0356	3.65424e-204	CSCC
	TRPS1	1.02844	4.65671e-264	CSCC
	PARP9	1.02718	1.36407e-200	CSCC
	NR6A1	1.02219	0	CSCC
	KREMEN1	1.01317	0	CSCC
	TBC1D2	0.997826	3.68495e-168	CSCC
	HS6ST2	0.991025	0	CSCC
	HIST1H2AC	0.988214	9.16666e-260	CSCC
	SYNE2	0.985572	3.7919e-239	CSCC
	RNF144B	0.984655	1.20642e-44	CSCC
	AC245041.2	0.979337	0	CSCC
	CLIP4	0.973304	2.82084e-213	CSCC
	FBXO32	0.970954	1.75333e-194	CSCC
	MYOF	0.964881	6.78868e-254	CSCC
	SLC52A1	0.959408	0	CSCC
	PMEPA1	0.958078	2.21681e-05	CSCC
	NECTIN1	0.957637	4.82432e-167	CSCC
	ALCAM	0.95625	2.30322e-49	CSCC
	DSP	0.954956	1.2596e-136	CSCC
	NOTCH3	0.953635	0	CSCC
	SMURF2	0.953292	7.01934e-32	CSCC
	TRERF1	0.948683	4.26137e-147	CSCC
	LINC02595	0.946502	0	CSCC
	RAI14	0.943487	1.09226e-100	CSCC
	EVPL	0.941214	0	CSCC
	RNF217-AS1	0.941159	0	CSCC
	IGF2BP3	0.935849	0	CSCC
	RORA	0.930564	4.24167e-58	CSCC
	MBOAT2	0.905217	4.53134e-78	CSCC
	CD44	0.903406	4.76377e-144	CSCC
	NEAT1	0.897516	0	CSCC
	CMIP	0.896851	0	CSCC
	HERC6	0.891854	2.02521e-161	CSCC
	PGAP1	0.886492	9.89184e-220	CSCC
	SPNS2	0.881887	1.26375e-49	CSCC
	TNFSF10	0.879905	3.06038e-178	CSCC
	MYO5A	0.878007	5.74793e-292	CSCC
	ARHGAP24	0.871538	6.60144e-182	CSCC
	SYK	0.865443	5.62415e-109	CSCC
	CEP95	0.86361	2.38892e-08	CSCC
	ANKRD44	0.860363	3.28021e-114	CSCC
	IL1RAP	0.857497	1.39285e-156	CSCC
	MXD1	0.850647	1.38284e-117	CSCC
	SIPA1L3	0.84736	9.74257e-60	CSCC
	STOX2	0.846037	3.19179e-161	CSCC
	LRRK1	0.841982	1.37432e-293	CSCC
	DDX60	0.841205	9.78206e-78	CSCC
	SVIL	0.838088	1.20335e-197	CSCC
	RCOR1	0.828358	9.89327e-137	CSCC
	NAV2	0.826925	6.5587e-87	CSCC
	FAM83B	0.826117	4.15868e-129	CSCC
	PLD1	0.818455	4.89765e-116	CSCC
	CBLC	0.816321	2.41205e-17	CSCC
	TMPRSS11D	0.814415	5.40468e-254	CSCC
	BRD9	0.814348	2.86959e-97	CSCC
	PPIG	0.81354	2.09737e-67	CSCC
	AAK1	0.811283	3.77561e-133	CSCC
	MAP3K5	0.804594	1.99188e-152	CSCC
	PITPNC1	0.803282	4.58512e-56	CSCC
	PTPN13	0.798356	3.62343e-202	CSCC
	TNK2	0.79802	9.27995e-168	CSCC
	KCNK6	0.797485	1.12282e-81	CSCC
	GFOD1	0.797447	6.14758e-125	CSCC
	SRD5A1	0.79347	1.43857e-174	CSCC
	AHNAK	0.789017	9.63356e-122	CSCC
	MPPED2	0.787485	1.12685e-146	CSCC
	ZNF654	0.787004	6.69593e-143	CSCC
	MIR4713HG	0.786125	4.38426e-224	CSCC
	ECPAS	0.780955	2.59395e-127	CSCC
	GSN	0.779958	1.45903e-101	CSCC
	TLE4	0.779395	4.14872e-134	CSCC
	OBSCN	0.779329	1.20807e-172	CSCC
	IPPK	0.774914	1.37611e-174	CSCC
	DNM1	0.77444	1.39229e-162	CSCC
	PALLD	0.764623	1.02552e-61	CSCC
	KTN1	0.763848	3.38014e-92	CSCC
	SHOC1	0.762608	1.26772e-207	CSCC
	ARHGAP35	0.76064	3.26627e-66	CSCC
	PARP14	0.760298	3.12746e-59	CSCC
	PRKCH	0.760166	4.09098e-119	CSCC
	IARS	0.757212	3.48904e-34	CSCC
	SEMA4B	0.75146	1.85987e-110	CSCC
	SLC12A6	0.75033	3.06085e-84	CSCC
	EPAS1	0.747805	3.97274e-09	CSCC
	GCNT1	0.747539	6.33235e-67	CSCC
	HIBCH	0.739387	1.3274e-77	CSCC
	SON	0.737552	7.97538e-94	CSCC
	DHRS3	0.736942	5.59328e-87	CSCC
	ITGAV	0.736718	7.04891e-36	CSCC
	GPCPD1	0.734967	3.74407e-50	CSCC
	CERS6	0.732449	8.65008e-142	CSCC
	SF3B1	0.73018	5.09353e-59	CSCC
	STAT2	0.729773	5.53594e-63	CSCC
	HECW2	0.727677	1.25756e-226	CSCC
	SUSD4	0.719405	6.5291e-110	CSCC
	MIR99AHG	0.718438	2.52155e-69	CSCC
	TCF25	0.718148	1.63614e-86	CSCC
	NIBAN1	0.715606	2.96431e-50	CSCC
	RAD23B	0.713691	1.76396e-86	CSCC
	SPSB1	0.713239	3.78434e-51	CSCC
	HACD2	0.712218	1.88807e-67	CSCC
	STON2	0.71028	1.56543e-84	CSCC
	MIR31HG	0.70824	3.86533e-48	CSCC
	TLK1	0.706955	5.52206e-93	CSCC
	SEMA3C	0.703039	1.60294e-29	CSCC
	PDXK	0.702678	7.0093e-21	CSCC
	ITGA2	0.699249	7.07506e-28	CSCC
	HNRNPL	0.698774	1.0989e-21	CSCC
	TUT7	0.696469	1.92467e-78	CSCC
	SUSD6	0.696349	4.52495e-26	CSCC
	DENND5A	0.695058	0.00213873	CSCC
	KMT2B	0.694665	2.27739e-58	CSCC
	HRH1	0.694493	1.05434e-43	CSCC
	TMEM117	0.692888	3.37586e-71	CSCC
	NEDD4	0.692666	6.75162e-63	CSCC
	CCNL2	0.687058	2.68078e-95	CSCC
	PNN	0.686901	2.72747e-29	CSCC
	ATP11B	0.685251	6.18079e-102	CSCC
	IFI44	0.684513	1.53325e-54	CSCC
	ITGB4	0.681685	2.27634e-37	CSCC
	UBE2E2	0.681084	2.99289e-73	CSCC
	HSDL2	0.681045	6.42751e-94	CSCC
	TJP2	0.673266	6.2738e-61	CSCC
	FGD6	0.672294	1.15637e-40	CSCC
	GNA13	0.668878	1.29977e-27	CSCC
	ANKRD27	0.667703	7.33311e-44	CSCC
	NPIPB5	0.667442	3.85821e-40	CSCC
	TNIK	0.666873	4.44018e-76	CSCC
	RUNX1	0.660453	1.09783e-16	CSCC
	BX890604.2	0.660353	4.12947e-47	CSCC
	ANKLE2	0.659847	5.39591e-34	CSCC
	SUPT5H	0.659674	0.00655257	CSCC
	ENAH	0.656903	1.43853e-60	CSCC
	APP	0.655087	2.0412e-71	CSCC
	TIAM1	0.654136	3.4178e-53	CSCC
	CLASRP	0.648645	5.25329e-13	CSCC
	SLC4A7	0.647775	3.19476e-41	CSCC
	FXYD3	0.645445	2.77626e-87	CSCC
	RABGAP1	0.643774	5.77853e-97	CSCC
	YAP1	0.643248	8.51653e-42	CSCC
	C16orf74	0.640812	5.33255e-59	CSCC
	DAAM1	0.64056	1.25501e-42	CSCC
	NCK1	0.638018	1.54365e-56	CSCC
	BAZ1A	0.63649	1.19598e-71	CSCC
	ZFC3H1	0.635886	3.15273e-61	CSCC
	GALNT2	0.635439	6.83783e-25	CSCC
	C9orf85	0.634834	2.68414e-109	CSCC
	NMT1	0.633064	2.18142e-27	CSCC
	HP1BP3	0.631646	4.16239e-80	CSCC
	NIPAL2	0.631403	1.25364e-14	CSCC
	SNX6	0.630411	3.93318e-12	CSCC
	ABO	0.62511	4.94059e-71	CSCC
	LRRC1	0.620688	5.61308e-39	CSCC
	CYTH1	0.619333	9.07263e-25	CSCC
	MAST4	0.61721	6.25406e-52	CSCC
	EXT1	0.614449	2.73879e-68	CSCC
	NPEPPS	0.614072	3.46644e-65	CSCC
	RAB31	0.613194	1.4879e-37	CSCC
	MYO9B	0.6125	8.72785e-22	CSCC
	THSD4	0.611573	2.51837e-56	CSCC
	PABPC1	0.611327	2.99081e-55	CSCC
	CHD7	0.609652	1.83528e-36	CSCC
	OSMR	0.609324	6.51573e-38	CSCC
	PIEZO1	0.607432	1.68894e-31	CSCC
	RASAL2	0.60662	5.98752e-91	CSCC
	DUOXA1	0.604332	3.72642e-88	CSCC
	RTKN2	0.603728	5.30319e-26	CSCC
	WDFY2	0.59973	1.63587e-48	CSCC
	NOL8	0.598111	1.50849e-82	CSCC
	MORC3	0.59802	2.34505e-25	CSCC
	EIF4G1	0.597112	1.1908e-09	CSCC
	ADAM9	0.595748	2.19503e-09	CSCC
	EIF5B	0.593664	2.01132e-09	CSCC
	PLOD2	0.593383	1.97179e-11	CSCC
	TBC1D8	0.592883	1.63042e-09	CSCC
	LHFPL2	0.588622	1.25302e-23	CSCC
	RAB10	0.588366	3.56242e-83	CSCC
	GLS	0.586979	1.10764e-28	CSCC
	KIAA1841	0.586688	1.31408e-35	CSCC
	TULP4	0.582892	7.93327e-24	CSCC
	METTL8	0.578699	4.22802e-38	CSCC
	RC3H2	0.57675	3.47721e-58	CSCC
	PSD3	0.57668	6.78314e-51	CSCC
	NCOA3	0.575342	3.12309e-91	CSCC
	TESK2	0.574815	1.10783e-47	CSCC
	SPEN	0.574512	5.42005e-23	CSCC
	CDC42BPB	0.574094	2.67169e-14	CSCC
	RSRC1	0.573447	9.93462e-95	CSCC
	PARD3	0.570709	1.93865e-150	CSCC
	PRKCE	0.568924	1.19363e-91	CSCC
	YEATS2	0.568027	3.79422e-49	CSCC
	FNDC3B	0.566388	7.64709e-89	CSCC
	EEF1D	0.563888	5.16969e-20	CSCC
	ACIN1	0.56339	2.90772e-14	CSCC
	PCLO	0.561392	2.30886e-25	CSCC
	DDX58	0.560678	7.03909e-21	CSCC
	SMARCA4	0.559205	8.22354e-17	CSCC
	UBN1	0.557546	5.93707e-06	CSCC
	RAB11FIP3	0.556582	0.00943415	CSCC
	CDR2	0.555685	3.62616e-29	CSCC
	OSTF1	0.554057	2.54267e-66	CSCC
	ATP2C1	0.5517	7.41927e-48	CSCC
	ENO1	0.551303	8.85365e-13	CSCC
	JARID2	0.550983	2.53101e-44	CSCC
	KDM3A	0.550897	4.56335e-09	CSCC
	ANKRD36C	0.550643	1.22911e-27	CSCC
	MAP3K9	0.549571	0.0182508	CSCC
	MAPKBP1	0.548966	2.26827e-33	CSCC
	NOP56	0.546327	0.0177713	CSCC
	SOS2	0.545475	3.60669e-27	CSCC
	ST3GAL1	0.545207	1.61673e-33	CSCC
	BCAR3	0.544614	2.01598e-12	CSCC
	BAZ2A	0.544455	1.22735e-14	CSCC
	TNFAIP8	0.544365	4.00002e-32	CSCC
	HNRNPK	0.543178	2.56619e-31	CSCC
	PTK7	0.542326	3.83665e-29	CSCC
	CLIC4	0.541981	3.60866e-26	CSCC
	ARL8B	0.54022	4.13257e-35	CSCC
	OLA1	0.539512	5.06686e-36	CSCC
	B4GALNT3	0.539157	1.32839e-56	CSCC
	MYCBP2	0.538267	5.17579e-36	CSCC
	MBNL1	0.534709	6.8681e-117	CSCC
	ATP2A2	0.534379	3.33089e-20	CSCC
	PLEC	0.534138	0.001896	CSCC
	SMG1	0.533132	2.46213e-48	CSCC
	KLF12	0.53222	1.60987e-53	CSCC
	DYNC1H1	0.530079	4.58797e-07	CSCC
	MICAL3	0.527901	1.10646e-15	CSCC
	EHBP1L1	0.527061	3.15037e-27	CSCC
	PROM2	0.52656	9.75272e-52	CSCC
	N4BP1	0.524631	4.50456e-19	CSCC
	EPN2	0.523094	1.72099e-30	CSCC
	USP31	0.521704	5.02567e-24	CSCC
	LRCH3	0.518961	4.44461e-27	CSCC
	RNF213	0.518053	1.89161e-84	CSCC
	TFDP2	0.51755	9.65647e-43	CSCC
	TMPRSS2	0.515209	1.31711e-12	CSCC
	ANKRD11	0.514023	7.74275e-72	CSCC
	NPAS2	0.512764	2.02432e-18	CSCC
	NCKAP1	0.511996	9.89056e-43	CSCC
	UBR5	0.511627	3.47687e-105	CSCC
	FAM177A1	0.5116	5.6732e-12	CSCC
	GNAQ	0.511307	5.73221e-95	CSCC
	SRPK2	0.510305	3.18754e-84	CSCC
	ADAM10	0.510123	2.50276e-23	CSCC
	RAPGEFL1	0.50914	1.58065e-28	CSCC
	FZD6	0.507028	4.59693e-25	CSCC
	SPTLC1	0.50671	5.74856e-18	CSCC
	AGPS	0.505999	3.75015e-13	CSCC
	DNAJB6	0.505745	2.6227e-07	CSCC
	MALT1	0.505462	7.68688e-12	CSCC
	PAWR	0.504704	5.31856e-22	CSCC
	DLG1	0.502321	7.53028e-143	CSCC
	PRKX	0.502221	2.30086e-25	CSCC
	JUP	0.501582	0.000466136	CSCC
	DIP2A	0.500953	2.20743e-12	CSCC
	STK38	0.498977	1.4375e-41	CSCC
	MIR4435-2HG	0.498673	6.6676e-25	CSCC
	MAX	0.498086	1.35908e-10	CSCC
	XRN1	0.498056	9.98477e-40	CSCC
	MAP4	0.498009	1.4432e-22	CSCC
	UBQLN1	0.497548	8.06051e-21	CSCC
	LSM14A	0.496414	2.72626e-12	CSCC
	CDK5RAP2	0.493387	3.70894e-19	CSCC
	HERC2	0.491578	4.35127e-18	CSCC
	PCYT1A	0.490643	6.43165e-15	CSCC
	LYN	0.489588	2.32236e-07	CSCC
	GOLGB1	0.488829	7.10584e-47	CSCC
	SNX29	0.486279	7.1053e-15	CSCC
	ABHD3	0.486122	3.16539e-06	CSCC
	TRAF3	0.483569	9.18199e-15	CSCC
	XAF1	0.483241	1.70229e-07	CSCC
	CHD2	0.482902	5.29925e-61	CSCC
	CDH1	0.48274	0.00123139	CSCC
	NEDD4L	0.480384	1.93028e-15	CSCC
	MACF1	0.479228	5.20167e-66	CSCC
	ANP32B	0.478492	1.24129e-15	CSCC
	NAB1	0.478082	2.74049e-16	CSCC
	PRRC2B	0.476952	1.75903e-37	CSCC
	EML2	0.476841	8.47643e-09	CSCC
	ST5	0.476648	0.00631889	CSCC
	RAB7A	0.476253	5.5181e-54	CSCC
	ZNF532	0.474033	2.82446e-05	CSCC
	NIN	0.472385	1.184e-06	CSCC
	SLTM	0.467914	5.44563e-13	CSCC
	PTPRF	0.467573	2.61038e-08	CSCC
	TFRC	0.467521	0.0137639	CSCC
	IGF1R	0.465504	6.01595e-22	CSCC
	MYO1D	0.465392	4.414e-56	CSCC
	KIAA1217	0.463881	2.56189e-79	CSCC
	RRBP1	0.462741	1.88166e-07	CSCC
	SPIN1	0.462247	3.34089e-28	CSCC
	HNRNPA3	0.461329	1.03394e-21	CSCC
	CRAMP1	0.460614	0.00396231	CSCC
	CARMIL1	0.459739	1.83744e-36	CSCC
	GOLGA2	0.455824	0.00291562	CSCC
	ERC1	0.45424	1.13795e-70	CSCC
	MFSD14C	0.453901	3.18391e-20	CSCC
	ASAP1	0.452633	1.33158e-48	CSCC
	SMC5	0.452503	1.03313e-30	CSCC
	DAB2IP	0.451109	1.78517e-06	CSCC
	AKAP13	0.450701	3.51906e-110	CSCC
	MAPK10	0.450425	2.12054e-56	CSCC
	EHBP1	0.448871	1.14224e-28	CSCC
	EXOC3	0.448794	0.00536784	CSCC
	BCAS3	0.44826	1.77233e-50	CSCC
	ELL2	0.448105	1.18528e-14	CSCC
	ATXN1	0.445817	1.97634e-44	CSCC
	TMOD3	0.444277	0.00439748	CSCC
	DTNB	0.443757	3.8247e-08	CSCC
	KIF13A	0.443497	6.157e-13	CSCC
	LUZP1	0.441682	1.09021e-10	CSCC
	RRAS2	0.441658	2.56904e-33	CSCC
	IQGAP1	0.441291	4.14529e-16	CSCC
	FOXN3	0.440977	4.1797e-44	CSCC
	NAA35	0.43942	7.7191e-13	CSCC
	THRB	0.439299	9.16009e-16	CSCC
	EIF2AK2	0.439165	2.26111e-08	CSCC
	SH3D19	0.438955	1.8261e-11	CSCC
	WWOX	0.438433	5.99077e-50	CSCC
	RAPGEF5	0.437585	4.99213e-28	CSCC
	SDK1	0.433204	9.31935e-82	CSCC
	PTPN3	0.430972	3.018e-07	CSCC
	GALNT1	0.429013	1.75699e-06	CSCC
	CTNND1	0.428671	1.11304e-69	CSCC
	LRRFIP2	0.428112	0.00179322	CSCC
	LUC7L	0.427678	0.0294375	CSCC
	KANK1	0.425277	1.09172e-15	CSCC
	KIAA1958	0.425228	2.72221e-14	CSCC
	ALS2CL	0.424037	7.16107e-18	CSCC
	PAK2	0.422415	2.98295e-09	CSCC
	UBXN2A	0.422055	7.42032e-08	CSCC
	PILRB	0.420661	0.000179754	CSCC
	RICTOR	0.419303	3.04774e-17	CSCC
	SH3PXD2A	0.418801	3.84499e-05	CSCC
	KDM5B	0.417983	2.60115e-09	CSCC
	CSAD	0.41723	4.95009e-05	CSCC
	FXR1	0.413992	3.39909e-06	CSCC
	SRSF11	0.41273	8.59621e-25	CSCC
	MFSD14B	0.410932	0.000995128	CSCC
	ANKH	0.410596	1.99009e-09	CSCC
	DHX36	0.409112	2.49022e-05	CSCC
	ABCF1	0.407809	3.73505e-09	CSCC
	ZNF609	0.407551	1.16809e-10	CSCC
	PER3	0.407328	8.95454e-16	CSCC
	TAF1D	0.406077	9.37388e-07	CSCC
	UBASH3B	0.404783	7.46819e-14	CSCC
	NTN1	0.403676	1.36988e-14	CSCC
	LIMS1	0.402979	3.83048e-09	CSCC
	EPS8L1	0.399335	6.24349e-09	CSCC
	MRTFA	0.399104	1.10116e-10	CSCC
	REL	0.39825	0.00569644	CSCC
	CCDC18-AS1	0.397909	1.30595e-16	CSCC
	PPP2R5E	0.397387	3.03353e-07	CSCC
	TMEM165	0.396608	5.06431e-07	CSCC
	TENT4A	0.396386	0.0383311	CSCC
	DAP3	0.394144	0.000573633	CSCC
	CNTRL	0.392372	0.00121301	CSCC
	FAM49B	0.390761	2.71646e-28	CSCC
	NEMF	0.389714	0.0344964	CSCC
	SNHG25	0.387878	4.51163e-26	CSCC
	WNK1	0.38755	4.93543e-17	CSCC
	EPB41L1	0.387396	3.82991e-06	CSCC
	FASTKD1	0.386903	4.46095e-05	CSCC
	QKI	0.386023	1.3028e-12	CSCC
	BACH1	0.385574	1.3382e-07	CSCC
	TMEM259	0.384228	1.32251e-13	CSCC
	ABCA7	0.382272	9.68651e-07	CSCC
	EYA2	0.38163	9.46492e-63	CSCC
	GSK3B	0.379456	4.96583e-43	CSCC
	ARHGEF3	0.379162	5.01126e-10	CSCC
	DPYD	0.371785	2.32118e-25	CSCC
	TPD52	0.371781	2.90946e-12	CSCC
	LUC7L3	0.370782	0.00285436	CSCC
	MGRN1	0.370238	1.38624e-11	CSCC
	TBL1XR1	0.369506	2.29633e-46	CSCC
	KPNA1	0.368543	5.63126e-13	CSCC
	VGLL4	0.366684	0.0452948	CSCC
	TANC1	0.365601	1.09998e-31	CSCC
	NUTM2A-AS1	0.36533	0.00214046	CSCC
	ERP44	0.36453	0.0061071	CSCC
	TRPV4	0.364058	2.68889e-06	CSCC
	ITCH	0.363937	1.44826e-05	CSCC
	AUH	0.363717	2.59066e-13	CSCC
	GNAI1	0.362966	1.04561e-10	CSCC
	U2SURP	0.362475	1.32549e-14	CSCC
	TPM1	0.36179	2.34506e-45	CSCC
	PDIA3	0.361776	2.54679e-11	CSCC
	SAFB2	0.359397	1.75065e-06	CSCC
	ZMIZ2	0.357437	0.00426425	CSCC
	MYO10	0.356899	2.72961e-12	CSCC
	ZFR	0.35125	5.10255e-05	CSCC
	TANC2	0.34526	1.57755e-10	CSCC
	PISD	0.342798	4.93963e-11	CSCC
	RREB1	0.342357	0.0177445	CSCC
	DDX11	0.339311	5.75831e-11	CSCC
	MARK3	0.331831	1.69919e-17	CSCC
	FBXO34	0.329349	0.000732989	CSCC
	SLC25A29	0.329102	3.09688e-23	CSCC
	CHD9	0.328492	1.04378e-13	CSCC
	MAGI3	0.328355	1.46109e-12	CSCC
	ABCA13	0.326298	3.98278e-205	CSCC
	STK39	0.325747	4.99908e-06	CSCC
	2022-03-07	0.325506	0.000114894	CSCC
	IFI16	0.324264	4.12625e-20	CSCC
	CEP250	0.320916	1.10206e-18	CSCC
	PPP3CA	0.320896	0.027167	CSCC
	LSR	0.319861	0.00233265	CSCC
	BACE2	0.319643	1.23298e-33	CSCC
	INVS	0.318183	6.13862e-05	CSCC
	BRF1	0.315699	4.86738e-09	CSCC
	LASP1	0.314156	0.000432224	CSCC
	SRP54	0.312409	3.63992e-13	CSCC
	PGS1	0.311393	1.21294e-06	CSCC
	KCTD1	0.307539	5.12818e-16	CSCC
	ACAP2	0.306932	2.35832e-20	CSCC
	ARHGAP17	0.30428	1.87361e-14	CSCC
	GGA2	0.304205	7.00233e-05	CSCC
	PACSIN2	0.302737	3.75352e-12	CSCC
	NIPBL	0.302047	1.41627e-32	CSCC
	UBR3	0.300849	1.15928e-05	CSCC
	CHMP4B	0.300373	4.16693e-53	CSCC
	CUX1	0.295792	1.16368e-48	CSCC
	PACS1	0.294672	2.44789e-12	CSCC
	ATP6V0A1	0.29312	1.9099e-09	CSCC
	MYH9	0.291449	0.00478146	CSCC
	SAMD4B	0.288998	0.0287848	CSCC
	ROBO1	0.288381	6.76603e-51	CSCC
	WDR70	0.287726	0.017271	CSCC
	NSMCE2	0.287666	0.0265121	CSCC
	RHPN2	0.2876	7.74563e-79	CSCC
	NFAT5	0.287077	3.54758e-08	CSCC
	PMM2	0.285155	2.13165e-23	CSCC
	SIN3A	0.284498	4.12868e-09	CSCC
	ARFGAP1	0.284156	1.22537e-20	CSCC
	GIPC1	0.283639	0.000319282	CSCC
	TMEM51	0.283534	5.56095e-07	CSCC
	LIMA1	0.281777	0.000634689	CSCC
	ZBTB7C	0.280241	8.06846e-06	CSCC
	USP36	0.279862	3.04412e-25	CSCC
	CDC37	0.27864	2.21825e-06	CSCC
	SLC11A2	0.278094	6.12347e-29	CSCC
	SS18L1	0.27697	1.45281e-06	CSCC
	2022-03-06	0.275425	0.0475763	CSCC
	STK3	0.272413	2.52062e-24	CSCC
	TRNAU1AP	0.270487	0.000121322	CSCC
	ZDHHC7	0.269725	9.21053e-16	CSCC
	SORL1	0.269202	6.46916e-118	CSCC
	ANKRD36	0.265682	4.15902e-16	CSCC
	MACROD1	0.262972	0.000631352	CSCC
	CLIP1	0.261651	1.71726e-14	CSCC
	ARHGAP8	0.261608	5.41413e-29	CSCC
	GLYR1	0.26084	8.51324e-17	CSCC
	GTPBP4	0.259122	4.27076e-09	CSCC
	SH3PXD2B	0.258949	5.78543e-26	CSCC
	SLC25A25	0.257489	2.46036e-08	CSCC
	SNX1	0.255517	0.0004609	CSCC
	ADCY9	0.255208	6.84474e-26	CSCC
	CDC14B	0.253442	7.83081e-23	CSCC
	FAM83E	0.252503	8.32914e-65	CSCC
	USP7	0.25163	7.50009e-21	CSCC
	CMTM4	0.251508	1.13749e-05	CSCC
	EHMT1	0.251308	0.000175752	CSCC
	AC138627.1	-5.64847	0	CAde
	CD55	-3.57252	0	CAde
	ZFHX3	-3.41722	0	CAde
	SMOC1	-3.06492	0	CAde
	MUC13	-2.88516	0	CAde
	LINC01250	-2.83537	0	CAde
	PRKG1	-2.82651	0	CAde
	RHEX	-2.71889	0	CAde
	AC024230.1	-2.65358	0	CAde
	RGS7	-2.44793	0	CAde
	CHRM3	-2.36032	0	CAde
	NFIB	-2.35918	0	CAde
	PLCH1	-2.18381	0	CAde
	RIMKLB	-2.13918	0	CAde
	SLC7A2	-2.10898	0	CAde
	MUC5AC	-2.0654	0	CAde
	KIF26B	-1.9682	0	CAde
	AC068587.4	-1.96462	0	CAde
	SORBS2	-1.91003	0	CAde
	AC011995.2	-1.85572	0	CAde
	ERBB4	-1.81759	0	CAde
	LPIN2	-1.79637	0	CAde
	MEIS1	-1.78278	0	CAde
	AC024901.1	-1.77107	0	CAde
	LINC01091	-1.75686	0	CAde
	ATP7B	-1.74272	0	CAde
	CRIM1	-1.73418	0	CAde
	TARID	-1.68992	0	CAde
	MUC5B	-1.66449	0	CAde
	BPIFB1	-1.64785	0	CAde
	CATSPERB	-1.64511	0	CAde
	HNF1A-AS1	-1.61452	0	CAde
	JDP2	-1.60136	0	CAde
	NBEA	-1.57961	0	CAde
	SPATA6L	-1.56936	0	CAde
	CCDC60	-1.55741	0	CAde
	PLEKHA6	-1.54124	0	CAde
	CDC42BPA	-1.53492	0	CAde
	MYO7B	-1.51237	0	CAde
	ESR1	-1.48705	0	CAde
	PPP1R9A	-1.46895	0	CAde
	PARD3B	-1.46589	0	CAde
	PKDCC	-1.46175	0	CAde
	AGR2	-1.45032	0	CAde
	MUC2	-1.44975	0	CAde
	LINC00393	-1.4156	0	CAde
	PLEKHS1	-1.39553	0	CAde
	PDE4D	-1.37426	0	CAde
	CAPN8	-1.37235	0	CAde
	C4orf19	-1.36344	0	CAde
	MCU	-1.35326	0	CAde
	CCDC7	-1.34958	0	CAde
	AC007422.1	-1.34581	0	CAde
	FAAH2	-1.34347	0	CAde
	SPATA6	-1.33468	0	CAde
	ZFPM2-AS1	-1.3281	0	CAde
	PTPRN2	-1.3258	0	CAde
	ABLIM1	-1.32058	0	CAde
	TRIM31	-1.3195	0	CAde
	ARHGAP26	-1.31876	0	CAde
	TC2N	-1.30393	0	CAde
	SMYD3	-1.30109	0	CAde
	MCF2L	-1.2949	0	CAde
	GRM8	-1.29349	0	CAde
	ERGIC1	-1.27687	0	CAde
	ZBTB20	-1.27036	0	CAde
	LINC02438	-1.26586	0	CAde
	DNAH14	-1.26218	0	CAde
	MACROD2	-1.26075	0	CAde
	LINC02343	-1.26023	0	CAde
	AKT3	-1.25851	0	CAde
	TOX3	-1.25457	0	CAde
	HNF4G	-1.2529	0	CAde
	PAX8	-1.24984	0	CAde
	ICA1	-1.24585	0	CAde
	C12orf75	-1.24318	0	CAde
	TDRD9	-1.23798	0	CAde
	NHS	-1.23251	0	CAde
	S100A6	-1.22919	0	CAde
	POLA1	-1.22301	0	CAde
	CACNA1D	-1.21339	0	CAde
	MUC1	-1.21203	0	CAde
	MAP3K20-AS1	-1.21135	0	CAde
	AC019117.2	-1.20939	0	CAde
	C4BPA	-1.20257	0	CAde
	SLC41A2	-1.18676	0	CAde
	CD24	-1.18663	0	CAde
	STS	-1.18493	0	CAde
	ARHGEF38	-1.18302	0	CAde
	DNAH6	-1.18171	0	CAde
	PCNX2	-1.17575	0	CAde
	LINC01278	-1.16853	0	CAde
	LARGE1	-1.16018	0	CAde
	LINC02398	-1.15594	0	CAde
	CFAP54	-1.15551	0	CAde
	MUC6	-1.14921	0	CAde
	CYSTM1	-1.14615	0	CAde
	LMO7	-1.14314	0	CAde
	SPATA17	-1.14044	0	CAde
	STK32B	-1.13355	0	CAde
	CADPS2	-1.129	0	CAde
	ABCC3	-1.12661	0	CAde
	NR2F2-AS1	-1.12322	0	CAde
	LRRIQ1	-1.11813	0	CAde
	RFX3	-1.1134	0	CAde
	MACC1	-1.11227	0	CAde
	IL1RAPL2	-1.11032	4.19091e-290	CAde
	DNAH7	-1.10744	0	CAde
	ARMC3	-1.10201	0	CAde
	PIGR	-1.1018	0	CAde
	GALNT7	-1.09603	0	CAde
	PPM1H	-1.09302	0	CAde
	DEPTOR	-1.08947	0	CAde
	KANSL1L	-1.08201	0	CAde
	FRAS1	-1.0792	0	CAde
	ANKRD10	-1.07732	0	CAde
	LIMCH1	-1.07684	0	CAde
	SPATA13	-1.07094	0	CAde
	EFNA5	-1.06808	0	CAde
	AGR3	-1.06806	0	CAde
	DCDC2	-1.06403	0	CAde
	RASSF6	-1.05451	0	CAde
	FHIT	-1.051	0	CAde
	KCNQ1	-1.0387	0	CAde
	DLEU1	-1.03638	0	CAde
	ATP10B	-1.03502	0	CAde
	GPR39	-1.0286	0	CAde
	BAIAP2L2	-1.02145	0	CAde
	SGMS2	-1.02004	0	CAde
	CCSER1	-1.0195	0	CAde
	BMPR1B	-1.01795	0	CAde
	EZR	-1.01246	0	CAde
	MYO3A	-1.01201	0	CAde
	EMX2OS	-1.00888	0	CAde
	TSC22D1	-1.00613	0	CAde
	CARD11	-1.00482	0	CAde
	MAML3	-0.99939	0	CAde
	DAPK1	-0.995677	0	CAde
	DDAH1	-0.984991	0	CAde
	WFDC2	-0.981411	0	CAde
	KIAA1324	-0.980758	0	CAde
	RFC3	-0.977127	0	CAde
	CLIC5	-0.968358	0	CAde
	SGSM1	-0.968099	0	CAde
	ZNF83	-0.966624	0	CAde
	ARFGEF3	-0.959436	0	CAde
	MEI1	-0.957866	0	CAde
	RAB11FIP1	-0.953408	0	CAde
	SLC12A7	-0.942115	0	CAde
	RANBP17	-0.935075	0	CAde
	PROM1	-0.933832	0	CAde
	TTTY14	-0.932598	0	CAde
	HOXB3	-0.927863	0	CAde
	PIP5K1B	-0.92641	0	CAde
	NOS1AP	-0.924426	0	CAde
	RIMBP2	-0.923838	0	CAde
	KIF13B	-0.923714	0	CAde
	MIR100HG	-0.921896	0	CAde
	TFCP2L1	-0.919281	0	CAde
	SPDEF	-0.919135	0	CAde
	GABRP	-0.915229	0	CAde
	CREB3L1	-0.912611	0	CAde
	PRELID2	-0.911748	0	CAde
	LGR4	-0.911145	0	CAde
	IRS2	-0.909555	0	CAde
	EFHC1	-0.908236	0	CAde
	MTMR8	-0.906668	0	CAde
	MECOM	-0.898379	0	CAde
	LINC00472	-0.894163	0	CAde
	LINC01687	-0.893805	0	CAde
	ERN2	-0.892112	0	CAde
	EFCAB6	-0.888169	0	CAde
	CCNH	-0.888082	0	CAde
	FMN1	-0.888006	0	CAde
	IQGAP2	-0.886701	0	CAde
	PTPRG	-0.87656	0	CAde
	MUC16	-0.872163	0	CAde
	AC127526.2	-0.86073	0	CAde
	DHX15	-0.857368	0	CAde
	INPP4B	-0.854918	0	CAde
	ZNF33A	-0.85203	0	CAde
	AL139383.1	-0.851045	0	CAde
	NEO1	-0.849886	0	CAde
	XKR6	-0.847627	0	CAde
	STK24	-0.844917	0	CAde
	MUC4	-0.842989	0	CAde
	AHI1	-0.841738	0	CAde
	STRA6	-0.841246	0	CAde
	FARP1	-0.840732	0	CAde
	SLC44A4	-0.836719	0	CAde
	CHRNA7	-0.834199	0	CAde
	CNTLN	-0.832572	0	CAde
	CEP112	-0.832498	0	CAde
	BAIAP2	-0.830928	0	CAde
	EPS8	-0.830026	0	CAde
	MAGI1	-0.828437	0	CAde
	USH1C	-0.828289	0	CAde
	APPL2	-0.825505	0	CAde
	FOXP1	-0.823595	0	CAde
	PARP4	-0.82281	0	CAde
	TM9SF3	-0.821588	0	CAde
	SKAP1	-0.820387	0	CAde
	FA2H	-0.819509	0	CAde
	STXBP6	-0.819207	0	CAde
	TMC5	-0.817972	0	CAde
	JAZF1	-0.817867	0	CAde
	BCAS1	-0.817527	0	CAde
	RPGR	-0.815179	0	CAde
	VTCN1	-0.812329	0	CAde
	HKDC1	-0.810726	0	CAde
	AC092902.4	-0.809597	0	CAde
	UBL3	-0.807524	0	CAde
	HNF4A	-0.804119	0	CAde
	FNDC3A	-0.800025	0	CAde
	ZNF438	-0.797755	0	CAde
	AC130456.2	-0.794248	0	CAde
	COP1	-0.793214	0	CAde
	PLCE1	-0.786374	0	CAde
	ADAM28	-0.785694	0	CAde
	TRAF5	-0.783553	0	CAde
	SH3BGRL2	-0.781782	0	CAde
	EXOC6	-0.781751	0	CAde
	ENOSF1	-0.781562	0	CAde
	RAP1GAP2	-0.780625	0	CAde
	LPGAT1	-0.777894	0	CAde
	DPYSL2	-0.77431	0	CAde
	PLCXD1	-0.773639	1.52226e-259	CAde
	AP004608.1	-0.772036	0	CAde
	DISP1	-0.769568	0	CAde
	NEK11	-0.768599	0	CAde
	CA3	-0.767078	0	CAde
	LRMDA	-0.766559	0	CAde
	AC073529.1	-0.763183	1.27693e-238	CAde
	MSRA	-0.758639	0	CAde
	ANKFN1	-0.753722	0	CAde
	ZNF33B	-0.752425	0	CAde
	SLFN13	-0.752379	0	CAde
	UGGT2	-0.751538	0	CAde
	RBM47	-0.751333	0	CAde
	ASRGL1	-0.751219	0	CAde
	CDC14A	-0.750234	0	CAde
	CASC2	-0.749305	0	CAde
	CFAP44	-0.748711	0	CAde
	RAPH1	-0.748042	0	CAde
	CREB5	-0.746869	0	CAde
	KYNU	-0.746713	0	CAde
	GBX1	-0.746645	0	CAde
	CDON	-0.745489	0	CAde
	ATP13A4	-0.744664	0	CAde
	OPHN1	-0.742665	0	CAde
	ADGRA3	-0.740556	0	CAde
	HNRNPF	-0.7405	0	CAde
	ELF3	-0.740238	0	CAde
	PARP8	-0.738595	0	CAde
	GPATCH2	-0.737788	0	CAde
	DNAJC15	-0.736896	0	CAde
	ALPK3	-0.734716	0	CAde
	ATP11A	-0.73388	0	CAde
	CABLES1	-0.733762	0	CAde
	CCDC125	-0.73296	0	CAde
	SLCO4A1	-0.732931	0	CAde
	UNC13B	-0.732842	0	CAde
	ARHGAP44	-0.731754	0	CAde
	ALG13	-0.729373	0	CAde
	AC020916.1	-0.729	1.38254e-206	CAde
	PIWIL4	-0.727399	0	CAde
	TRMT9B	-0.726775	0	CAde
	BBS9	-0.72415	0	CAde
	SHROOM3	-0.723889	0	CAde
	PDZD8	-0.723414	0	CAde
	KIAA0232	-0.723074	0	CAde
	PTPN12	-0.722984	0	CAde
	CENPK	-0.722901	0	CAde
	TDRD3	-0.721646	0	CAde
	HGD	-0.720203	0	CAde
	BTBD9	-0.719612	0	CAde
	S100P	-0.719561	0	CAde
	MAATS1	-0.718908	0	CAde
	TEAD1	-0.718862	0	CAde
	LRBA	-0.71862	0	CAde
	MIR29B2CHG	-0.718296	0	CAde
	TBC1D19	-0.716632	0	CAde
	TUBGCP3	-0.715991	0	CAde
	PDE3A	-0.715549	1.28135e-240	CAde
	LONRF3	-0.712527	0	CAde
	NSUN7	-0.711749	0	CAde
	WBP2NL	-0.711639	0	CAde
	PTPRE	-0.711227	0	CAde
	NME7	-0.710662	0	CAde
	CCDC171	-0.70634	0	CAde
	TBC1D32	-0.705815	0	CAde
	TRIM2	-0.705188	0	CAde
	ARGLU1	-0.702369	0	CAde
	COBL	-0.701739	0	CAde
	BTBD3	-0.700744	0	CAde
	MYRF	-0.699983	0	CAde
	ARHGEF10	-0.69786	0	CAde
	SMIM14	-0.694708	0	CAde
	FAM172A	-0.694027	0	CAde
	PARVA	-0.690324	0	CAde
	GULP1	-0.685553	0	CAde
	MLLT3	-0.684785	0	CAde
	PCGF5	-0.68171	0	CAde
	UGT8	-0.681509	0	CAde
	BBX	-0.681022	0	CAde
	PER2	-0.680608	0	CAde
	NUP62CL	-0.680175	0	CAde
	ACSL5	-0.678096	0	CAde
	XBP1	-0.677668	0	CAde
	ANXA4	-0.676792	7.0572e-236	CAde
	USP54	-0.67409	0	CAde
	MIPEP	-0.672907	0	CAde
	DNAJC9	-0.672215	0	CAde
	STX18	-0.669347	0	CAde
	NUTM2B-AS1	-0.667602	0	CAde
	MICU1	-0.667309	0	CAde
	NSD2	-0.66695	0	CAde
	TSPAN3	-0.665417	0	CAde
	RPH3AL	-0.66419	0	CAde
	TTC39C	-0.663963	0	CAde
	STX18-AS1	-0.661051	0	CAde
	GABPB2	-0.659975	0	CAde
	DNAJC12	-0.657699	0	CAde
	ZNF718	-0.656601	0	CAde
	FBLN7	-0.656577	0	CAde
	CHIC1	-0.655827	0	CAde
	PLS1	-0.654064	0	CAde
	TARBP1	-0.653538	0	CAde
	EPCAM-DT	-0.652801	0	CAde
	AGAP1	-0.652471	0	CAde
	C11orf49	-0.651373	0	CAde
	CPD	-0.647035	0	CAde
	TPP2	-0.646128	0	CAde
	BEND7	-0.64571	0	CAde
	BTNL9	-0.644904	0	CAde
	DOCK5	-0.641969	0	CAde
	GMDS	-0.641914	0	CAde
	AMOT	-0.640216	0	CAde
	PCM1	-0.639728	0	CAde
	RGL3	-0.639554	0	CAde
	TBC1D1	-0.637574	0	CAde
	PAN3	-0.637185	0	CAde
	MID1	-0.635866	1.17477e-271	CAde
	CCDC30	-0.635104	1.8026e-262	CAde
	ZMAT1	-0.634372	0	CAde
	CEACAM5	-0.63434	0	CAde
	MCPH1	-0.633876	0	CAde
	PLCL2	-0.6338	1.30578e-297	CAde
	ZBTB38	-0.633713	0	CAde
	CEP162	-0.632328	0	CAde
	SLC7A1	-0.631083	2.2496e-230	CAde
	ARHGEF9	-0.629486	0	CAde
	TNKS	-0.626777	0	CAde
	GNE	-0.624888	0	CAde
	SEL1L3	-0.624856	0	CAde
	TMPRSS3	-0.62441	0	CAde
	SNX14	-0.624094	0	CAde
	NR2F2	-0.624035	0	CAde
	SLC10A7	-0.621377	7.75843e-284	CAde
	CTPS2	-0.620331	0	CAde
	MMS22L	-0.620062	1.27532e-289	CAde
	RAB28	-0.620022	0	CAde
	FBXW4	-0.619147	0	CAde
	NR4A2	-0.618569	9.92593e-207	CAde
	ME3	-0.617481	0	CAde
	STARD13	-0.616851	2.34364e-231	CAde
	LDAH	-0.616697	0	CAde
	GK	-0.615691	0	CAde
	ZNF721	-0.614687	0	CAde
	TRIM31-AS1	-0.614218	0	CAde
	AKAP7	-0.611094	0	CAde
	ITGB8	-0.610111	2.66461e-180	CAde
	ZNF678	-0.60664	0	CAde
	PRKCA	-0.605123	6.71029e-265	CAde
	ANXA11	-0.604539	4.95908e-264	CAde
	TRIQK	-0.603995	0	CAde
	ARHGAP42	-0.603782	1.59759e-246	CAde
	MAP2K6	-0.603567	0	CAde
	DLEU2	-0.603241	7.13328e-303	CAde
	HDAC8	-0.602628	1.14317e-270	CAde
	LINC01644	-0.602067	0	CAde
	CTBP2	-0.601088	1.89097e-237	CAde
	RASEF	-0.600662	0	CAde
	CBX5	-0.59941	0	CAde
	TSPAN15	-0.59885	0	CAde
	ZNF75D	-0.59817	0	CAde
	MGMT	-0.597754	1.38486e-277	CAde
	SPAG17	-0.597187	1.50779e-207	CAde
	PDGFC	-0.596276	0	CAde
	UIMC1	-0.5962	0	CAde
	DCPS	-0.596051	0	CAde
	TBC1D8B	-0.595255	0	CAde
	ZNF254	-0.59325	0	CAde
	METTL15	-0.593202	4.02233e-264	CAde
	DOCK1	-0.591464	0	CAde
	RFX2	-0.591337	3.07544e-223	CAde
	GRAMD2B	-0.590421	0	CAde
	BRWD3	-0.590165	0	CAde
	ANKRD6	-0.588544	0	CAde
	CD47	-0.587595	0	CAde
	CYP2C18	-0.587297	0	CAde
	AKAP11	-0.585414	0	CAde
	ATE1	-0.583077	3.72129e-276	CAde
	BAG1	-0.582921	0	CAde
	REV3L	-0.582532	0	CAde
	IFT88	-0.582324	0	CAde
	FAM184A	-0.582277	0	CAde
	FAM149A	-0.581241	0	CAde
	FRY	-0.579319	0	CAde
	SORBS1	-0.578058	0	CAde
	UBAC2	-0.577856	1.71616e-277	CAde
	APOOL	-0.577724	0	CAde
	BCL2L15	-0.577688	0	CAde
	TICAM1	-0.577579	4.38397e-286	CAde
	SCMH1	-0.576808	0	CAde
	SPRED1	-0.57647	0	CAde
	SPRED2	-0.576427	5.56259e-294	CAde
	RCOR3	-0.575623	0	CAde
	ETS2	-0.575197	1.14562e-172	CAde
	USP9X	-0.575146	1.24589e-302	CAde
	CFAP69	-0.574745	6.55415e-265	CAde
	SLC2A13	-0.572711	0	CAde
	MAPK8	-0.570185	1.12736e-267	CAde
	EFCAB2	-0.569272	4.41505e-299	CAde
	CDK14	-0.568227	0	CAde
	LCORL	-0.567647	9.91901e-303	CAde
	ZNF487	-0.564998	0	CAde
	DLG3	-0.564736	0	CAde
	PAK1	-0.564214	0	CAde
	TENT5A	-0.563502	1.3981e-281	CAde
	HHAT	-0.562279	3.3781e-303	CAde
	ARMC2	-0.562077	0	CAde
	GALNT10	-0.561879	0	CAde
	ROCK2	-0.56179	5.80353e-282	CAde
	COMMD10	-0.559367	2.3773e-235	CAde
	KCNK1	-0.558712	1.03582e-281	CAde
	PDGFA	-0.55826	7.03587e-279	CAde
	ARHGAP12	-0.558092	0	CAde
	TMEM45B	-0.557906	0	CAde
	KCP	-0.556764	3.6951e-235	CAde
	COG6	-0.556394	6.39157e-298	CAde
	TPT1	-0.556112	0	CAde
	NBPF15	-0.554155	0	CAde
	CDKAL1	-0.553118	6.48175e-217	CAde
	CD99L2	-0.552764	0	CAde
	SEC24D	-0.551677	3.84832e-280	CAde
	CHM	-0.551351	0	CAde
	INPP5A	-0.549444	7.22655e-259	CAde
	CAMK2D	-0.548454	7.96805e-234	CAde
	MICU2	-0.547565	2.3175e-277	CAde
	TNFRSF10B	-0.546428	8.82193e-268	CAde
	FBXL17	-0.545581	1.39695e-254	CAde
	ZNF518A	-0.545567	2.94496e-274	CAde
	MBNL3	-0.545248	6.13342e-271	CAde
	ASAP2	-0.544119	1.68552e-274	CAde
	ELAVL2	-0.543169	7.96031e-303	CAde
	SGPP2	-0.543163	0	CAde
	LRP5	-0.540432	0	CAde
	LMNB1	-0.539985	3.02786e-299	CAde
	CPEB2	-0.538081	2.13662e-280	CAde
	EDEM3	-0.537085	4.85056e-280	CAde
	TPT1-AS1	-0.536685	5.43783e-300	CAde
	MPZL3	-0.536368	3.26136e-285	CAde
	BRCC3	-0.535178	0	CAde
	SEMA3B	-0.534718	4.36249e-205	CAde
	RASGEF1B	-0.534377	8.53141e-288	CAde
	CCDC149	-0.534351	0	CAde
	LMTK2	-0.531799	1.17635e-289	CAde
	BCKDHB	-0.531591	1.94324e-260	CAde
	TMEM14B	-0.53076	1.14142e-248	CAde
	CLIP2	-0.53068	0	CAde
	SPIRE2	-0.529207	0	CAde
	CGN	-0.528786	0	CAde
	VWA2	-0.525095	0	CAde
	LRRC6	-0.52401	0	CAde
	REPS2	-0.522729	0	CAde
	KSR1	-0.522659	9.36469e-240	CAde
	PRIM2	-0.522234	5.23546e-217	CAde
	LYPD6	-0.521732	5.89448e-273	CAde
	LINC01572	-0.521529	3.97073e-115	CAde
	PDSS2	-0.521177	2.06396e-298	CAde
	RBM41	-0.520858	5.5212e-288	CAde
	SMAD2	-0.520811	6.26546e-215	CAde
	CRNDE	-0.520562	0	CAde
	CLCN5	-0.520397	0	CAde
	FAM3B	-0.519717	0	CAde
	DIAPH3	-0.519003	4.89994e-123	CAde
	SLC19A2	-0.518265	3.30707e-275	CAde
	ZNF541	-0.517221	0	CAde
	CBLB	-0.516672	1.30374e-277	CAde
	CTNNB1	-0.516198	8.82555e-271	CAde
	FAM107B	-0.515947	0	CAde
	TMEM63A	-0.51554	0	CAde
	MDM4	-0.514827	0	CAde
	POC1B	-0.514314	0	CAde
	AC005062.1	-0.514212	1.92636e-232	CAde
	SLC12A2	-0.513248	6.28994e-287	CAde
	SH2D4A	-0.51242	0	CAde
	AL121839.2	-0.512232	0	CAde
	HGSNAT	-0.511579	0	CAde
	WAPL	-0.511419	1.29404e-264	CAde
	UAP1	-0.511142	0	CAde
	MTR	-0.510637	0	CAde
	SPTSSB	-0.510111	5.69803e-257	CAde
	ECT2	-0.509898	6.85157e-194	CAde
	RAPGEF2	-0.509207	3.01452e-208	CAde
	EPB41L2	-0.509055	0	CAde
	CCDC68	-0.508843	2.96495e-269	CAde
	GPR160	-0.508026	3.47783e-292	CAde
	NT5C2	-0.506635	5.36283e-239	CAde
	SLC4A8	-0.506551	0	CAde
	POGZ	-0.506309	2.36297e-254	CAde
	RHBDD1	-0.505458	3.87769e-227	CAde
	RAB4A	-0.504074	0	CAde
	TMEM164	-0.503599	8.24597e-288	CAde
	B4GALT1	-0.503529	7.11588e-160	CAde
	CLINT1	-0.503121	1.46305e-245	CAde
	DOP1A	-0.503047	9.74379e-301	CAde
	KLF3	-0.502805	3.22827e-186	CAde
	FAM102B	-0.502253	0	CAde
	SUN1	-0.499621	6.68834e-225	CAde
	CENPI	-0.498688	1.60617e-194	CAde
	DISC1	-0.498145	1.02608e-299	CAde
	XRCC4	-0.498106	1.47599e-213	CAde
	TASP1	-0.496602	2.3086e-217	CAde
	SLF2	-0.496503	1.4514e-262	CAde
	LBR	-0.496002	0	CAde
	SLX4IP	-0.494758	1.43718e-219	CAde
	ARL13B	-0.494347	5.555e-284	CAde
	NHLRC2	-0.494236	2.94489e-269	CAde
	PACRGL	-0.493676	1.73063e-299	CAde
	LARP1B	-0.49324	3.75487e-222	CAde
	SLC25A13	-0.493229	3.65433e-288	CAde
	LINC00630	-0.492949	0	CAde
	RDH10	-0.492382	4.08401e-177	CAde
	CMSS1	-0.491849	1.27485e-189	CAde
	TNRC18	-0.491817	4.37333e-234	CAde
	PPP1CB	-0.491665	3.89413e-243	CAde
	BDH1	-0.491197	0	CAde
	ARHGEF11	-0.490997	9.95748e-283	CAde
	RASA3	-0.490918	0	CAde
	PPFIBP2	-0.490881	0	CAde
	SIRT1	-0.490692	9.5576e-266	CAde
	DOCK10	-0.490685	1.78878e-217	CAde
	SCOC	-0.490121	0	CAde
	SLIT2	-0.489137	1.91849e-126	CAde
	CLIC6	-0.488598	0	CAde
	HSPA12A	-0.488448	0	CAde
	TMPO	-0.487833	1.97397e-259	CAde
	MSH2	-0.487392	3.38722e-249	CAde
	ARHGAP40	-0.486174	0	CAde
	AF117829.1	-0.485902	2.16611e-206	CAde
	PCDH7	-0.485811	1.48823e-129	CAde
	TOM1L1	-0.485304	0	CAde
	CYP4X1	-0.484741	1.49932e-292	CAde
	DENND5B	-0.483277	6.93499e-201	CAde
	GRTP1	-0.482055	8.56926e-266	CAde
	ALPK1	-0.481784	6.79006e-227	CAde
	SERGEF	-0.48109	1.60752e-262	CAde
	BMPR1A	-0.480179	3.14938e-215	CAde
	XRCC5	-0.479871	1.88154e-255	CAde
	ETNK1	-0.479512	5.32517e-234	CAde
	CDKN2B-AS1	-0.478938	2.18412e-207	CAde
	ZNF292	-0.477114	2.34639e-207	CAde
	ANTXR2	-0.476193	1.55205e-229	CAde
	ARMCX4	-0.475139	1.22598e-250	CAde
	ST14	-0.475119	3.53882e-250	CAde
	ARHGEF28	-0.474634	2.22994e-255	CAde
	RNASEH2B	-0.474143	1.4985e-272	CAde
	SCIN	-0.473072	8.29369e-262	CAde
	INPP5D	-0.472231	0	CAde
	WDR35	-0.471232	2.6273e-255	CAde
	KDM4C	-0.471099	4.84347e-210	CAde
	SCLT1	-0.470042	3.57833e-199	CAde
	PDS5B	-0.469561	1.18702e-209	CAde
	LIPH	-0.469466	0	CAde
	SLC44A3	-0.468761	3.42881e-271	CAde
	GSAP	-0.468564	0	CAde
	GFPT1	-0.468192	1.04812e-230	CAde
	FBXL4	-0.467321	1.1466e-273	CAde
	PFKFB2	-0.466554	5.28312e-274	CAde
	AP002495.1	-0.466466	3.54739e-248	CAde
	SHTN1	-0.466343	3.16564e-253	CAde
	PPP1R12B	-0.466219	5.01132e-209	CAde
	ARL15	-0.46504	2.55084e-193	CAde
	RNGTT	-0.463648	8.07402e-251	CAde
	CP	-0.463471	4.79996e-259	CAde
	WARS2-AS1	-0.463323	7.7011e-193	CAde
	IQGAP3	-0.463243	5.1123e-111	CAde
	PLEKHA5	-0.463133	2.16767e-223	CAde
	ATP1B1	-0.462987	3.04648e-163	CAde
	EPCAM	-0.462956	0	CAde
	HMBOX1	-0.462796	7.70929e-279	CAde
	FGFR2	-0.462371	1.62501e-223	CAde
	MORF4L2	-0.462172	1.32469e-281	CAde
	OBI1	-0.4617	5.53634e-299	CAde
	TACC3	-0.461491	8.16337e-128	CAde
	ACACB	-0.460426	9.01614e-286	CAde
	NPDC1	-0.460219	1.11539e-272	CAde
	RRM2	-0.459948	5.02987e-77	CAde
	NEK3	-0.45964	0	CAde
	ARFIP1	-0.459319	1.10592e-208	CAde
	FARP2	-0.459276	1.62201e-285	CAde
	DCLRE1C	-0.458675	2.8204e-234	CAde
	SNED1	-0.45867	5.39262e-195	CAde
	LINC01184	-0.458359	2.66873e-173	CAde
	ZNF440	-0.458162	4.01795e-299	CAde
	HELLS	-0.457477	4.72811e-212	CAde
	LY75	-0.456634	1.61107e-232	CAde
	AC093865.1	-0.456487	3.12352e-87	CAde
	FAM221A	-0.45639	3.70549e-285	CAde
	PSPC1	-0.455322	2.60937e-198	CAde
	ZNF41	-0.454477	0	CAde
	OGT	-0.453249	1.81445e-268	CAde
	MPP6	-0.453167	1.33853e-202	CAde
	CA13	-0.45284	3.25758e-268	CAde
	NUP58	-0.45268	6.4525e-245	CAde
	TMEM62	-0.452495	2.02853e-303	CAde
	MAPK9	-0.452166	0	CAde
	XPO7	-0.452042	8.48763e-273	CAde
	IFT57	-0.451863	5.43589e-287	CAde
	SH3RF1	-0.451733	1.09537e-141	CAde
	OCLN	-0.450326	2.82092e-277	CAde
	DRAM1	-0.449088	2.47386e-284	CAde
	TOB1	-0.448995	5.58556e-232	CAde
	ZNF611	-0.448777	9.90653e-261	CAde
	GNB4	-0.448199	2.12675e-227	CAde
	2022-03-02	-0.448153	1.05844e-302	CAde
	IRAK3	-0.446567	0	CAde
	PBX3	-0.446366	2.16772e-108	CAde
	AC016821.1	-0.446283	1.07669e-280	CAde
	ASCC3	-0.445664	2.92696e-180	CAde
	WDR26	-0.444815	2.31642e-210	CAde
	GRAMD1C	-0.444532	0	CAde
	LINC00571	-0.444016	7.33774e-161	CAde
	MTHFR	-0.443915	5.30305e-270	CAde
	LMBRD1	-0.442489	1.17285e-259	CAde
	C1GALT1	-0.442231	1.02559e-214	CAde
	ARMC9	-0.4422	3.32849e-275	CAde
	ZNRF1	-0.441896	2.83715e-232	CAde
	TBC1D5	-0.441155	6.38017e-93	CAde
	ZGRF1	-0.440883	7.33564e-219	CAde
	SHANK2	-0.44067	0	CAde
	RAD50	-0.439769	2.35631e-297	CAde
	AP1S3	-0.439675	6.3991e-243	CAde
	DNAH5	-0.439374	2.5075e-271	CAde
	SUCLG2	-0.439354	4.58646e-212	CAde
	EVI5	-0.439226	2.16379e-170	CAde
	SH3BP4	-0.43902	1.34188e-302	CAde
	MED14	-0.438303	2.85908e-237	CAde
	NHLRC3	-0.437084	3.71516e-278	CAde
	LCN2	-0.437041	1.41933e-248	CAde
	POF1B	-0.436907	6.79776e-252	CAde
	BCR	-0.436799	8.53258e-207	CAde
	ARMH3	-0.4355	1.0411e-201	CAde
	LRIG1	-0.434998	0	CAde
	CLDN4	-0.434337	1.3169e-269	CAde
	SPAG1	-0.433651	7.29716e-226	CAde
	TSPAN1	-0.433377	0	CAde
	FANCL	-0.432872	3.73118e-184	CAde
	TNS1	-0.432798	0	CAde
	WRN	-0.431899	2.45414e-265	CAde
	FGFR1OP	-0.431154	2.34768e-220	CAde
	SIL1	-0.430777	1.93621e-217	CAde
	FHAD1	-0.42983	1.16085e-238	CAde
	LRRC49	-0.429401	4.74903e-280	CAde
	CAMKMT	-0.429278	4.87766e-120	CAde
	C2CD5	-0.428581	1.79262e-226	CAde
	CAPN5	-0.428503	1.21807e-275	CAde
	ZKSCAN1	-0.42821	4.69704e-246	CAde
	LINC02762	-0.4282	1.03914e-232	CAde
	NSUN3	-0.427666	1.64063e-259	CAde
	ARHGEF7	-0.425219	8.946e-258	CAde
	PCGF3	-0.424947	0	CAde
	PTER	-0.424615	4.74516e-231	CAde
	FAM193A	-0.423984	0	CAde
	UHRF1BP1L	-0.423894	2.29212e-290	CAde
	PLAC8	-0.423319	3.36217e-142	CAde
	COPA	-0.422505	1.93765e-253	CAde
	CDK8	-0.422237	1.86354e-170	CAde
	KBTBD12	-0.422075	3.47086e-192	CAde
	TNS3	-0.422049	1.12586e-290	CAde
	BARD1	-0.421481	3.65366e-212	CAde
	PITPNM3	-0.42077	1.15132e-260	CAde
	GAS2L3	-0.420643	4.60636e-197	CAde
	DNA2	-0.420556	9.72921e-183	CAde
	ERBIN	-0.420307	1.03954e-195	CAde
	ORC3	-0.420071	4.7454e-256	CAde
	HNRNPD	-0.419734	3.54528e-202	CAde
	RIBC2	-0.419373	0	CAde
	TLN2	-0.419218	2.8391e-231	CAde
	SENP7	-0.418272	1.13786e-260	CAde
	C12orf74	-0.417965	4.75294e-263	CAde
	ITFG1	-0.41739	4.59825e-158	CAde
	DTL	-0.417261	5.86173e-157	CAde
	CDC42SE2	-0.417095	1.41166e-244	CAde
	ARHGAP18	-0.4167	4.16538e-249	CAde
	SPAG16	-0.416659	2.51848e-185	CAde
	OSBPL5	-0.416136	2.0475e-269	CAde
	RASA1	-0.415042	1.13825e-214	CAde
	MINDY4	-0.414732	8.65576e-231	CAde
	AC092535.4	-0.414053	3.79128e-248	CAde
	RNF103	-0.413413	2.58654e-258	CAde
	MFSD4A	-0.412968	0	CAde
	TBCK	-0.412956	1.30069e-175	CAde
	MDM2	-0.41273	1.37081e-239	CAde
	VTI1A	-0.412549	1.44e-150	CAde
	FBXW7	-0.411809	1.13578e-125	CAde
	CTNNA1	-0.411263	2.59237e-188	CAde
	ALDH2	-0.410601	4.08746e-287	CAde
	JPX	-0.409696	5.75391e-169	CAde
	ATP11C	-0.408703	2.93124e-207	CAde
	RGL1	-0.408567	4.03026e-242	CAde
	NR3C2	-0.408131	3.58756e-208	CAde
	AC139887.2	-0.407924	0	CAde
	FOXO1	-0.407596	7.87114e-65	CAde
	STIM2	-0.407159	6.44185e-232	CAde
	PLAUR	-0.407126	2.37882e-117	CAde
	KANTR	-0.405744	1.03597e-237	CAde
	PNISR	-0.405585	4.42821e-255	CAde
	ENOX2	-0.405351	6.44725e-156	CAde
	ZNF516	-0.405313	4.99248e-220	CAde
	SRGAP3	-0.404984	4.79653e-213	CAde
	ZC3H12C	-0.404202	8.23036e-290	CAde
	CDC73	-0.40411	1.7671e-217	CAde
	NBPF9	-0.402963	1.82031e-298	CAde
	AC092944.1	-0.402505	3.71863e-135	CAde
	PRTFDC1	-0.402198	3.3828e-185	CAde
	DNAJC10	-0.40112	2.81089e-226	CAde
	ZMYM2	-0.401006	2.65597e-140	CAde
	ELOVL6	-0.400544	1.65626e-178	CAde
	GALNT6	-0.399857	5.59646e-300	CAde
	RAB11FIP2	-0.399561	4.02202e-229	CAde
	MAGED1	-0.399519	1.83925e-261	CAde
	XYLT1	-0.399353	0	CAde
	NEK1	-0.398939	2.33461e-196	CAde
	EEF1AKMT2	-0.398392	1.45665e-248	CAde
	HSH2D	-0.397661	6.88971e-274	CAde
	HNRNPH3	-0.396917	1.17836e-238	CAde
	TBC1D12	-0.396219	3.29366e-208	CAde
	DTNBP1	-0.395692	1.31084e-199	CAde
	RAB3IP	-0.395575	9.6068e-264	CAde
	STX8	-0.395429	8.91299e-183	CAde
	TRAF3IP2-AS1	-0.395112	5.91297e-197	CAde
	LINC01376	-0.394731	7.27046e-115	CAde
	MISP	-0.394654	1.2415e-268	CAde
	GNPAT	-0.394271	5.12482e-254	CAde
	GATA2-AS1	-0.392591	0	CAde
	MEF2D	-0.392367	1.27467e-295	CAde
	SDCBP2	-0.392349	1.30072e-175	CAde
	AC004943.2	-0.39198	6.3899e-190	CAde
	AC084198.2	-0.391245	5.84985e-298	CAde
	MITF	-0.390746	3.92814e-202	CAde
	ATG5	-0.389923	9.07041e-246	CAde
	ALMS1	-0.388644	1.04223e-211	CAde
	CCDC191	-0.38838	4.68109e-249	CAde
	GCNT2	-0.387479	1.10401e-260	CAde
	RFC1	-0.386971	6.3324e-273	CAde
	ENTPD1-AS1	-0.386837	1.12551e-138	CAde
	CHTOP	-0.385868	4.4992e-289	CAde
	PPP3CB	-0.384303	2.31973e-215	CAde
	PDS5A	-0.383982	5.69181e-174	CAde
	TEX9	-0.383807	1.71309e-236	CAde
	ALDH18A1	-0.382921	2.69725e-267	CAde
	PTEN	-0.382439	7.33746e-157	CAde
	SLC30A7	-0.382106	2.25808e-191	CAde
	STAG2	-0.381708	2.32545e-184	CAde
	MELK	-0.380841	9.99502e-116	CAde
	AC079781.5	-0.380837	7.89744e-241	CAde
	INO80D	-0.380362	6.02774e-213	CAde
	CHD1	-0.380155	2.00263e-246	CAde
	PPP2R2A	-0.380114	8.54585e-211	CAde
	TRAF3IP1	-0.380078	1.87898e-238	CAde
	PTK6	-0.379829	6.81167e-219	CAde
	NBAS	-0.379758	2.04226e-176	CAde
	FAM122C	-0.379536	1.12754e-244	CAde
	PTPN18	-0.37892	1.09113e-252	CAde
	GOT1	-0.378839	5.27308e-202	CAde
	GPR137B	-0.378686	1.13217e-236	CAde
	KIAA1109	-0.378638	1.50338e-163	CAde
	AFG1L	-0.378524	4.34268e-215	CAde
	OSBPL10	-0.378351	1.02306e-167	CAde
	NAALADL2	-0.378034	2.23565e-199	CAde
	INTS6	-0.377807	2.33847e-110	CAde
	MFSD4B	-0.377628	2.59276e-205	CAde
	MEIS2	-0.377578	1.73838e-142	CAde
	SYTL4	-0.376365	2.95491e-296	CAde
	MTG1	-0.375745	7.63198e-248	CAde
	INTS7	-0.37546	1.36157e-198	CAde
	GLUD1	-0.374317	3.94148e-160	CAde
	ZNF680	-0.373936	6.97009e-237	CAde
	CEP128	-0.373461	2.64564e-144	CAde
	IQCE	-0.373142	2.51197e-242	CAde
	DNAJC1	-0.372558	9.4637e-141	CAde
	PHACTR2	-0.372478	5.95493e-111	CAde
	SLPI	-0.372079	1.46683e-221	CAde
	PHF14	-0.371679	1.76616e-136	CAde
	CCDC14	-0.371653	5.18006e-141	CAde
	CPT1A	-0.371481	1.40962e-201	CAde
	ELP3	-0.370947	2.5879e-232	CAde
	NDUFV2	-0.370717	1.87118e-264	CAde
	ACBD3	-0.37065	1.64436e-252	CAde
	COG5	-0.369946	5.6846e-110	CAde
	TMLHE	-0.368678	8.23929e-231	CAde
	MLPH	-0.368565	0	CAde
	PIK3CB	-0.368188	1.04112e-171	CAde
	SUPT3H	-0.36811	8.52035e-155	CAde
	SIMC1	-0.367906	1.05476e-212	CAde
	DPY19L1	-0.367722	2.15445e-210	CAde
	CCDC122	-0.367689	1.82013e-169	CAde
	POU5F1	-0.366407	1.35112e-186	CAde
	UFM1	-0.364966	1.8644e-217	CAde
	MBNL2	-0.364522	3.0968e-182	CAde
	SMUG1	-0.364378	2.43033e-244	CAde
	RBPJ	-0.363514	4.02573e-245	CAde
	TBL1X	-0.362566	3.76664e-172	CAde
	FANK1	-0.362566	3.85274e-127	CAde
	ZNF81	-0.362281	1.20187e-223	CAde
	UBE2K	-0.361638	1.44697e-177	CAde
	AHR	-0.361301	1.54468e-149	CAde
	TMEM67	-0.361216	1.37745e-176	CAde
	PPA1	-0.360932	4.62935e-223	CAde
	DEAF1	-0.360891	5.57041e-253	CAde
	BABAM2	-0.360443	3.62099e-112	CAde
	FTH1	-0.360304	3.20796e-134	CAde
	TBC1D9	-0.360086	1.49761e-211	CAde
	SPART	-0.359415	3.66265e-202	CAde
	ZSWIM6	-0.35801	9.04043e-144	CAde
	CASZ1	-0.357992	1.60797e-238	CAde
	TTC13	-0.357984	5.82984e-179	CAde
	HERC4	-0.357548	1.07295e-122	CAde
	PARD6B	-0.357281	7.7492e-243	CAde
	CNOT6	-0.356859	2.90473e-250	CAde
	PHIP	-0.356314	8.19073e-174	CAde
	TMPRSS4	-0.355614	4.48518e-170	CAde
	TCEA3	-0.355435	1.09226e-259	CAde
	CYP4F12	-0.35513	2.87897e-222	CAde
	AUTS2	-0.354895	6.7634e-163	CAde
	MAN2A1	-0.354685	5.41622e-187	CAde
	UBE2D3	-0.354611	1.36906e-154	CAde
	RASAL1	-0.35456	4.53578e-191	CAde
	ABHD11	-0.35454	2.41975e-210	CAde
	CBFB	-0.354423	5.81081e-171	CAde
	DNMBP	-0.354351	1.4785e-197	CAde
	FANCB	-0.354326	3.36363e-206	CAde
	DCAF8	-0.353637	9.82181e-186	CAde
	HCG18	-0.352145	7.94172e-278	CAde
	CTSS	-0.351785	5.40138e-203	CAde
	AP3B1	-0.351363	2.73101e-177	CAde
	CCDC57	-0.350131	8.37531e-275	CAde
	DOCK7	-0.349604	4.52891e-196	CAde
	SLC25A53	-0.349592	7.67233e-218	CAde
	PRPS2	-0.348591	2.67241e-236	CAde
	ZNF827	-0.348026	1.23738e-156	CAde
	IPO9	-0.347945	5.03859e-158	CAde
	RARS2	-0.347179	4.45021e-239	CAde
	CXorf38	-0.346902	1.04617e-242	CAde
	PPIP5K2	-0.345984	7.0936e-220	CAde
	TACC2	-0.345393	1.92585e-134	CAde
	SLC39A11	-0.344669	6.33531e-150	CAde
	SYTL2	-0.344598	7.7349e-232	CAde
	DHX9	-0.344379	7.01117e-178	CAde
	RBBP7	-0.344068	4.59905e-241	CAde
	GIGYF2	-0.343677	1.13785e-191	CAde
	DTWD1	-0.343466	8.31028e-217	CAde
	CWC27	-0.343267	1.86181e-157	CAde
	ZFYVE27	-0.34319	1.5271e-239	CAde
	NT5DC1	-0.343023	1.42418e-154	CAde
	CRADD	-0.342462	6.12851e-63	CAde
	DPH6	-0.342085	4.14413e-104	CAde
	FRK	-0.341625	6.38728e-197	CAde
	COL4A5	-0.341182	3.84602e-152	CAde
	PCNP	-0.340835	1.7952e-296	CAde
	CEP126	-0.340732	7.39446e-189	CAde
	SLC37A1	-0.340713	2.74351e-240	CAde
	PHYKPL	-0.340525	1.60752e-232	CAde
	IFT74	-0.340506	4.00746e-161	CAde
	LINC00894	-0.339532	3.1544e-141	CAde
	IDE	-0.339453	1.50337e-166	CAde
	ABI2	-0.339052	5.82096e-207	CAde
	GLCCI1	-0.338563	1.74996e-172	CAde
	RESF1	-0.338492	2.53347e-149	CAde
	UBE3D	-0.337812	5.74338e-143	CAde
	MSH5	-0.337712	1.50843e-244	CAde
	INAVA	-0.337573	4.12001e-187	CAde
	AFAP1	-0.336838	1.08155e-237	CAde
	ELK4	-0.336485	8.89914e-232	CAde
	DDHD1	-0.336307	1.5377e-235	CAde
	SND1	-0.336141	3.82166e-121	CAde
	CORO1C	-0.335378	8.40838e-172	CAde
	PDE8A	-0.334958	5.69979e-191	CAde
	TRIM26	-0.334956	6.10323e-238	CAde
	LYPD6B	-0.33484	1.08246e-128	CAde
	SAMD12	-0.334457	1.94893e-122	CAde
	INTU	-0.334343	1.65374e-136	CAde
	MTMR12	-0.334102	2.35938e-268	CAde
	R3HDM2	-0.332788	1.25764e-114	CAde
	JOSD1	-0.332279	1.56586e-187	CAde
	MBD5	-0.332261	7.27446e-99	CAde
	CAAP1	-0.332142	3.51082e-170	CAde
	VWA8	-0.331956	5.32935e-119	CAde
	CDC16	-0.331863	1.06302e-218	CAde
	FDPS	-0.331487	2.82593e-193	CAde
	NFXL1	-0.331452	1.64653e-210	CAde
	ANAPC4	-0.331393	8.03849e-207	CAde
	CHST6	-0.331365	1.45566e-290	CAde
	AC079142.1	-0.330889	2.93665e-78	CAde
	PTPRU	-0.330794	2.62089e-256	CAde
	GPHN	-0.330724	1.05335e-122	CAde
	INTS10	-0.329878	7.49808e-215	CAde
	ABCB7	-0.329569	1.09652e-205	CAde
	CD164	-0.329105	2.06949e-254	CAde
	MAP3K21	-0.328724	2.37745e-201	CAde
	CLHC1	-0.328452	1.14382e-162	CAde
	DIS3L2	-0.328445	4.41812e-222	CAde
	NVL	-0.328081	6.47203e-188	CAde
	PDK3	-0.328007	4.68146e-257	CAde
	MBP	-0.327922	9.49901e-137	CAde
	ZNF26	-0.327921	3.07553e-212	CAde
	LARP4B	-0.327894	1.78733e-137	CAde
	TMTC4	-0.327521	8.27932e-218	CAde
	SPATA5	-0.32716	3.81914e-122	CAde
	MYH10	-0.327081	8.04335e-256	CAde
	QRSL1	-0.326673	1.17894e-223	CAde
	EFNA1	-0.325034	7.75061e-127	CAde
	FAM120C	-0.324926	1.10666e-224	CAde
	RSRP1	-0.324848	7.18547e-117	CAde
	SUCLA2	-0.324799	2.4185e-170	CAde
	FAM13A	-0.323628	1.2698e-142	CAde
	RFX3-AS1	-0.323625	1.1945e-89	CAde
	DMXL2	-0.323302	1.87696e-166	CAde
	PCMTD2	-0.32269	1.24233e-243	CAde
	XIAP	-0.32207	1.20106e-181	CAde
	N4BP2L2	-0.3207	4.2678e-119	CAde
	GLI2	-0.320671	9.42898e-116	CAde
	AGPAT5	-0.320652	2.76629e-192	CAde
	ZRANB3	-0.320449	4.82496e-125	CAde
	ATG10	-0.320232	4.63558e-127	CAde
	TNRC6C	-0.320229	2.45838e-175	CAde
	USP37	-0.31961	1.62712e-184	CAde
	PSMD1	-0.319565	3.37585e-146	CAde
	ZNF100	-0.319335	3.72111e-220	CAde
	NEK6	-0.319052	0	CAde
	TJP3	-0.318617	2.78514e-281	CAde
	SLC30A9	-0.318123	1.13382e-203	CAde
	GAK	-0.318021	5.47611e-265	CAde
	MALAT1	-0.317987	1.00144e-222	CAde
	STYK1	-0.317719	2.62823e-155	CAde
	FCHO2	-0.317293	2.51409e-186	CAde
	TNPO1	-0.31716	5.92932e-186	CAde
	FANCI	-0.316338	9.9049e-132	CAde
	ZNF248	-0.316277	1.29401e-171	CAde
	ST6GAL1	-0.316126	4.86781e-199	CAde
	ABCB10	-0.315965	7.53325e-201	CAde
	NRP2	-0.315671	4.97557e-124	CAde
	PRKAA2	-0.315034	2.35125e-303	CAde
	XPO4	-0.314926	5.65441e-164	CAde
	ARL5B	-0.314762	6.37947e-189	CAde
	WWP2	-0.31458	1.2838e-172	CAde
	PITPNA	-0.314568	9.46575e-227	CAde
	GBF1	-0.314323	2.30826e-129	CAde
	EXOSC8	-0.313787	1.79869e-180	CAde
	SREK1	-0.31269	1.55451e-236	CAde
	TEC	-0.312404	1.44959e-214	CAde
	LYPLAL1	-0.311962	1.11568e-147	CAde
	MOK	-0.311711	1.14427e-181	CAde
	NUCKS1	-0.31066	3.78463e-142	CAde
	ERI1	-0.310211	2.28241e-166	CAde
	TNRC6B	-0.309753	2.31796e-109	CAde
	EXPH5	-0.30948	2.55026e-167	CAde
	CD2AP	-0.309426	4.28732e-112	CAde
	DCBLD2	-0.309223	2.81815e-242	CAde
	MTUS1	-0.309215	2.16942e-216	CAde
	MVB12B	-0.309088	6.11414e-185	CAde
	ACBD6	-0.309038	3.13511e-122	CAde
	SGSM3	-0.308934	5.35225e-199	CAde
	CD74	-0.308627	1.27937e-184	CAde
	LAMB3	-0.307739	2.47794e-178	CAde
	HACE1	-0.307672	1.35935e-212	CAde
	TIAL1	-0.307184	4.72278e-145	CAde
	VPS26A	-0.307145	3.53638e-161	CAde
	CSGALNACT2	-0.306818	3.50967e-207	CAde
	IMMP1L	-0.305911	2.92724e-150	CAde
	UVSSA	-0.305787	5.11977e-245	CAde
	CNOT9	-0.305614	6.51828e-211	CAde
	H3F3A	-0.305598	8.46229e-216	CAde
	ALG5	-0.305497	4.15821e-183	CAde
	ACSF3	-0.304784	1.04097e-248	CAde
	CAPS2	-0.304763	3.47648e-144	CAde
	ANKRD17	-0.304485	5.23358e-90	CAde
	EEF1A1	-0.304095	1.73017e-226	CAde
	MPC1	-0.304066	8.42169e-210	CAde
	TMEM161B-AS1	-0.303878	6.07595e-106	CAde
	JAK2	-0.303812	1.5181e-138	CAde
	TFDP1	-0.303761	6.251e-180	CAde
	ZFR2	-0.303556	1.40979e-177	CAde
	TGFBR2	-0.303298	4.11757e-163	CAde
	TRIM24	-0.303049	5.97089e-196	CAde
	SHMT1	-0.30294	3.32398e-242	CAde
	KIF11	-0.302743	7.53222e-84	CAde
	SMS	-0.30257	7.86595e-227	CAde
	CEP192	-0.302566	3.4277e-134	CAde
	CDS1	-0.302163	8.73471e-157	CAde
	PI4K2B	-0.302051	2.27744e-194	CAde
	SINHCAF	-0.302049	3.80765e-170	CAde
	HLA-A	-0.301997	9.6108e-148	CAde
	FDFT1	-0.301797	7.46272e-159	CAde
	ZDHHC21	-0.301576	2.17502e-166	CAde
	PHF6	-0.301525	1.28646e-196	CAde
	CDCA7	-0.300987	1.29515e-173	CAde
	FAM204A	-0.300906	5.02773e-194	CAde
	ERLIN1	-0.300793	3.86402e-208	CAde
	RLIM	-0.300088	4.15956e-258	CAde
	KIAA0825	-0.300066	3.91567e-89	CAde
	MGAT5	-0.299637	1.95747e-136	CAde
	SLC20A1	-0.299134	5.94533e-140	CAde
	TENT2	-0.298427	7.23399e-166	CAde
	SLC35A1	-0.298374	4.46662e-189	CAde
	TRMT2B	-0.297751	6.87955e-284	CAde
	VPS45	-0.297721	1.6657e-133	CAde
	ZCCHC7	-0.29772	4.46392e-78	CAde
	PPM1B	-0.297644	1.55472e-186	CAde
	KRBOX4	-0.297066	3.79067e-213	CAde
	STIL	-0.296734	1.20468e-128	CAde
	IGBP1	-0.296582	4.09611e-173	CAde
	TTC39A	-0.29645	4.10682e-216	CAde
	MAK	-0.296417	7.42715e-177	CAde
	PLA2R1	-0.296245	2.13611e-133	CAde
	SENP6	-0.295944	7.879e-158	CAde
	TAPT1	-0.294757	5.74244e-209	CAde
	FARSB	-0.294651	5.30044e-176	CAde
	PSIP1	-0.294639	4.81766e-174	CAde
	RGS3	-0.294614	3.00237e-148	CAde
	OVOL2	-0.294432	3.66029e-177	CAde
	PLCB1	-0.293813	2.64596e-76	CAde
	KDM3B	-0.293734	1.93422e-197	CAde
	SMARCAD1	-0.293593	3.24635e-153	CAde
	PPP2R5A	-0.293501	1.89808e-138	CAde
	SLC35F5	-0.293447	2.8537e-162	CAde
	SNX7	-0.293387	1.25285e-137	CAde
	ITPR3	-0.293323	4.30283e-173	CAde
	ZNF37A	-0.293044	1.12947e-191	CAde
	STXBP4	-0.29278	1.07758e-95	CAde
	H2AFY	-0.29277	2.82515e-188	CAde
	GNL3L	-0.292181	4.03366e-240	CAde
	MTM1	-0.292055	5.7952e-177	CAde
	ATRX	-0.291671	1.69137e-131	CAde
	APTX	-0.291616	3.51748e-155	CAde
	TES	-0.29138	9.61898e-146	CAde
	RARB	-0.291245	3.30056e-49	CAde
	MKLN1	-0.291238	2.63509e-101	CAde
	ARSD	-0.290962	1.48977e-209	CAde
	SCML1	-0.29031	1.65981e-236	CAde
	AK3	-0.290274	2.84674e-159	CAde
	FNBP1L	-0.290107	2.20299e-141	CAde
	USP53	-0.290033	3.55666e-131	CAde
	STAM2	-0.289755	1.98432e-174	CAde
	WBP1L	-0.28939	5.38269e-163	CAde
	ACSL4	-0.28918	7.44623e-175	CAde
	TMTC2	-0.288882	1.65936e-94	CAde
	NSL1	-0.288805	2.95664e-154	CAde
	SNX9	-0.288718	1.244e-167	CAde
	BRI3BP	-0.288579	5.42027e-186	CAde
	JADE3	-0.28782	2.46426e-174	CAde
	FAM122B	-0.287685	3.67715e-208	CAde
	FMR1	-0.287648	2.15099e-212	CAde
	MYO1E	-0.287195	9.77266e-58	CAde
	TTC37	-0.286848	1.19013e-164	CAde
	2022-03-03	-0.286453	3.90459e-113	CAde
	PHF8	-0.286288	8.61911e-217	CAde
	SCART1	-0.286181	3.96704e-166	CAde
	FRMD5	-0.286053	5.46678e-98	CAde
	TCERG1	-0.286015	1.25674e-168	CAde
	CNNM2	-0.285671	1.72867e-89	CAde
	AQP3	-0.28515	4.81643e-151	CAde
	SDCBP	-0.285014	1.45034e-157	CAde
	MIA2	-0.284722	2.33036e-129	CAde
	AC008014.1	-0.284587	2.70705e-37	CAde
	FGGY	-0.284545	5.25958e-115	CAde
	ST3GAL4	-0.284336	6.58243e-213	CAde
	MANBA	-0.284255	1.28959e-141	CAde
	CD82	-0.284024	9.82367e-210	CAde
	USP24	-0.283903	2.32573e-157	CAde
	NUDT4	-0.283659	3.35535e-167	CAde
	EFL1	-0.283371	2.18082e-154	CAde
	SLC9A1	-0.283199	1.27703e-135	CAde
	RALGAPA2	-0.282999	5.11995e-211	CAde
	ADCY6	-0.28289	1.46491e-217	CAde
	MKRN1	-0.282323	7.91549e-195	CAde
	NET1	-0.281922	6.58636e-150	CAde
	WDR45B	-0.281747	3.22905e-191	CAde
	SRSF6	-0.281359	3.2126e-170	CAde
	EXOC4	-0.281335	5.44582e-83	CAde
	PCGF6	-0.281238	1.93531e-166	CAde
	LAMB1	-0.280963	8.23926e-152	CAde
	TCF3	-0.280922	2.15799e-211	CAde
	XPNPEP1	-0.280832	1.27703e-205	CAde
	SIK2	-0.280824	5.28862e-107	CAde
	PFKP	-0.280748	3.35072e-226	CAde
	NEDD9	-0.280431	1.43309e-210	CAde
	ATXN2	-0.28008	1.81985e-90	CAde
	NSD1	-0.27954	4.11582e-124	CAde
	FAM149B1	-0.279433	5.32276e-157	CAde
	PPWD1	-0.279298	3.94027e-186	CAde
	DHX32	-0.279016	1.59182e-148	CAde
	ANAPC10	-0.278929	1.42203e-110	CAde
	RBMX	-0.278897	8.77877e-208	CAde
	DCUN1D2	-0.278885	7.19186e-204	CAde
	SCAF8	-0.278436	8.68053e-121	CAde
	GLIS3	-0.278115	5.36361e-127	CAde
	RASSF8	-0.277587	8.19501e-152	CAde
	HNRNPU	-0.276944	1.60644e-128	CAde
	CLCN6	-0.276291	2.62105e-169	CAde
	AC092821.3	-0.275706	2.68002e-139	CAde
	OSBP2	-0.275638	2.76988e-141	CAde
	TFG	-0.275488	6.69101e-202	CAde
	ITPR2	-0.275466	2.19992e-80	CAde
	NAA15	-0.275444	8.9587e-159	CAde
	CAMKK1	-0.275415	3.53129e-202	CAde
	RPRD2	-0.274922	1.77636e-126	CAde
	SLC36A4	-0.274582	4.71012e-201	CAde
	SRSF4	-0.274473	6.02359e-142	CAde
	BLM	-0.274204	3.61355e-126	CAde
	NSMCE4A	-0.274081	2.70922e-175	CAde
	INTS9	-0.274048	1.20885e-170	CAde
	SRBD1	-0.274045	2.49843e-98	CAde
	CHPT1	-0.273399	1.93219e-141	CAde
	RNF138	-0.273264	1.15168e-193	CAde
	NFX1	-0.272699	9.52066e-147	CAde
	COX10-AS1	-0.272286	8.50229e-85	CAde
	EFCAB11	-0.272048	5.9231e-96	CAde
	FAM199X	-0.271508	2.80285e-165	CAde
	CEP57L1	-0.271494	6.793e-135	CAde
	SHPRH	-0.271319	2.34479e-127	CAde
	INTS6L	-0.271229	8.67787e-154	CAde
	ACYP1	-0.270908	7.35187e-152	CAde
	DCAF16	-0.270412	8.43102e-200	CAde
	ANAPC16	-0.270149	1.93818e-163	CAde
	CABIN1	-0.269918	1.4205e-198	CAde
	FAM111A	-0.269551	3.4426e-134	CAde
	JMJD1C	-0.269336	2.48677e-102	CAde
	RC3H1	-0.269236	2.86275e-116	CAde
	KIAA0319L	-0.269121	3.18729e-157	CAde
	INSR	-0.269087	0	CAde
	MIA3	-0.26826	9.16583e-178	CAde
	DGKD	-0.26815	2.00586e-207	CAde
	CYB5B	-0.26798	6.9102e-161	CAde
	CEP83	-0.267911	5.96215e-139	CAde
	ADD1	-0.267858	5.95827e-203	CAde
	IPO11	-0.267379	4.45928e-186	CAde
	TCAIM	-0.267114	2.31219e-128	CAde
	SLC12A8	-0.266779	5.65054e-141	CAde
	ANKS1B	-0.266686	6.88882e-139	CAde
	BLNK	-0.266598	5.62328e-156	CAde
	IKBKB	-0.266395	1.98214e-217	CAde
	MTREX	-0.266296	1.58744e-196	CAde
	DDX17	-0.266002	6.9997e-75	CAde
	B4GALT4	-0.265582	5.67788e-104	CAde
	PCSK6	-0.265464	2.56863e-257	CAde
	OXSR1	-0.265052	6.18374e-145	CAde
	LCLAT1	-0.264994	1.38988e-110	CAde
	MTIF3	-0.264968	1.72513e-177	CAde
	RAPGEF6	-0.264772	2.70217e-169	CAde
	LGALS8	-0.264754	1.75739e-172	CAde
	UTRN	-0.264557	2.01177e-157	CAde
	RALGPS1	-0.264302	1.3842e-171	CAde
	SERPINB1	-0.263672	4.47656e-153	CAde
	BUB3	-0.263593	5.42647e-126	CAde
	ATXN7	-0.263508	1.01307e-139	CAde
	VOPP1	-0.263495	1.44834e-171	CAde
	APOO	-0.262953	2.64943e-192	CAde
	RAB3GAP2	-0.262778	1.76619e-121	CAde
	USPL1	-0.262682	2.12638e-181	CAde
	LARP1	-0.262264	1.53727e-153	CAde
	PDHA1	-0.261982	5.67474e-224	CAde
	PIK3C2B	-0.260916	1.52579e-146	CAde
	NUBPL	-0.260842	8.75476e-106	CAde
	ABCC4	-0.260711	1.47741e-132	CAde
	DYM	-0.260419	5.88732e-95	CAde
	SLF1	-0.260176	2.09796e-180	CAde
	PDLIM1	-0.260106	2.38815e-128	CAde
	LCOR	-0.259699	5.02672e-83	CAde
	CALU	-0.259402	1.58681e-163	CAde
	ZMYM4	-0.259356	3.70758e-104	CAde
	ALS2	-0.25911	2.74202e-159	CAde
	PIBF1	-0.258187	2.45817e-96	CAde
	ARMCX5-GPRASP2	-0.257871	3.03126e-149	CAde
	ABCD3	-0.257803	4.09401e-156	CAde
	KAT6B	-0.257243	5.55129e-92	CAde
	ASCC1	-0.256467	1.24201e-110	CAde
	UBXN2B	-0.255731	3.12916e-132	CAde
	FANCA	-0.255689	3.43761e-148	CAde
	SYNCRIP	-0.255324	4.34117e-202	CAde
	NAPEPLD	-0.255251	3.132e-129	CAde
	PNPLA8	-0.255061	1.61879e-140	CAde
	FOXP4	-0.254916	6.72966e-211	CAde
	MBOAT1	-0.254663	1.79074e-146	CAde
	NUP88	-0.253894	1.61041e-177	CAde
	FNIP1	-0.253857	2.12282e-123	CAde
	NAA16	-0.25348	2.71436e-126	CAde
	DCAF6	-0.25327	8.42571e-97	CAde
	CASP7	-0.253187	5.39865e-188	CAde
	BRCA1	-0.252933	6.35166e-100	CAde
	NCAPG2	-0.252854	2.38798e-100	CAde
	PPP4R3B	-0.252705	1.15114e-129	CAde
	SNX2	-0.252649	9.08165e-145	CAde
	DSN1	-0.252048	7.00029e-187	CAde
	UHRF1	-0.252025	9.19172e-121	CAde
	FGD4	-0.251438	3.0791e-83	CAde
	GAS6	-0.251426	8.33843e-135	CAde
	ZNF512	-0.251399	2.06523e-152	CAde
	TGIF1	-0.250897	1.50661e-133	CAde
	TPCN1	-0.250544	2.63649e-139	CAde
	ULK2	-0.250402	2.78009e-134	CAde
	N4BP2	-0.250228	7.01502e-160	CAde
	PPP1R10	-0.25017	5.33424e-172	CAde
	GEMIN8	-0.25016	1.17245e-182	CAde
	CUEDC1	-0.250043	7.70345e-152	CAde
	CSCC:Cervical Squamous Cell Carcinoma; CAde:Cervical Adenocarcinoma.
