# Supplementary material for: Single-nucleus RNA sequencing reveals heterogenous microenvironments and specific drug response between cervical squamous cell carcinoma and adenocarcinoma
Source: eBioMedicine. 2023 Oct 24;97:104846. doi: 10.1016/j.ebiom.2023.104846 (PMC10618708; doi:10.1016/j.ebiom.2023.104846)
Supplement: Supplementary Table S14 [file mmc14.xlsx]

## Sheet: Top10
	Supplementary Table 14. Details of identified specific chemotherapy drugs for CSCC and CAde
	Drug	Class	Target	Rank.CAde	Point.CAde	Rank.CSCC	Point.CSCC	Group
	SIROLIMUS	MTOR INHIBITOR	FGF2; FKBP1A; MTOR	93	0.09	119	0.11	CAde
	PYRIMETHAMINE	DIHYDROFOLATE REDUCTASE INHIBITOR	SLC47A1; DHFR	40	0.009	126	0.12	CAde
	BMS-754807	IGF-1 INHIBITOR	AKT1; IGF1R	26	0.009	114	0.1	CAde
	AT-7519	CDK INHIBITOR	CDK1; CDK9; CDK5; CDK4; CDK2; CDK6	76	0.06	154	0.18	CAde
	FORETINIB	VEGFR INHIBITOR	KDR; MET; FLT4; FLT1	67	0.04	122	0.12	CAde
	CYTARABINE	RIBONUCLEOTIDE REDUCTASE INHIBITOR	POLB; POLA1; POLE; POLD1	64	0.03	148	0.16	CAde
	CARBOPLATIN	DNA INHIBITOR; DNA ALKYLATING DRUG		83	0.07	163	0.2	CAde
	TOSEDOSTAT	PEPTIDASE INHIBITOR	LAP3; ANPEP; NPEPPS	91	0.09	118	0.11	CAde
	NVP-TAE684	ALK TYROSINE KINASE RECEPTOR INHIBITOR	ALK; INSR	55	0.01	173	0.22	CAde
	LAPATINIB	ERBB2 INHIBITOR; EGFR INHIBITOR	ERBB2; EGFR	59	0.03	116	0.11	CAde
	EPOTHILONE-B	MICROTUBULE STABILIZING AGENT; TUBULIN INHIBITOR	TUBB4B; TUBA1C; TUBA3C; TUBA1B; TUBA8; TUBB; TUBB3; TUBB4A; TUBA1A; TUBB1; TUBA4A	109	0.12	35	0.009	CSCC
	DOCETAXEL	TUBULIN INHIBITOR	TUBB; MAP4; NR1I2; MAPT; TUBB1; MAP2; BCL2	134	0.16	18	0.009	CSCC
	DASATINIB	SRC INHIBITOR; KIT INHIBITOR; TYROSINE KINASE INHIBITOR; BCR-ABL KINASE INHIBITOR; PDGFR TYROSINE KINASE RECEPTOR INHIBITOR; EPHRIN INHIBITOR	EPHA2; STAT5B; PDGFRB; FRK; YES1; FYN; FGR; ABL2; BLK; LYN; LCK; KIT; SRMS; ABL1; HCK; SRC	95	0.1	23	0.009	CSCC
	FOSTAMATINIB	SYK INHIBITOR	SYK; RET	144	0.17	45	0.009	CSCC
	Doramapimod	P38 MAPK INHIBITOR	MAPK11; MAPK13; MAPK12; MAPK14	108	0.12	68	0.01	CSCC
	AFATINIB	EGFR INHIBITOR	EGFR; ERBB2; ERBB4	180	0.22	69	0.02	CSCC
	AR-12	PHOSPHOINOSITIDE DEPENDENT KINASE INHIBITOR	PDPK1	111	0.13	77	0.03	CSCC
	BLEOMYCIN	DNA SYNTHESIS INHIBITOR	LIG1; LIG3	135	0.16	74	0.03	CSCC
	EKB-569	EGFR INHIBITOR	EGFR	107	0.12	79	0.04	CSCC
	CYTOCHALASIN-B	MICROTUBULE INHIBITOR	ACTB	125	0.15	81	0.04	CSCC
	AZD0530	SRC INHIBITOR	ABL1; SRC; YES1; LCK	2	0.009	1	0.009	Both
	RAF265	RAF INHIBITOR; VEGFR INHIBITOR	BRAF	5	0.009	2	0.009	Both
	TAE684	ALK TYROSINE KINASE RECEPTOR INHIBITOR	ALK; INSR	7	0.009	6	0.009	Both
	SARACATINIB	SRC INHIBITOR	ABL1; SRC; YES1; LCK	8	0.009	3	0.009	Both
	GW843682X	PLK INHIBITOR	PLK1; PLK3	9	0.009	10	0.009	Both
	BI-2536	PLK INHIBITOR	PLK2; PLK1; BRD4; PLK3	10	0.009	9	0.009	Both
	PF2341066	ALK TYROSINE KINASE RECEPTOR INHIBITOR	ALK; MET	6	0.009	12	0.009	Both
	NILOTINIB	ABL KINASE INHIBITOR; BCR-ABL KINASE INHIBITOR	KIT; ABL1	4	0.009	13	0.009	Both
	ERLOTINIB	EGFR INHIBITOR	NR1I2; EGFR	19	0.009	7	0.009	Both
	YM155	SURVIVIN INHIBITOR	BIRC5	13	0.009	22	0.009	Both
	CSCC:Cervical Squamous Cell Carcinoma; CAde:Cervical Adenocarcinoma.
